# Supplementary material for: Metagenomic insights into Heimdallarchaeia clades from the deep-sea cold seep and hydrothermal vent
Source: Environ Microbiome. 2024 Jun 22;19:43. doi: 10.1186/s40793-024-00585-2 (PMC11193907; doi:10.1186/s40793-024-00585-2)
Supplement: Supplementary file 1 — Supplementary Material 1 [file 40793_2024_585_MOESM1_ESM.xlsx]

## Sheet: Name of enzymes in Figure 4
Dataset S7 Function genes annotation of Heimdallarchaeia MAGs by NR, KEGG, COG/eggNOG, SwissProt and Pfam Datasets used for inferring the Wood-Ljungdahl (WL) pathway in the main text Figure 4.
Abbreviation	Full name
CdhE (AscC)	Acetyl-CoA decarbonylase/synthase, CODH/ACS complex subunit gamma
CooF	Anaerobic carbon-monoxide dehydrogenase iron sulfur subunit
FdhA	Formate dehydrogenase (NADP+) alpha subunit
Fhs	Formate-tetrahydrofolate ligase
FolD	Methylenetetrahydrofolate dehydrogenase (NADP+) / methenyltetrahydrofolate cyclohydrolase
MetH (AcsE/MetF)	Bifunctional homocysteine S-methyltransferase/5,10-methylenetetrahydrofolate reductase [Includes: Homocysteine S-methyltransferase (EC 2.1.1.10) (S-methylmethionine:homocysteine methyltransferase); 5,10-methylenetetrahydrofolate reductase (EC 1.5.1.20)

## Sheet: Wood-Ljungdahl pathway
Dataset S7 Function genes annotation of Heimdallarchaeia MAGs by NR, KEGG, COG/eggNOG, SwissProt and Pfam Datasets used for inferring the Wood-Ljungdahl (WL) pathway in the main text Figure 4.
Gene_id	{NR}	{KEGG}	{COG/eggNOG}	{SwissProt}	{Pfam}
C1.bin.1.faGL01276	{4Fe-4S dicluster domain-containing protein [Candidatus Heimdallarchaeota archaeon]}	{K00197 cdhE, acsC acetyl-CoA decarbonylase/synthase, CODH/ACS complex subunit gamma [EC:2.1.1.245]}	{acetyl-CoA catabolic process}	{Acetyl-CoA decarbonylase/synthase complex subunit gamma (ACDS complex subunit gamma) (EC 2.1.1.245) (5-methyltetrahydrosarcinapterin:corrinoid/iron-sulfur protein Co-methyltransferase) (ACDS complex methyltransferase) (Corrinoid/iron-sulfur component large subunit)}	{NA}
C1.bin.1.faGL01425	{Formate dehydrogenase-O iron-sulfur subunit [Candidatus Heimdallarchaeota archaeon AB_125]}	{K00196 cooF; anaerobic carbon-monoxide dehydrogenase iron sulfur subunit}	{PFAM 4Fe-4S}	{Polyferredoxin protein VhuB}	{NA}
C1.bin.1.faGL01589	{Bifunctional protein FolD protein [Candidatus Heimdallarchaeota archaeon AB_125]}	{K01491 folD; methylenetetrahydrofolate dehydrogenase (NADP+) / methenyltetrahydrofolate cyclohydrolase [EC:1.5.1.5 3.5.4.9]}	{Catalyzes the oxidation of 5,10- methylenetetrahydrofolate to 5,10-methenyltetrahydrofolate and then the hydrolysis of 5,10-methenyltetrahydrofolate to 10- formyltetrahydrofolate}	{Bifunctional protein FolD [Includes: Methylenetetrahydrofolate dehydrogenase (EC 1.5.1.5); Methenyltetrahydrofolate cyclohydrolase (EC 3.5.4.9)]}	{Tetrahydrofolate dehydrogenase/cyclohydrolase, catalytic domain}
C1.bin.1.faGL02092	{Bifunctional homocysteine S-methyltransferase/5,10-methylenetetrahydrofolate reductase [Candidatus Heimdallarchaeota archaeon AB_125]}	{K00548 metH; 5-methyltetrahydrofolate--homocysteine methyltransferase [EC:2.1.1.13]}	{Homocysteine S-methyltransferase}	{Methionine synthase (EC 2.1.1.13) (5-methyltetrahydrofolate--homocysteine methyltransferase) (Methionine synthase, vitamin-B12 dependent) (MS)}	{Homocysteine S-methyltransferase}
C1.bin.2.faGL00721	{Bifunctional homocysteine S-methyltransferase/5,10-methylenetetrahydrofolate reductase [Candidatus Heimdallarchaeota archaeon AB_125]}	{K00548 metH; 5-methyltetrahydrofolate--homocysteine methyltransferase [EC:2.1.1.13]}	{Homocysteine S-methyltransferase}	{Methionine synthase (EC 2.1.1.13) (5-methyltetrahydrofolate--homocysteine methyltransferase) (Methionine synthase, vitamin-B12 dependent) (MS)}	{Homocysteine S-methyltransferase}
C1.bin.2.faGL00945	{Formate dehydrogenase-O iron-sulfur subunit [Candidatus Heimdallarchaeota archaeon AB_125]}	{K00196 cooF; anaerobic carbon-monoxide dehydrogenase iron sulfur subunit}	{4Fe-4S dicluster domain}	{Polyferredoxin protein MvhB}	{NA}
C1.bin.2.faGL01073	{Formate--tetrahydrofolate ligase [Candidatus Heimdallarchaeota archaeon AB_125]}	{K01938 fhs; formate--tetrahydrofolate ligase [EC:6.3.4.3]}	{PFAM formate-tetrahydrofolate ligase FTHFS}	{Formate--tetrahydrofolate ligase (EC 6.3.4.3) (Formyltetrahydrofolate synthetase) (FHS) (FTHFS)}	{Formate--tetrahydrofolate ligase}
C1.bin.2.faGL01166	{4Fe-4S dicluster domain-containing protein [Candidatus Heimdallarchaeota archaeon]}	{K00197 cdhE, acsC acetyl-CoA decarbonylase/synthase, CODH/ACS complex subunit gamma [EC:2.1.1.245]}	{acetyl-CoA catabolic process}	{Acetyl-CoA decarbonylase/synthase complex subunit gamma (ACDS complex subunit gamma) (EC 2.1.1.245) (5-methyltetrahydrosarcinapterin:corrinoid/iron-sulfur protein Co-methyltransferase) (ACDS complex methyltransferase) (Corrinoid/iron-sulfur component large subunit)}	{NA}
C1.bin.2.faGL01721	{4Fe-4S dicluster domain-containing protein [Candidatus Heimdallarchaeota archaeon]}	{K00197 cdhE, acsC acetyl-CoA decarbonylase/synthase, CODH/ACS complex subunit gamma [EC:2.1.1.245]}	{acetyl-CoA catabolic process}	{Acetyl-CoA decarbonylase/synthase complex subunit gamma (ACDS complex subunit gamma) (EC 2.1.1.245) (5-methyltetrahydrosarcinapterin:corrinoid/iron-sulfur protein Co-methyltransferase) (ACDS complex methyltransferase) (Corrinoid/iron-sulfur component large subunit)}	{CO dehydrogenase/acetyl-CoA synthase delta subunit}
C1.bin.20.faGL01129	{Bifunctional protein FolD protein [Candidatus Heimdallarchaeota archaeon LC_2]}	{K01491 folD; methylenetetrahydrofolate dehydrogenase (NADP+) / methenyltetrahydrofolate cyclohydrolase [EC:1.5.1.5 3.5.4.9]}	{Catalyzes the oxidation of 5,10- methylenetetrahydrofolate to 5,10-methenyltetrahydrofolate and then the hydrolysis of 5,10-methenyltetrahydrofolate to 10- formyltetrahydrofolate}	{Bifunctional protein FolD [Includes: Methylenetetrahydrofolate dehydrogenase (EC 1.5.1.5); Methenyltetrahydrofolate cyclohydrolase (EC 3.5.4.9)]}	{Tetrahydrofolate dehydrogenase/cyclohydrolase, NAD(P)-binding domain}
C1.bin.21.faGL00545	{Bifunctional protein FolD protein [Candidatus Heimdallarchaeota archaeon AB_125]}	{K01491 folD; methylenetetrahydrofolate dehydrogenase (NADP+) / methenyltetrahydrofolate cyclohydrolase [EC:1.5.1.5 3.5.4.9]}	{NA}	{Bifunctional protein FolD [Includes: Methylenetetrahydrofolate dehydrogenase (EC 1.5.1.5); Methenyltetrahydrofolate cyclohydrolase (EC 3.5.4.9)]}	{Tetrahydrofolate dehydrogenase/cyclohydrolase, NAD(P)-binding domain}
C1.bin.21.faGL00990	{4Fe-4S dicluster domain-containing protein [Candidatus Heimdallarchaeota archaeon]}	{K00197 cdhE, acsC acetyl-CoA decarbonylase/synthase, CODH/ACS complex subunit gamma [EC:2.1.1.245]}	{NA}	{Acetyl-CoA decarbonylase/synthase complex subunit gamma (ACDS complex subunit gamma) (EC 2.1.1.245) (5-methyltetrahydrosarcinapterin:corrinoid/iron-sulfur protein Co-methyltransferase) (ACDS complex methyltransferase) (Corrinoid/iron-sulfur component large subunit)}	{NA}
C1.bin.21.faGL01069	{4Fe-4S dicluster domain-containing protein, partial [Candidatus Heimdallarchaeota archaeon]}	{K00196 cooF; anaerobic carbon-monoxide dehydrogenase iron sulfur subunit}	{NA}	{Hydrogenase-2 operon protein HybA}	{NA}
C1.bin.21.faGL02001	{Formate--tetrahydrofolate ligase [Candidatus Heimdallarchaeota archaeon AB_125]}	{K01938 fhs; formate--tetrahydrofolate ligase [EC:6.3.4.3]}	{NA}	{Formate--tetrahydrofolate ligase (EC 6.3.4.3) (Formyltetrahydrofolate synthetase) (FHS) (FTHFS)}	{Formate--tetrahydrofolate ligase}
C1.bin.76.faGL00052	{Bifunctional protein FolD protein [Candidatus Heimdallarchaeota archaeon AB_125]}	{K01491 folD; methylenetetrahydrofolate dehydrogenase (NADP+) / methenyltetrahydrofolate cyclohydrolase [EC:1.5.1.5 3.5.4.9]}	{Catalyzes the oxidation of 5,10- methylenetetrahydrofolate to 5,10-methenyltetrahydrofolate and then the hydrolysis of 5,10-methenyltetrahydrofolate to 10- formyltetrahydrofolate}	{Bifunctional protein FolD [Includes: Methylenetetrahydrofolate dehydrogenase (EC 1.5.1.5); Methenyltetrahydrofolate cyclohydrolase (EC 3.5.4.9)]}	{Tetrahydrofolate dehydrogenase/cyclohydrolase, NAD(P)-binding domain}
C1.bin.76.faGL00636	{methionine synthase I, cobalamin-binding domain-containing protein [Candidatus Heimdallarchaeota archaeon B3_Heim]}	{K00548 metH; 5-methyltetrahydrofolate--homocysteine methyltransferase [EC:2.1.1.13]}	{Homocysteine S-methyltransferase}	{Bifunctional homocysteine S-methyltransferase/5,10-methylenetetrahydrofolate reductase [Includes: Homocysteine S-methyltransferase (EC 2.1.1.10) (S-methylmethionine:homocysteine methyltransferase); 5,10-methylenetetrahydrofolate reductase (EC 1.5.1.20)]}	{Homocysteine S-methyltransferase}
C1.bin.76.faGL00839	{Formate dehydrogenase-O iron-sulfur subunit [Candidatus Heimdallarchaeota archaeon AB_125]}	{K00196 cooF; anaerobic carbon-monoxide dehydrogenase iron sulfur subunit}	{4Fe-4S dicluster domain}	{Polyferredoxin protein VhuB}	{NA}
C1.bin.76.faGL01538	{Bifunctional homocysteine S-methyltransferase/5,10-methylenetetrahydrofolate reductase [Candidatus Heimdallarchaeota archaeon AB_125]}	{K00548 metH; 5-methyltetrahydrofolate--homocysteine methyltransferase [EC:2.1.1.13]}	{Homocysteine S-methyltransferase}	{Bifunctional homocysteine S-methyltransferase/5,10-methylenetetrahydrofolate reductase [Includes: Homocysteine S-methyltransferase (EC 2.1.1.10) (S-methylmethionine:homocysteine methyltransferase); 5,10-methylenetetrahydrofolate reductase (EC 1.5.1.20)]}	{Homocysteine S-methyltransferase}
C1.bin.76.faGL01724	{Formate--tetrahydrofolate ligase [Candidatus Heimdallarchaeota archaeon AB_125]}	{K01938 fhs; formate--tetrahydrofolate ligase [EC:6.3.4.3]}	{PFAM formate-tetrahydrofolate ligase FTHFS}	{Formate--tetrahydrofolate ligase (EC 6.3.4.3) (Formyltetrahydrofolate synthetase) (FHS) (FTHFS)}	{Formate--tetrahydrofolate ligase}
C1.bin.76.faGL02237	{4Fe-4S dicluster domain-containing protein [Candidatus Heimdallarchaeota archaeon]}	{K00197 cdhE, acsC acetyl-CoA decarbonylase/synthase, CODH/ACS complex subunit gamma [EC:2.1.1.245]}	{NA}	{Acetyl-CoA decarbonylase/synthase complex subunit gamma (ACDS complex subunit gamma) (EC 2.1.1.245) (5-methyltetrahydrosarcinapterin:corrinoid/iron-sulfur protein Co-methyltransferase) (ACDS complex methyltransferase) (Corrinoid/iron-sulfur component large subunit)}	{NA}
C2.bin.3.faGL000349	{Bifunctional homocysteine S-methyltransferase/5,10-methylenetetrahydrofolate reductase [Candidatus Heimdallarchaeota archaeon AB_125]}	{K00548 metH; 5-methyltetrahydrofolate--homocysteine methyltransferase [EC:2.1.1.13]}	{COG0646 Methionine synthase I (cobalamin-dependent), methyltransferase domain E Amino acid transport and metabolism}	{NA}	{Homocysteine S-methyltransferase}
C2.bin.3.faGL000613	{Formate--tetrahydrofolate ligase [Candidatus Heimdallarchaeota archaeon AB_125]}	{K01938 fhs; formate--tetrahydrofolate ligase [EC:6.3.4.3]}	{COG2759 Formyltetrahydrofolate synthetase F Nucleotide transport and metabolism}	{FTHS_MOOTH Formate--tetrahydrofolate ligase OS=Moorella thermoacetica GN=fhs PE=1 SV=1}	{Formate--tetrahydrofolate ligase}
C2.bin.3.faGL001714	{Formate dehydrogenase subunit alpha [Candidatus Heimdallarchaeota archaeon LC_2]}	{K05299 fdhA formate dehydrogenase (NADP+) alpha subunit 1.17.1.10 }	{COG3383 Predicted molibdopterin-dependent oxidoreductase YjgC R General function prediction only}	{FDHA_METJA Formate dehydrogenase subunit alpha OS=Methanocaldococcus jannaschii (strain ATCC 43067 / DSM 2661 / JAL-1 / JCM 10045 / NBRC 100440) GN=fdhA PE=3 SV=2}	{Molybdopterin oxidoreductase}
C2.bin.3.faGL001750	{Bifunctional protein FolD protein [Candidatus Heimdallarchaeota archaeon AB_125]}	{K01491 folD; methylenetetrahydrofolate dehydrogenase (NADP+) / methenyltetrahydrofolate cyclohydrolase [EC:1.5.1.5 3.5.4.9]}	{COG0190 5,10-methylene-tetrahydrofolate dehydrogenase/Methenyl tetrahydrofolate cyclohydrolase H Coenzyme transport and metabolism}	{FOLD_EXIS2 Bifunctional protein FolD OS=Exiguobacterium sibiricum (strain DSM 17290 / JCM 13490 / 255-15) GN=folD PE=3 SV=1}	{Tetrahydrofolate dehydrogenase/cyclohydrolase, NAD(P)-binding domain}
C2.bin.3.faGL002572	{Formate dehydrogenase-O iron-sulfur subunit [Candidatus Heimdallarchaeota archaeon AB_125]}	{K00196 cooF; anaerobic carbon-monoxide dehydrogenase iron sulfur subunit}	{COG1142 Fe-S-cluster-containing hydrogenase component 2 C Energy production and conversion}	{NA}	{NA}
C4.bin.14.faGL000502	{Formate--tetrahydrofolate ligase [Candidatus Heimdallarchaeota archaeon AB_125]}	{K01938 fhs; formate--tetrahydrofolate ligase [EC:6.3.4.3]}	{COG2759 Formyltetrahydrofolate synthetase F Nucleotide transport and metabolism}	{FTHS_ACTP7 Formate--tetrahydrofolate ligase OS=Actinobacillus pleuropneumoniae serotype 7 (strain AP76) GN=fhs PE=3 SV=1}	{Formate--tetrahydrofolate ligase}
C4.bin.14.faGL000507	{Formate--tetrahydrofolate ligase [Candidatus Heimdallarchaeota archaeon AB_125]}	{K01938 fhs; formate--tetrahydrofolate ligase [EC:6.3.4.3]}	{COG2759 Formyltetrahydrofolate synthetase F Nucleotide transport and metabolism}	{FTHS_MOOTA Formate--tetrahydrofolate ligase OS=Moorella thermoacetica (strain ATCC 39073 / JCM 9320) GN=fhs PE=1 SV=1}	{Formate--tetrahydrofolate ligase}
C4.bin.14.faGL001056	{Bifunctional homocysteine S-methyltransferase/5,10-methylenetetrahydrofolate reductase [Candidatus Heimdallarchaeota archaeon AB_125]}	{K00548 metH; 5-methyltetrahydrofolate--homocysteine methyltransferase [EC:2.1.1.13]}	{COG0646 Methionine synthase I (cobalamin-dependent), methyltransferase domain E Amino acid transport and metabolism}	{NA}	{Homocysteine S-methyltransferase}
C4.bin.14.faGL001408	{Formate dehydrogenase subunit alpha [Candidatus Heimdallarchaeota archaeon LC_2]}	{K05299 fdhA formate dehydrogenase (NADP+) alpha subunit 1.17.1.10 }	{COG3383 Predicted molibdopterin-dependent oxidoreductase YjgC R General function prediction only}	{FDHA_METJA Formate dehydrogenase subunit alpha OS=Methanocaldococcus jannaschii (strain ATCC 43067 / DSM 2661 / JAL-1 / JCM 10045 / NBRC 100440) GN=fdhA PE=3 SV=2}	{Molybdopterin oxidoreductase}
C4.bin.14.faGL001769	{Bifunctional protein FolD protein [Candidatus Heimdallarchaeota archaeon AB_125]}	{K01491 folD; methylenetetrahydrofolate dehydrogenase (NADP+) / methenyltetrahydrofolate cyclohydrolase [EC:1.5.1.5 3.5.4.9]}	{COG0190 5,10-methylene-tetrahydrofolate dehydrogenase/Methenyl tetrahydrofolate cyclohydrolase H Coenzyme transport and metabolism}	{FOLD_EXIS2 Bifunctional protein FolD OS=Exiguobacterium sibiricum (strain DSM 17290 / JCM 13490 / 255-15) GN=folD PE=3 SV=1}	{Tetrahydrofolate dehydrogenase/cyclohydrolase, NAD(P)-binding domain}
C4.bin.22.faGL000833	{Formate dehydrogenase subunit alpha [Candidatus Heimdallarchaeota archaeon LC_2]}	{K05299 fdhA formate dehydrogenase (NADP+) alpha subunit 1.17.1.10 }	{COG3383 Predicted molibdopterin-dependent oxidoreductase YjgC R General function prediction only}	{FDHA_METJA Formate dehydrogenase subunit alpha OS=Methanocaldococcus jannaschii (strain ATCC 43067 / DSM 2661 / JAL-1 / JCM 10045 / NBRC 100440) GN=fdhA PE=3 SV=2}	{Molybdopterin oxidoreductase}
C4.bin.22.faGL001012	{Bifunctional homocysteine S-methyltransferase/5,10-methylenetetrahydrofolate reductase [Candidatus Heimdallarchaeota archaeon AB_125]}	{K00548 metH; 5-methyltetrahydrofolate--homocysteine methyltransferase [EC:2.1.1.13]}	{COG0646 Methionine synthase I (cobalamin-dependent), methyltransferase domain E Amino acid transport and metabolism}	{NA}	{Homocysteine S-methyltransferase}
C4.bin.22.faGL002141	{Bifunctional protein FolD protein [Candidatus Heimdallarchaeota archaeon AB_125]}	{K01491 folD; methylenetetrahydrofolate dehydrogenase (NADP+) / methenyltetrahydrofolate cyclohydrolase [EC:1.5.1.5 3.5.4.9]}	{COG0190 5,10-methylene-tetrahydrofolate dehydrogenase/Methenyl tetrahydrofolate cyclohydrolase H Coenzyme transport and metabolism}	{FOLD_STRSV Bifunctional protein FolD OS=Streptococcus sanguinis (strain SK36) GN=folD PE=3 SV=1}	{Tetrahydrofolate dehydrogenase/cyclohydrolase, NAD(P)-binding domain}
C4.bin.22.faGL002436	{Formate--tetrahydrofolate ligase [Candidatus Heimdallarchaeota archaeon AB_125]}	{K01938 fhs; formate--tetrahydrofolate ligase [EC:6.3.4.3]}	{COG2759 Formyltetrahydrofolate synthetase F Nucleotide transport and metabolism}	{FTHS1_DESHY Formate--tetrahydrofolate ligase 1 OS=Desulfitobacterium hafniense (strain Y51) GN=fhs1 PE=3 SV=1}	{Formate--tetrahydrofolate ligase}
C4.bin.51.faGL00351	{Formate--tetrahydrofolate ligase [Candidatus Heimdallarchaeota archaeon AB_125]}	{K01938 fhs; formate--tetrahydrofolate ligase [EC:6.3.4.3]}	{PFAM formate-tetrahydrofolate ligase FTHFS}	{Formate--tetrahydrofolate ligase (EC 6.3.4.3) (Formyltetrahydrofolate synthetase) (FHS) (FTHFS)}	{Formate--tetrahydrofolate ligase}
C4.bin.51.faGL00995	{4Fe-4S dicluster domain-containing protein, partial [Candidatus Heimdallarchaeota archaeon]}	{K00196 cooF; anaerobic carbon-monoxide dehydrogenase iron sulfur subunit}	{4Fe-4S dicluster domain}	{Hydrogenase-4 component A (EC 1.-.-.-)}	{NA}
C4.bin.51.faGL01152	{hypothetical protein E3J43_03450, partial [Candidatus Heimdallarchaeota archaeon]}	{K00548 metH; 5-methyltetrahydrofolate--homocysteine methyltransferase [EC:2.1.1.13]}	{Homocysteine S-methyltransferase}	{Bifunctional homocysteine S-methyltransferase/5,10-methylenetetrahydrofolate reductase [Includes: Homocysteine S-methyltransferase (EC 2.1.1.10) (S-methylmethionine:homocysteine methyltransferase); 5,10-methylenetetrahydrofolate reductase (EC 1.5.1.20)]}	{Homocysteine S-methyltransferase}
C4.bin.51.faGL01532	{bifunctional methylenetetrahydrofolate dehydrogenase/methenyltetrahydrofolate cyclohydrolase [Candidatus Heimdallarchaeota archaeon]}	{K01491 folD; methylenetetrahydrofolate dehydrogenase (NADP+) / methenyltetrahydrofolate cyclohydrolase [EC:1.5.1.5 3.5.4.9]}	{Catalyzes the oxidation of 5,10- methylenetetrahydrofolate to 5,10-methenyltetrahydrofolate and then the hydrolysis of 5,10-methenyltetrahydrofolate to 10- formyltetrahydrofolate}	{Bifunctional protein FolD [Includes: Methylenetetrahydrofolate dehydrogenase (EC 1.5.1.5); Methenyltetrahydrofolate cyclohydrolase (EC 3.5.4.9)]}	{Tetrahydrofolate dehydrogenase/cyclohydrolase, NAD(P)-binding domain}
C5.bin.10.faGL00028	{5-methyltetrahydrofolate--homocysteine methyltransferase [Candidatus Heimdallarchaeota archaeon]}	{K00548 metH; 5-methyltetrahydrofolate--homocysteine methyltransferase [EC:2.1.1.13]}	{methionine synthase}	{Bifunctional homocysteine S-methyltransferase/5,10-methylenetetrahydrofolate reductase [Includes: Homocysteine S-methyltransferase (EC 2.1.1.10) (S-methylmethionine:homocysteine methyltransferase); 5,10-methylenetetrahydrofolate reductase (EC 1.5.1.20)]}	{Homocysteine S-methyltransferase}
C5.bin.10.faGL00532	{hypothetical protein CEE42_00225 [Candidatus Lokiarchaeota archaeon Loki_b31]}	{K00548 metH; 5-methyltetrahydrofolate--homocysteine methyltransferase [EC:2.1.1.13]}	{Homocysteine S-methyltransferase}	{Methionine synthase (EC 2.1.1.13) (5-methyltetrahydrofolate--homocysteine methyltransferase) (Methionine synthase, vitamin-B12 dependent) (MS)}	{Homocysteine S-methyltransferase}
C5.bin.10.faGL01576	{Bifunctional homocysteine S-methyltransferase/5,10-methylenetetrahydrofolate reductase [Candidatus Heimdallarchaeota archaeon AB_125]}	{K00548 metH; 5-methyltetrahydrofolate--homocysteine methyltransferase [EC:2.1.1.13]}	{5-methyltetrahydrofolate--homocysteine methyltransferase}	{Bifunctional homocysteine S-methyltransferase/5,10-methylenetetrahydrofolate reductase [Includes: Homocysteine S-methyltransferase (EC 2.1.1.10) (S-methylmethionine:homocysteine methyltransferase); 5,10-methylenetetrahydrofolate reductase (EC 1.5.1.20)]}	{Homocysteine S-methyltransferase}
C5.bin.12.faGL000930	{hypothetical protein B6I32_01985 [Desulfobacterium sp. 4572_20]}	{K05299 fdhA formate dehydrogenase (NADP+) alpha subunit 1.17.1.10 }	{NA}	{NA}	{NA}
C5.bin.12.faGL001087	{Bifunctional homocysteine S-methyltransferase/5,10-methylenetetrahydrofolate reductase [Candidatus Heimdallarchaeota archaeon AB_125]}	{K00548 metH; 5-methyltetrahydrofolate--homocysteine methyltransferase [EC:2.1.1.13]}	{COG0646 Methionine synthase I (cobalamin-dependent), methyltransferase domain E Amino acid transport and metabolism}	{NA}	{Homocysteine S-methyltransferase}
C5.bin.12.faGL003113	{hypothetical protein AMJ44_15710 [candidate division WOR_1 bacterium DG_54_3]}	{K00548 metH; 5-methyltetrahydrofolate--homocysteine methyltransferase [EC:2.1.1.13]}	{COG0646 Methionine synthase I (cobalamin-dependent), methyltransferase domain E Amino acid transport and metabolism}	{NA}	{Homocysteine S-methyltransferase}
C5.bin.5.faGL00250	{Formate dehydrogenase-O iron-sulfur subunit [Candidatus Heimdallarchaeota archaeon AB_125]}	{K00196 cooF; anaerobic carbon-monoxide dehydrogenase iron sulfur subunit}	{4Fe-4S dicluster domain}	{NA}	{NA}
C5.bin.5.faGL01611	{bifunctional methylenetetrahydrofolate dehydrogenase/methenyltetrahydrofolate cyclohydrolase [Candidatus Heimdallarchaeota archaeon]}	{K01491 folD; methylenetetrahydrofolate dehydrogenase (NADP+) / methenyltetrahydrofolate cyclohydrolase [EC:1.5.1.5 3.5.4.9]}	{Catalyzes the oxidation of 5,10- methylenetetrahydrofolate to 5,10-methenyltetrahydrofolate and then the hydrolysis of 5,10-methenyltetrahydrofolate to 10- formyltetrahydrofolate}	{Bifunctional protein FolD [Includes: Methylenetetrahydrofolate dehydrogenase (EC 1.5.1.5); Methenyltetrahydrofolate cyclohydrolase (EC 3.5.4.9)]}	{Tetrahydrofolate dehydrogenase/cyclohydrolase, NAD(P)-binding domain}
C5.bin.5.faGL01756	{Bifunctional homocysteine S-methyltransferase/5,10-methylenetetrahydrofolate reductase [Candidatus Heimdallarchaeota archaeon AB_125]}	{K00548 metH; 5-methyltetrahydrofolate--homocysteine methyltransferase [EC:2.1.1.13]}	{Homocysteine S-methyltransferase}	{Bifunctional homocysteine S-methyltransferase/5,10-methylenetetrahydrofolate reductase [Includes: Homocysteine S-methyltransferase (EC 2.1.1.10) (S-methylmethionine:homocysteine methyltransferase); 5,10-methylenetetrahydrofolate reductase (EC 1.5.1.20)]}	{Homocysteine S-methyltransferase}
H2.bin.2.faGL000280	{Acetyl-CoA decarbonylase/synthase complex subunit gamma [Candidatus Heimdallarchaeota archaeon LC_2]}	{K00197 cdhE, acsC acetyl-CoA decarbonylase/synthase, CODH/ACS complex subunit gamma [EC:2.1.1.245]}	{COG1456 CO dehydrogenase/acetyl-CoA synthase gamma subunit (corrinoid Fe-S protein) C Energy production and conversion}	{NA}	{NA}
H2.bin.2.faGL001069	{Formate--tetrahydrofolate ligase [Candidatus Heimdallarchaeota archaeon LC_2]}	{K01938 fhs; formate--tetrahydrofolate ligase [EC:6.3.4.3]}	{COG2759 Formyltetrahydrofolate synthetase F Nucleotide transport and metabolism}	{FTHS_MOOTA Formate--tetrahydrofolate ligase OS=Moorella thermoacetica (strain ATCC 39073 / JCM 9320) GN=fhs PE=1 SV=1}	{Formate--tetrahydrofolate ligase}
H2.bin.2.faGL003587	{Bifunctional homocysteine S-methyltransferase/5,10-methylenetetrahydrofolate reductase [Candidatus Heimdallarchaeota archaeon LC_2]}	{K00548 metH; 5-methyltetrahydrofolate--homocysteine methyltransferase [EC:2.1.1.13]}	{COG0646 Methionine synthase I (cobalamin-dependent), methyltransferase domain E Amino acid transport and metabolism}	{NA}	{Homocysteine S-methyltransferase}
H2.bin.2.faGL003887	{Bifunctional protein FolD protein [Candidatus Heimdallarchaeota archaeon LC_2]}	{K01491 folD; methylenetetrahydrofolate dehydrogenase (NADP+) / methenyltetrahydrofolate cyclohydrolase [EC:1.5.1.5 3.5.4.9]}	{COG0190 5,10-methylene-tetrahydrofolate dehydrogenase/Methenyl tetrahydrofolate cyclohydrolase H Coenzyme transport and metabolism}	{FOLD_BACHD Bifunctional protein FolD OS=Bacillus halodurans (strain ATCC BAA-125 / DSM 18197 / FERM 7344 / JCM 9153 / C-125) GN=folD PE=3 SV=1}	{Tetrahydrofolate dehydrogenase/cyclohydrolase, NAD(P)-binding domain}
