# Supplementary material for: Metagenomic insights into Heimdallarchaeia clades from the deep-sea cold seep and hydrothermal vent
Source: Environ Microbiome. 2024 Jun 22;19:43. doi: 10.1186/s40793-024-00585-2 (PMC11193907; doi:10.1186/s40793-024-00585-2)
Supplement: Supplementary file 2 — Supplementary Material 2 [file 40793_2024_585_MOESM2_ESM.xlsx]

## Sheet: Name of enzymes in Figure 2
Dataset S3 Function genes annotation of Heimdallarchaeia MAGs by NR, KEGG, COG/eggNOG, SwissProt and Pfam Datasets used for inferring the sulfur metabolic pathway in the main text Figure 2.
Abbreviation	Full name
AprB	Adenylylsulfate reductase, subunit B
ApsK (CysC)	Adenylyl-sulfate kinase
AsrA	Anaerobic sulfite reductase subunit A
AsrB	Anaerobic sulfite reductase subunit B
CysH	Phosphoadenosine phosphosulfate reductase
CysA	Sulfate transport system ATP-binding protein
CysU	Sulfate transport system permease protein
CysW	Sulfate/thiosulfate transport system permease protein
HydA	Sulfhydrogenase subunit alpha
HydB	Sulfhydrogenase subunit beta (sulfur reductase)
HydD	Sulfhydrogenase subunit delta
HydG	Sulfhydrogenase subunit gamma (sulfur reductase)
Sat	Sulfate adenylyltransferase
SfnG	Dimethylsulfone monooxygenase
SQR	Sulfide:quinone oxidoreductase
SsuD	Alkanesulfonate monooxygenase
SoxB	S-sulfosulfanyl-L-cysteine sulfohydrolase
TST	Thiosulfate/3-mercaptopyruvate sulfurtransferase

## Sheet: Sulfur Metabolism
Dataset S3 Function genes annotation of Heimdallarchaeia MAGs by NR, KEGG, COG/eggNOG, SwissProt and Pfam Datasets used for inferring the sulfur metabolic pathway in the main text Figure 2.
Gene_id	{NR}	{KEGG}	{COG/eggNOG}	{SwissProt}	{Pfam}
C1.bin.1.faGL00063	{Sulfate transport system permease protein CysW [Candidatus Heimdallarchaeota archaeon AB_125]}	{K02047 cysW sulfate/thiosulfate transport system permease protein}	{ABC-type Fe3 transport system permease component}	{NA}	{Binding-protein-dependent transport system inner membrane component}
C1.bin.1.faGL00116	{LLM class flavin-dependent oxidoreductase [Candidatus Heimdallarchaeota archaeon]}	{NA}	{COGs COG2141 Coenzyme F420-dependent N5 N10-methylene tetrahydromethanopterin reductase}	{5,10-methylenetetrahydromethanopterin reductase (EC 1.5.98.2) (Coenzyme F420-dependent N(5),N(10)-methylenetetrahydromethanopterin reductase) (Methylene-H(4)MPT reductase)}	{Luciferase-like monooxygenase}
C1.bin.1.faGL00285	{dihydroorotate dehydrogenase electron transfer subunit [Candidatus Heimdallarchaeota archaeon]}	{K02823 pyrDII; dihydroorotate dehydrogenase electron transfer subunit}	{Dihydroorotate dehydrogenase}	{Probable dihydroorotate dehydrogenase B (NAD(+)), electron transfer subunit (Dihydroorotate oxidase B, electron transfer subunit)}	{NA}
C1.bin.1.faGL00316	{Cysteine synthase [Candidatus Heimdallarchaeota archaeon AB_125]}	{K01738 cysK; cysteine synthase [EC:2.5.1.47]}	{PFAM Pyridoxal-5'-phosphate-dependent protein beta subunit}	{NA}	{NA}
C1.bin.1.faGL00358	{Sulfur carrier protein ThiS adenylyltransferase [Candidatus Heimdallarchaeota archaeon AB_125]}	{K03154 thiS sulfur carrier protein}	{PFAM UBA THIF-type NAD FAD binding protein}	{SAMP-activating enzyme E1 (EC 2.7.7.-) (Ubiquitin-like activating enzyme of archaea) (Ubl-activating enzyme)}	{ThiF family}
C1.bin.1.faGL00441	{sulfide/dihydroorotate dehydrogenase-like FAD/NAD-binding protein [Aciduliprofundum sp. MAR08-339]}	{K00528 fpr; ferredoxin/flavodoxin---NADP+ reductase [EC:1.18.1.2 1.19.1.1]}	{Iron-sulfur cluster binding domain of dihydroorotate dehydrogenase B}	{Sulfide dehydrogenase subunit beta (SuDH) (EC 1.8.1.19) (Ferredoxin:NADP oxidoreductase) (FNOR) (EC 1.18.1.2)}	{NA}
C1.bin.1.faGL00614	{HesA/MoeB/ThiF family protein [Candidatus Heimdallarchaeota archaeon]}	{K21029 moeB; molybdopterin-synthase adenylyltransferase [EC:2.7.7.80]}	{ThiF family}	{Sulfur carrier protein adenylyltransferase (E1-like protein TtuC) (Sulfur carrier protein MoaD adenylyltransferase) (EC 2.7.7.80) (Sulfur carrier protein ThiS adenylyltransferase) (EC 2.7.7.73) (Sulfur carrier protein TtuB adenylyltransferase) (EC 2.7.7.-) (tRNA two-thiouridine-synthesizing protein C)}	{ThiF family}
C1.bin.1.faGL00692	{hypothetical protein HeimAB125_23630 [Candidatus Heimdallarchaeota archaeon AB_125]}	{K07235 tusD; dsrE tRNA 2-thiouridine synthesizing protein D [EC:2.8.1.-]}	{DsrE/DsrF-like family}	{NA}	{NA}
C1.bin.1.faGL00771	{F420-dependent glucose-6-phosphate dehydrogenase [Candidatus Heimdallarchaeota archaeon LC_2]}	{K17228 sfnG; dimethyl sulfone monooxygenase SfnG/alk_sulf_monoox: alkanesulfonate monooxygenase, FMNH(2)-dependent}	{F420-dependent oxidoreductase}	{FMNH(2)-dependent dimethylsulfone monooxygenase (EC 1.14.14.35)}	{Luciferase-like monooxygenase}
C1.bin.1.faGL00886	{NAD(P)/FAD-dependent oxidoreductase [Candidatus Heimdallarchaeota archaeon]}	{K17218 sqr; sulfide:quinone oxidoreductase [EC:1.8.5.4]}	{Pyridine nucleotide-disulphide oxidoreductase}	{NA}	{NA}
C1.bin.1.faGL00888	{peroxiredoxin family protein [Candidatus Heimdallarchaeota archaeon]}	{K07235 tusD; dsrE tRNA 2-thiouridine synthesizing protein D [EC:2.8.1.-]}	{DsrE/DsrF/DrsH-like family}	{NA}	{DsrE/DsrF/DrsH-like family}
C1.bin.1.faGL01113	{sulfurtransferase [Candidatus Heimdallarchaeota archaeon]}	{K01011 TST; thiosulfate/3-mercaptopyruvate sulfurtransferase [EC:2.8.1.1 2.8.1.2]}	{Sulfurtransferase}	{NA}	{Rhodanese-like domain}
C1.bin.1.faGL01154	{hypothetical protein DLM69_06965 [Chloroflexi bacterium]}	{K17228 sfnG; dimethyl sulfone monooxygenase SfnG/alk_sulf_monoox: alkanesulfonate monooxygenase, FMNH(2)-dependent}	{Luciferase-like monooxygenase}	{Uncharacterized protein MT0980}	{Luciferase-like monooxygenase}
C1.bin.1.faGL01218	{cysteine synthase A [Candidatus Heimdallarchaeota archaeon]}	{K01738 cysK; cysteine synthase [EC:2.5.1.47]}	{Belongs to the cysteine synthase cystathionine beta- synthase family}	{NA}	{Pyridoxal-phosphate dependent enzyme}
C1.bin.1.faGL01278	{LLM class flavin-dependent oxidoreductase [Candidatus Heimdallarchaeota archaeon]}	{K17228 sfnG; dimethyl sulfone monooxygenase SfnG/alk_sulf_monoox: alkanesulfonate monooxygenase, FMNH(2)-dependent}	{PFAM Luciferase-like monooxygenase}	{FMNH(2)-dependent dimethylsulfone monooxygenase (EC 1.14.14.35)}	{Luciferase-like monooxygenase}
C1.bin.1.faGL01282	{Alkanesulfonate monooxygenase [Candidatus Heimdallarchaeota archaeon LC_2]}	{K04091 ssuD alkanesulfonate monooxygenase 1.14.14.5}	{COGs COG2141 Coenzyme F420-dependent N5 N10-methylene tetrahydromethanopterin reductase}	{Alkanesulfonate monooxygenase (EC 1.14.14.5) (FMNH2-dependent aliphatic sulfonate monooxygenase)}	{Luciferase-like monooxygenase}
C1.bin.1.faGL01334	{hypothetical protein DRN69_07045 [Candidatus Pacearchaeota archaeon]}	{K17993 hydA; sulfhydrogenase subunit alpha [EC:1.12.1.3 1.12.1.5]}	{Nickel-dependent hydrogenase}	{NA}	{Nickel-dependent hydrogenase}
C1.bin.1.faGL01793	{hydrogenase [Candidatus Pacearchaeota archaeon]}	{K17996 hydB; sulfhydrogenase subunit beta (sulfur reductase) [EC:1.12.98.4]}	{4Fe-4S dicluster domain}	{Sulfhydrogenase 2 subunit beta (EC 1.12.98.4) (Hydrogenase-II subunit beta) (H-II beta) (Sulfhydrogenase II subunit beta) (Sulfur reductase subunit ShyB)}	{4Fe-4S dicluster domain}
C1.bin.1.faGL01794	{oxidoreductase [Candidatus Heimdallarchaeota archaeon]}	{K17995 hydG; sulfhydrogenase subunit gamma (sulfur reductase) [EC:1.12.98.4]}	{Oxidoreductase NAD-binding domain}	{Sulfhydrogenase 2 subunit gamma (EC 1.12.98.4) (Hydrogenase-II subunit gamma) (H-II gamma) (Sulfhydrogenase II subunit gamma) (Sulfur reductase subunit ShyC)}	{NA}
C1.bin.1.faGL01909	{hypothetical protein AYL32_013510 [Candidatus Bathyarchaeota archaeon B26-2]}	{K17228 sfnG; dimethyl sulfone monooxygenase SfnG/alk_sulf_monoox: alkanesulfonate monooxygenase, FMNH(2)-dependent}	{Luciferase-like monooxygenase}	{Uncharacterized protein MT0980}	{Luciferase-like monooxygenase}
C1.bin.1.faGL01981	{Sulfate permease CysP [Candidatus Heimdallarchaeota archaeon AB_125]}	{K03306 TC.PIT; inorganic phosphate transporter, PiT family}	{Phosphate}	{NA}	{Phosphate transporter family}
C1.bin.1.faGL02186	{hypothetical protein E3J43_08460 [Candidatus Heimdallarchaeota archaeon]}	{K00390 cysH; phosphoadenosine phosphosulfate reductase [EC:1.8.4.8 1.8.4.10]}	{Phosphoadenosine phosphosulfate reductase family}	{Uncharacterized protein MJ0066}	{Phosphoadenosine phosphosulfate reductase family}
C1.bin.1.faGL02297	{2-hydroxy-3-keto-5-methylthiopentenyl-1-phosphate phosphatase [Candidatus Heimdallarchaeota archaeon AB_125]}	{K08966 mtnX; 2-hydroxy-3-keto-5-methylthiopentenyl-1-phosphate phosphatase [EC:3.1.3.87]}	{Putative Phosphatase}	{NA}	{NA}
C1.bin.1.faGL02431	{Sulfhydrogenase 2 subunit beta [Candidatus Heimdallarchaeota archaeon AB_125]}	{K17996 hydB; sulfhydrogenase subunit beta (sulfur reductase) [EC:1.12.98.4]}	{4Fe-4S dicluster domain}	{Sulfhydrogenase 2 subunit beta (EC 1.12.98.4) (Hydrogenase-II subunit beta) (H-II beta) (Sulfhydrogenase II subunit beta) (Sulfur reductase subunit ShyB)}	{4Fe-4S dicluster domain}
C1.bin.1.faGL02432	{heterodisulfide reductase subunit F [Thermoplasmatales archaeon SG8-52-3]}	{K17995 hydG; sulfhydrogenase subunit gamma (sulfur reductase) [EC:1.12.98.4]}	{Oxidoreductase NAD-binding domain}	{Sulfhydrogenase 1 subunit gamma (EC 1.12.98.4) (Sulfhydrogenase I subunit gamma) (Sulfur reductase subunit HydG)}	{NA}
C1.bin.2.faGL00311	{cysteine synthase A [Candidatus Heimdallarchaeota archaeon]}	{K01738 cysK; cysteine synthase [EC:2.5.1.47]}	{Belongs to the cysteine synthase cystathionine beta- synthase family}	{NA}	{Pyridoxal-phosphate dependent enzyme}
C1.bin.2.faGL00357	{Cysteine synthase [Candidatus Heimdallarchaeota archaeon AB_125]}	{K01738 cysK; cysteine synthase [EC:2.5.1.47]}	{Pyridoxal-phosphate dependent enzyme}	{NA}	{NA}
C1.bin.2.faGL00477	{Sulfhydrogenase 2 subunit beta [Candidatus Heimdallarchaeota archaeon AB_125]}	{K17996 hydB; sulfhydrogenase subunit beta (sulfur reductase) [EC:1.12.98.4]}	{4Fe-4S dicluster domain}	{Sulfhydrogenase 2 subunit beta (EC 1.12.98.4) (Hydrogenase-II subunit beta) (H-II beta) (Sulfhydrogenase II subunit beta) (Sulfur reductase subunit ShyB)}	{4Fe-4S dicluster domain}
C1.bin.2.faGL00478	{heterodisulfide reductase subunit F [Thermoplasmatales archaeon SG8-52-3]}	{K17995 hydG; sulfhydrogenase subunit gamma (sulfur reductase) [EC:1.12.98.4]}	{Oxidoreductase NAD-binding domain}	{Sulfhydrogenase 1 subunit gamma (EC 1.12.98.4) (Sulfhydrogenase I subunit gamma) (Sulfur reductase subunit HydG)}	{NA}
C1.bin.2.faGL00738	{sulfur reduction protein DsrE [Candidatus Heimdallarchaeota archaeon]}	{NA}	{DsrE/DsrF/DrsH-like family}	{NA}	{NA}
C1.bin.2.faGL00739	{peroxiredoxin family protein [Candidatus Heimdallarchaeota archaeon]}	{NA}	{DsrE/DsrF/DrsH-like family}	{NA}	{DsrE/DsrF/DrsH-like family}
C1.bin.2.faGL00965	{LLM class flavin-dependent oxidoreductase [Candidatus Heimdallarchaeota archaeon]}	{K17228 sfnG; dimethyl sulfone monooxygenase SfnG/alk_sulf_monoox: alkanesulfonate monooxygenase, FMNH(2)-dependent}	{COGs COG2141 Coenzyme F420-dependent N5 N10-methylene tetrahydromethanopterin reductase}	{NA}	{Luciferase-like monooxygenase}
C1.bin.2.faGL01207	{2-hydroxy-3-keto-5-methylthiopentenyl-1-phosphate phosphatase [Candidatus Heimdallarchaeota archaeon AB_125]}	{K08966 mtnX; 2-hydroxy-3-keto-5-methylthiopentenyl-1-phosphate phosphatase [EC:3.1.3.87]}	{NA}	{NA}	{NA}
C1.bin.2.faGL01394	{Sulfhydrogenase 1 subunit gamma [Candidatus Heimdallarchaeota archaeon AB_125]}	{K02823 pyrDII; dihydroorotate dehydrogenase electron transfer subunit}	{Responsible for channeling the electrons from the oxidation of dihydroorotate from the FMN redox center in the PyrD type B subunit to the ultimate electron acceptor NAD(+)}	{Probable dihydroorotate dehydrogenase B (NAD(+)), electron transfer subunit (Dihydroorotate oxidase B, electron transfer subunit)}	{NA}
C1.bin.2.faGL01704	{Sulfur carrier protein ThiS adenylyltransferase [Candidatus Heimdallarchaeota archaeon AB_125]}	{K21029 moeB; molybdopterin-synthase adenylyltransferase [EC:2.7.7.80]}	{PFAM UBA THIF-type NAD FAD binding protein}	{Molybdopterin-synthase adenylyltransferase (EC 2.7.7.80) (MoaD protein adenylase) (Molybdopterin-converting factor subunit 1 adenylase) (Sulfur carrier protein MoaD adenylyltransferase)}	{ThiF family}
C1.bin.2.faGL01745	{Sulfate transport system permease protein CysW [Candidatus Heimdallarchaeota archaeon AB_125]}	{K02047 cysW sulfate/thiosulfate transport system permease protein}	{ABC-type Fe3 transport system permease component}	{NA}	{Binding-protein-dependent transport system inner}
C1.bin.2.faGL01754	{DoxX family protein [Candidatus Heimdallarchaeota archaeon]}	{K16937 doxD; thiosulfate dehydrogenase (quinone) large subunit [EC:1.8.5.2]}	{methylamine metabolic process}	{NA}	{NA}
C1.bin.2.faGL01764	{sulfurtransferase [Candidatus Heimdallarchaeota archaeon]}	{K01011 TST; thiosulfate/3-mercaptopyruvate sulfurtransferase [EC:2.8.1.1 2.8.1.2]}	{sulfurtransferase}	{NA}	{Rhodanese-like domain}
C1.bin.2.faGL01859	{hypothetical protein HeimAB125_23630 [Candidatus Heimdallarchaeota archaeon AB_125]}	{K07235 tusD; dsrE tRNA 2-thiouridine synthesizing protein D [EC:2.8.1.-]}	{DsrE/DsrF-like family}	{NA}	{NA}
C1.bin.2.faGL02062	{hypothetical protein E3J43_06010 [Candidatus Heimdallarchaeota archaeon]}	{K17994 hydD; sulfhydrogenase subunit delta [EC:1.12.1.3 1.12.1.5]}	{NADH ubiquinone oxidoreductase, 20 Kd subunit}	{Sulfhydrogenase 2 subunit delta (EC 1.12.1.5) (Hydrogen dehydrogenase (NAD(P)(+))) (Hydrogenase-II subunit delta) (H-II delta) (NADP-reducing hydrogenase subunit ShyD) (Sulfhydrogenase II subunit delta)}	{NADH ubiquinone oxidoreductase, 20 Kd subunit}
C1.bin.2.faGL02063	{oxidoreductase [Candidatus Heimdallarchaeota archaeon]}	{K17995 hydG; sulfhydrogenase subunit gamma (sulfur reductase) [EC:1.12.98.4]}	{Oxidoreductase NAD-binding domain}	{Sulfhydrogenase 2 subunit gamma (EC 1.12.98.4) (Hydrogenase-II subunit gamma) (H-II gamma) (Sulfhydrogenase II subunit gamma) (Sulfur reductase subunit ShyC)}	{NA}
C1.bin.2.faGL02064	{hydrogenase [Candidatus Pacearchaeota archaeon]}	{K17996 hydB; sulfhydrogenase subunit beta (sulfur reductase) [EC:1.12.98.4]}	{4Fe-4S dicluster domain}	{Sulfhydrogenase 2 subunit beta (EC 1.12.98.4) (Hydrogenase-II subunit beta) (H-II beta) (Sulfhydrogenase II subunit beta) (Sulfur reductase subunit ShyB)}	{4Fe-4S dicluster domain}
C1.bin.20.faGL00225	{hypothetical protein E3J70_02110 [Candidatus Heimdallarchaeota archaeon]}	{K00390 cysH; phosphoadenosine phosphosulfate reductase [EC:1.8.4.8 1.8.4.10]}	{PFAM PUA domain}	{Uncharacterized protein MJ0066}	{Phosphoadenosine phosphosulfate reductase family}
C1.bin.20.faGL00634	{Sulfhydrogenase 1 subunit delta [Candidatus Heimdallarchaeota archaeon LC_3]}	{K17994 hydD; sulfhydrogenase subunit delta [EC:1.12.1.3 1.12.1.5]}	{NADH ubiquinone oxidoreductase, 20 Kd subunit}	{NA}	{NADH ubiquinone oxidoreductase, 20 Kd subunit}
C1.bin.20.faGL00635	{Sulfhydrogenase 2 subunit alpha [Candidatus Heimdallarchaeota archaeon LC_3]}	{K17993 hydA; sulfhydrogenase subunit alpha [EC:1.12.1.3 1.12.1.5]}	{Nickel-dependent hydrogenase}	{NA}	{Nickel-dependent hydrogenase}
C1.bin.20.faGL00948	{hypothetical protein HeimC3_01810 [Candidatus Heimdallarchaeota archaeon LC_3]}	{K07235 tusD; dsrE tRNA 2-thiouridine synthesizing protein D [EC:2.8.1.-]}	{DsrE/DsrF/DrsH-like family}	{NA}	{NA}
C1.bin.20.faGL01334	{DsrE family protein [Candidatus Heimdallarchaeota archaeon]}	{K07235 tusD; dsrE tRNA 2-thiouridine synthesizing protein D [EC:2.8.1.-]}	{DsrE/DsrF-like family}	{NA}	{NA}
C1.bin.20.faGL01465	{sulfur reduction protein DsrE [Candidatus Thorarchaeota archaeon]}	{K07235 tusD; dsrE tRNA 2-thiouridine synthesizing protein D [EC:2.8.1.-]}	{NA}	{NA}	{NA}
C1.bin.20.faGL01505	{sulfite exporter TauE/SafE family protein [Candidatus Heimdallarchaeota archaeon]}	{NA}	{Sulfite exporter TauE/SafE}	{NA}	{Sulfite exporter TauE/SafE}
C1.bin.20.faGL01506	{adenylyl-sulfate kinase [Cyanobacteria bacterium J007]}	{K00860 AspK cysC; adenylylsulfate kinase [EC:2.7.1.25]}	{Catalyzes the synthesis of activated sulfate}	{Adenylyl-sulfate kinase (EC 2.7.1.25) (APS kinase) (ATP adenosine-5'-phosphosulfate 3'-phosphotransferase) (Adenosine-5'-phosphosulfate kinase)}	{Adenylylsulphate kinase}
C1.bin.20.faGL01507	{sulfate adenylyltransferase [Euryarchaeota archaeon]}	{K00958 sat; sulfate adenylyltransferase [EC:2.7.7.4]}	{Belongs to the sulfate adenylyltransferase family}	{Sulfate adenylyltransferase (EC 2.7.7.4) (ATP-sulfurylase) (Sulfate adenylate transferase) (SAT)}	{ATP-sulfurylase}
C1.bin.20.faGL01621	{cysteine synthase [Candidatus Thorarchaeota archaeon]}	{K01738 cysK; cysteine synthase [EC:2.5.1.47]}	{Pyridoxal-phosphate dependent enzyme}	{NA}	{Pyridoxal-phosphate dependent enzyme}
C1.bin.20.faGL01661	{LLM class flavin-dependent oxidoreductase [Candidatus Heimdallarchaeota archaeon]}	{K04091 ssuD alkanesulfonate monooxygenase 1.14.14.5}	{COGs COG2141 Coenzyme F420-dependent N5 N10-methylene tetrahydromethanopterin reductase}	{Alkanesulfonate monooxygenase (EC 1.14.14.5) (FMNH2-dependent aliphatic sulfonate monooxygenase)}	{Luciferase-like monooxygenase}
C1.bin.20.faGL01961	{sulfite exporter TauE/SafE family protein [Candidatus Korarchaeota archaeon]}	{NA}	{membrane transporter protein}	{NA}	{Sulfite exporter TauE/SafE}
C1.bin.21.faGL00745	{2-hydroxy-3-keto-5-methylthiopentenyl-1-phosphate phosphatase [Candidatus Heimdallarchaeota archaeon AB_125]}	{K08966 mtnX; 2-hydroxy-3-keto-5-methylthiopentenyl-1-phosphate phosphatase [EC:3.1.3.87]}	{NA}	{NA}	{NA}
C1.bin.21.faGL00853	{hypothetical protein E3J43_08460 [Candidatus Heimdallarchaeota archaeon]}	{K00390 cysH; phosphoadenosine phosphosulfate reductase [EC:1.8.4.8 1.8.4.10]}	{Phosphoadenosine phosphosulfate reductase family}	{NA}	{Phosphoadenosine phosphosulfate reductase family}
C1.bin.21.faGL01099	{sulfate adenylyltransferase [Euryarchaeota archaeon]}	{K00860 AspK cysC; adenylylsulfate kinase [EC:2.7.1.25]}	{Catalyzes the synthesis of activated sulfate}	{NA}	{Adenylylsulphate kinase}
C1.bin.21.faGL01100	{sulfite exporter TauE/SafE family protein [Candidatus Heimdallarchaeota archaeon]}	{NA}	{membrane transporter protein}	{NA}	{Sulfite exporter TauE/SafE}
C1.bin.21.faGL01380	{cysteine synthase A [Candidatus Heimdallarchaeota archaeon]}	{K01738 cysK; cysteine synthase [EC:2.5.1.47]}	{Belongs to the cysteine synthase cystathionine beta- synthase family}	{NA}	{NA}
C1.bin.21.faGL01447	{hypothetical protein E3J43_06010 [Candidatus Heimdallarchaeota archaeon]}	{K17994 hydD; sulfhydrogenase subunit delta [EC:1.12.1.3 1.12.1.5]}	{NADH ubiquinone oxidoreductase, 20 Kd subunit}	{NA}	{NA}
C1.bin.21.faGL01448	{hypothetical protein DRN69_07045 [Candidatus Pacearchaeota archaeon]}	{K17993 hydA; sulfhydrogenase subunit alpha [EC:1.12.1.3 1.12.1.5]}	{Nickel-dependent hydrogenase}	{NA}	{Nickel-dependent hydrogenase}
C1.bin.21.faGL01763	{Sulfhydrogenase 2 subunit beta [Candidatus Heimdallarchaeota archaeon AB_125]}	{K17996 hydB; sulfhydrogenase subunit beta (sulfur reductase) [EC:1.12.98.4]}	{4Fe-4S dicluster domain}	{NA}	{4Fe-4S dicluster domain}
C1.bin.21.faGL01764	{heterodisulfide reductase subunit F [Candidatus Heimdallarchaeota archaeon]}	{K17995 hydG; sulfhydrogenase subunit gamma (sulfur reductase) [EC:1.12.98.4]}	{Oxidoreductase NAD-binding domain}	{NA}	{NA}
C1.bin.21.faGL01850	{LLM class flavin-dependent oxidoreductase [Candidatus Heimdallarchaeota archaeon]}	{K04091 ssuD alkanesulfonate monooxygenase 1.14.14.5}	{NA}	{NA}	{Luciferase-like monooxygenase}
C1.bin.21.faGL01985	{pyridoxal-phosphate dependent enzyme, partial [Candidatus Heimdallarchaeota archaeon]}	{K01738 cysK; cysteine synthase [EC:2.5.1.47]}	{Pyridoxal-phosphate dependent enzyme}	{NA}	{NA}
C1.bin.21.faGL02039	{Sulfide dehydrogenase [flavocytochrome c] flavoprotein chain precursor [Candidatus Heimdallarchaeota archaeon AB_125]}	{K17218 sqr; sulfide:quinone oxidoreductase [EC:1.8.5.4]}	{Pyridine nucleotide-disulphide oxidoreductase}	{NA}	{Pyridine nucleotide-disulphide oxidoreductase}
C1.bin.21.faGL02044	{hydrogenase [Candidatus Pacearchaeota archaeon]}	{K17996 hydB; sulfhydrogenase subunit beta (sulfur reductase) [EC:1.12.98.4]}	{NA}	{NA}	{4Fe-4S dicluster domain}
C1.bin.21.faGL02075	{Sulfur carrier protein ThiS adenylyltransferase [Candidatus Heimdallarchaeota archaeon AB_125]}	{NA}	{NA}	{NA}	{NA}
C1.bin.21.faGL02409	{sulfurtransferase [Candidatus Heimdallarchaeota archaeon]}	{K01011 TST; thiosulfate/3-mercaptopyruvate sulfurtransferase [EC:2.8.1.1 2.8.1.2]}	{PFAM Rhodanese domain protein}	{NA}	{Rhodanese-like domain}
C1.bin.21.faGL02482	{sulfate adenylyltransferase [Euryarchaeota archaeon]}	{K00958 sat; sulfate adenylyltransferase [EC:2.7.7.4]}	{Belongs to the sulfate adenylyltransferase family}	{NA}	{ATP-sulfurylase}
C1.bin.21.faGL02537	{sulfur reduction protein DsrE [Candidatus Heimdallarchaeota archaeon]}	{K07235 tusD; dsrE tRNA 2-thiouridine synthesizing protein D [EC:2.8.1.-]}	{DsrE/DsrF-like family}	{NA}	{NA}
C1.bin.21.faGL02538	{peroxiredoxin family protein [Candidatus Heimdallarchaeota archaeon]}	{K07235 tusD; dsrE tRNA 2-thiouridine synthesizing protein D [EC:2.8.1.-]}	{DsrE/DsrF/DrsH-like family}	{NA}	{NA}
C1.bin.76.faGL00280	{Cysteine synthase [Candidatus Heimdallarchaeota archaeon AB_125]}	{K01738 cysK; cysteine synthase [EC:2.5.1.47]}	{PFAM Pyridoxal-5'-phosphate-dependent protein beta subunit}	{NA}	{NA}
C1.bin.76.faGL00533	{sulfate adenylyltransferase [Euryarchaeota archaeon]}	{K00958 sat; sulfate adenylyltransferase [EC:2.7.7.4]}	{Belongs to the sulfate adenylyltransferase family}	{Sulfate adenylyltransferase (EC 2.7.7.4) (ATP-sulfurylase) (Sulfate adenylate transferase) (SAT)}	{ATP-sulfurylase}
C1.bin.76.faGL00535	{sulfite exporter TauE/SafE family protein [Candidatus Heimdallarchaeota archaeon]}	{NA}	{Sulfite exporter TauE/SafE}	{NA}	{Sulfite exporter TauE/SafE}
C1.bin.76.faGL00770	{Alkanesulfonate monooxygenase [Candidatus Heimdallarchaeota archaeon LC_2]}	{K04091 ssuD alkanesulfonate monooxygenase 1.14.14.5}	{COGs COG2141 Coenzyme F420-dependent N5 N10-methylene tetrahydromethanopterin reductase}	{Alkanesulfonate monooxygenase (EC 1.14.14.5) (FMNH2-dependent aliphatic sulfonate monooxygenase)}	{Luciferase-like monooxygenase}
C1.bin.76.faGL00871	{sulfur reduction protein DsrE [Candidatus Heimdallarchaeota archaeon]}	{NA}	{DsrE/DsrF/DrsH-like family}	{NA}	{NA}
C1.bin.76.faGL00872	{peroxiredoxin family protein [Candidatus Heimdallarchaeota archaeon]}	{K07235 tusD; dsrE tRNA 2-thiouridine synthesizing protein D [EC:2.8.1.-]}	{DsrE/DsrF/DrsH-like family}	{NA}	{DsrE/DsrF/DrsH-like family}
C1.bin.76.faGL00959	{LLM class flavin-dependent oxidoreductase [Euryarchaeota archaeon]}	{K17228 sfnG; dimethyl sulfone monooxygenase SfnG/alk_sulf_monoox: alkanesulfonate monooxygenase, FMNH(2)-dependent}	{F420-dependent oxidoreductase}	{FMNH(2)-dependent dimethylsulfone monooxygenase (EC 1.14.14.35)}	{Luciferase-like monooxygenase}
C1.bin.76.faGL00961	{F420-dependent glucose-6-phosphate dehydrogenase [Candidatus Heimdallarchaeota archaeon LC_2]}	{K17228 sfnG; dimethyl sulfone monooxygenase SfnG/alk_sulf_monoox: alkanesulfonate monooxygenase, FMNH(2)-dependent}	{Luciferase-like monooxygenase}	{F420-dependent glucose-6-phosphate dehydrogenase (FGD) (G6PD) (EC 1.1.98.2)}	{Luciferase-like monooxygenase}
C1.bin.76.faGL01368	{DoxX family protein [Candidatus Heimdallarchaeota archaeon]}	{K16937 doxD; thiosulfate dehydrogenase (quinone) large subunit [EC:1.8.5.2]}	{methylamine metabolic process}	{NA}	{NA}
C1.bin.76.faGL01482	{LLM class flavin-dependent oxidoreductase [Candidatus Heimdallarchaeota archaeon]}	{K17228 sfnG; dimethyl sulfone monooxygenase SfnG/alk_sulf_monoox: alkanesulfonate monooxygenase, FMNH(2)-dependent}	{Luciferase-like monooxygenase}	{5,10-methylenetetrahydromethanopterin reductase (EC 1.5.98.2) (Coenzyme F420-dependent N(5),N(10)-methylenetetrahydromethanopterin reductase) (Methylene-H(4)MPT reductase)}	{Luciferase-like monooxygenase}
C1.bin.76.faGL01494	{hypothetical protein HeimAB125_23630 [Candidatus Heimdallarchaeota archaeon AB_125]}	{K07235 tusD; dsrE tRNA 2-thiouridine synthesizing protein D [EC:2.8.1.-]}	{DsrE/DsrF-like family}	{NA}	{NA}
C1.bin.76.faGL01652	{Sulfur carrier protein ThiS adenylyltransferase [Candidatus Heimdallarchaeota archaeon AB_125]}	{NA}	{PFAM UBA THIF-type NAD FAD binding protein}	{SAMP-activating enzyme E1 (EC 2.7.7.-) (Ubiquitin-like activating enzyme of archaea) (Ubl-activating enzyme)}	{ThiF family}
C1.bin.76.faGL01673	{2-hydroxy-3-keto-5-methylthiopentenyl-1-phosphate phosphatase [Candidatus Heimdallarchaeota archaeon AB_125]}	{K08966 mtnX; 2-hydroxy-3-keto-5-methylthiopentenyl-1-phosphate phosphatase [EC:3.1.3.87]}	{HAD-superfamily hydrolase, subfamily IB, PSPase-like}	{NA}	{NA}
C1.bin.76.faGL01714	{sulfide/dihydroorotate dehydrogenase-like FAD/NAD-binding protein [Aciduliprofundum sp. MAR08-339]}	{K00528 fpr; ferredoxin/flavodoxin---NADP+ reductase [EC:1.18.1.2 1.19.1.1]}	{Iron-sulfur cluster binding domain of dihydroorotate dehydrogenase B}	{Sulfide dehydrogenase subunit beta (SuDH) (EC 1.8.1.19) (Ferredoxin:NADP oxidoreductase) (FNOR) (EC 1.18.1.2)}	{NA}
C1.bin.76.faGL01822	{sulfurtransferase [Candidatus Heimdallarchaeota archaeon]}	{K01011 TST; thiosulfate/3-mercaptopyruvate sulfurtransferase [EC:2.8.1.1 2.8.1.2]}	{PFAM Rhodanese domain protein}	{NA}	{Rhodanese-like domain}
C1.bin.76.faGL02043	{FAD-dependent pyridine nucleotide-disulfide oxidoreductase [Candidatus Dadabacteria bacterium CSP1-2]}	{K17218 sqr; sulfide:quinone oxidoreductase [EC:1.8.5.4]}	{oxidoreductase}	{NA}	{Pyridine nucleotide-disulphide oxidoreductase}
C1.bin.76.faGL02161	{Sulfhydrogenase 1 subunit gamma [Candidatus Heimdallarchaeota archaeon AB_125]}	{K02823 pyrDII; dihydroorotate dehydrogenase electron transfer subunit}	{Responsible for channeling the electrons from the oxidation of dihydroorotate from the FMN redox center in the PyrD type B subunit to the ultimate electron acceptor NAD(}	{Probable dihydroorotate dehydrogenase B (NAD(+)), electron transfer subunit (Dihydroorotate oxidase B, electron transfer subunit)}	{NA}
C1.bin.76.faGL02430	{Sulfhydrogenase 2 subunit gamma [Candidatus Heimdallarchaeota archaeon AB_125]}	{K17995 hydG; sulfhydrogenase subunit gamma (sulfur reductase) [EC:1.12.98.4]}	{PFAM oxidoreductase FAD NAD(P)-binding domain protein}	{NA}	{NA}
C2.bin.3.faGL000113	{putative F420-dependent oxidoreductase [Lokiarchaeum sp. GC14_75]}	{K17228 sfnG; dimethyl sulfone monooxygenase SfnG/alk_sulf_monoox: alkanesulfonate monooxygenase, FMNH(2)-dependent}	{NA}	{NA}	{Luciferase-like monooxygenase}
C2.bin.3.faGL000235	{Sulfhydrogenase 1 subunit gamma [Candidatus Heimdallarchaeota archaeon AB_125]}	{K02823 pyrDII; dihydroorotate dehydrogenase electron transfer subunit}	{NA}	{NA}	{NA}
C2.bin.3.faGL000322	{Sulfhydrogenase 2 subunit beta [Candidatus Heimdallarchaeota archaeon AB_125]}	{NA}	{COG1139 L-lactate utilization protein LutB, contains a ferredoxin-type domain C Energy production and conversion}	{NA}	{4Fe-4S dicluster domain}
C2.bin.3.faGL000323	{heterodisulfide reductase subunit F [Thermoplasmatales archaeon SG8-52-3]}	{K17995 hydG; sulfhydrogenase subunit gamma (sulfur reductase) [EC:1.12.98.4]}	{COG0543 NAD(P)H-flavin reductase HC Coenzyme transport and metabolism;Energy production and conversion}	{HYD2G_PYRFU Sulfhydrogenase 2 subunit gamma OS=Pyrococcus furiosus (strain ATCC 43587 / DSM 3638 / JCM 8422 / Vc1) GN=shyC PE=1 SV=1}	{NA}
C2.bin.3.faGL001076	{Sulfate transport system permease protein CysW [Candidatus Heimdallarchaeota archaeon AB_125]}	{K02046 cysU sulfate transport system permease protein}	{COG0555 ABC-type sulfate transport system, permease component P Inorganic ion transport and metabolism}	{NA}	{Binding-protein-dependent transport system inner}
C2.bin.3.faGL001107	{hypothetical protein [Bacillus sp. 7884-1]}	{K00958 sat; sulfate adenylyltransferase [EC:2.7.7.4]}	{COG2046 ATP sulfurylase (sulfate adenylyltransferase) P Inorganic ion transport and metabolism}	{SAT_PETMO Sulfate adenylyltransferase OS=Petrotoga mobilis (strain DSM 10674 / SJ95) GN=sat PE=3 SV=1}	{ATP-sulfurylase}
C2.bin.3.faGL001693	{hypothetical protein AYK18_17540 [Theionarchaea archaeon DG-70]}	{K04091 ssuD alkanesulfonate monooxygenase 1.14.14.5}	{COG2141 Flavin-dependent oxidoreductase, luciferase family (includes alkanesulfonate monooxygenase SsuD and methylene tetrahydromethanopterin reductase) HR Coenzyme transport and metabolism;General function prediction only}	{NA}	{Luciferase-like monooxygenase}
C2.bin.3.faGL001757	{Phthiodiolone/phenolphthiodiolone dimycocerosates ketoreductase [Candidatus Heimdallarchaeota archaeon LC_3]}	{K04091 ssuD alkanesulfonate monooxygenase 1.14.14.5}	{COG2141 Flavin-dependent oxidoreductase, luciferase family (includes alkanesulfonate monooxygenase SsuD and methylene tetrahydromethanopterin reductase) HR Coenzyme transport and metabolism;General function prediction only}	{NA}	{Luciferase-like monooxygenase}
C2.bin.3.faGL001815	{F420-dependent glucose-6-phosphate dehydrogenase [Candidatus Heimdallarchaeota archaeon LC_2]}	{NA}	{COG2141 Flavin-dependent oxidoreductase, luciferase family (includes alkanesulfonate monooxygenase SsuD and methylene tetrahydromethanopterin reductase) HR Coenzyme transport and metabolism;General function prediction only}	{NA}	{Luciferase-like monooxygenase}
C2.bin.3.faGL002151	{Sulfide dehydrogenase [flavocytochrome c] flavoprotein chain precursor [Candidatus Heimdallarchaeota archaeon AB_125]}	{K17218 sqr; sulfide:quinone oxidoreductase [EC:1.8.5.4]}	{COG0446 NADPH-dependent 2,4-dienoyl-CoA reductase, sulfur reductase, or a related oxidoreductase I Lipid transport and metabolism}	{NA}	{Pyridine nucleotide-disulphide oxidoreductase}
C2.bin.3.faGL002258	{Ferredoxin-3 [Candidatus Heimdallarchaeota archaeon AB_125]}	{K00395 aprB adenylylsulfate reductase, subunit B 1.8.99.2}	{COG4231 TPP-dependent indolepyruvate ferredoxin oxidoreductase, alpha subunit C Energy production and conversion}	{FER3_DESAF Ferredoxin-3 OS=Desulfovibrio africanus PE=1 SV=1}	{NA}
C2.bin.3.faGL002353	{heterodisulfide reductase subunit F [Thermoplasmatales archaeon SM1-50]}	{K17995 hydG; sulfhydrogenase subunit gamma (sulfur reductase) [EC:1.12.98.4]}	{COG0543 NAD(P)H-flavin reductase HC Coenzyme transport and metabolism;Energy production and conversion}	{HYD1G_PYRFU Sulfhydrogenase 1 subunit gamma OS=Pyrococcus furiosus (strain ATCC 43587 / DSM 3638 / JCM 8422 / Vc1) GN=hydG PE=1 SV=1}	{NA}
C2.bin.3.faGL002354	{Sulfhydrogenase 2 subunit beta [Candidatus Heimdallarchaeota archaeon AB_125]}	{K17996 hydB; sulfhydrogenase subunit beta (sulfur reductase) [EC:1.12.98.4]}	{COG1139 L-lactate utilization protein LutB, contains a ferredoxin-type domain C Energy production and conversion}	{HYD2B_PYRFU Sulfhydrogenase 2 subunit beta OS=Pyrococcus furiosus (strain ATCC 43587 / DSM 3638 / JCM 8422 / Vc1) GN=shyB PE=1 SV=1}	{NA}
C2.bin.3.faGL002373	{hypothetical protein B6D60_09505 [candidate division KSB1 bacterium 4484_87]}	{K17224 SoxB: thiosulfohydrolase SoxB [EC:3.1.6.20]}	{NA}	{NA}	{NA}
C2.bin.3.faGL002403	{hypothetical protein A3K76_02285 [Euryarchaeota archaeon RBG_13_57_23]}	{K17996 hydB; sulfhydrogenase subunit beta (sulfur reductase) [EC:1.12.98.4]}	{COG0247 Fe-S oxidoreductase C Energy production and conversion}	{HYD2B_PYRFU Sulfhydrogenase 2 subunit beta OS=Pyrococcus furiosus (strain ATCC 43587 / DSM 3638 / JCM 8422 / Vc1) GN=shyB PE=1 SV=1}	{4Fe-4S dicluster domain}
C2.bin.3.faGL002404	{hypothetical protein AM324_16100 [Candidatus Thorarchaeota archaeon SMTZ1-83]}	{K17995 hydG; sulfhydrogenase subunit gamma (sulfur reductase) [EC:1.12.98.4]}	{COG0543 NAD(P)H-flavin reductase HC Coenzyme transport and metabolism;Energy production and conversion}	{HYD2G_PYRFU Sulfhydrogenase 2 subunit gamma OS=Pyrococcus furiosus (strain ATCC 43587 / DSM 3638 / JCM 8422 / Vc1) GN=shyC PE=1 SV=1}	{NA}
C2.bin.3.faGL002405	{hypothetical protein AM324_16105 [Candidatus Thorarchaeota archaeon SMTZ1-83]}	{K17994 hydD; sulfhydrogenase subunit delta [EC:1.12.1.3 1.12.1.5]}	{COG1941 Coenzyme F420-reducing hydrogenase, gamma subunit C Energy production and conversion}	{HYD2D_PYRFU Sulfhydrogenase 2 subunit delta OS=Pyrococcus furiosus (strain ATCC 43587 / DSM 3638 / JCM 8422 / Vc1) GN=shyD PE=1 SV=1}	{NADH ubiquinone oxidoreductase, 20 Kd subunit}
C2.bin.3.faGL002422	{hypothetical protein A2Z29_01650 [Chloroflexi bacterium RBG_16_56_11]}	{K00390 cysH; phosphoadenosine phosphosulfate reductase [EC:1.8.4.8 1.8.4.10]}	{COG0175 3'-phosphoadenosine 5'-phosphosulfate sulfotransferase (PAPS reductase)/FAD synthetase or related enzyme EH Amino acid transport and metabolism;Coenzyme transport and metabolism}	{NA}	{Phosphoadenosine phosphosulfate reductase family}
C2.bin.3.faGL002431	{2-hydroxy-3-keto-5-methylthiopentenyl-1-phosphate phosphatase [Candidatus Heimdallarchaeota archaeon AB_125]}	{K08966 mtnX; 2-hydroxy-3-keto-5-methylthiopentenyl-1-phosphate phosphatase [EC:3.1.3.87]}	{NA}	{NA}	{NA}
C4.bin.14.faGL000284	{hypothetical protein AM324_16105 [Candidatus Thorarchaeota archaeon SMTZ1-83]}	{K17994 hydD; sulfhydrogenase subunit delta [EC:1.12.1.3 1.12.1.5]}	{COG1941 Coenzyme F420-reducing hydrogenase, gamma subunit C Energy production and conversion}	{HYD2D_PYRFU Sulfhydrogenase 2 subunit delta OS=Pyrococcus furiosus (strain ATCC 43587 / DSM 3638 / JCM 8422 / Vc1) GN=shyD PE=1 SV=1}	{NADH ubiquinone oxidoreductase, 20 Kd subunit}
C4.bin.14.faGL000285	{hypothetical protein AMJ44_01295 [candidate division WOR_1 bacterium DG_54_3]}	{K17995 hydG; sulfhydrogenase subunit gamma (sulfur reductase) [EC:1.12.98.4]}	{COG0543 NAD(P)H-flavin reductase HC Coenzyme transport and metabolism;Energy production and conversion}	{HYD1G_PYRFU Sulfhydrogenase 1 subunit gamma OS=Pyrococcus furiosus (strain ATCC 43587 / DSM 3638 / JCM 8422 / Vc1) GN=hydG PE=1 SV=1}	{NA}
C4.bin.14.faGL000286	{hypothetical protein A3K76_02285 [Euryarchaeota archaeon RBG_13_57_23]}	{K17996 hydB; sulfhydrogenase subunit beta (sulfur reductase) [EC:1.12.98.4]}	{COG0247 Fe-S oxidoreductase C Energy production and conversion}	{HYD2B_PYRFU Sulfhydrogenase 2 subunit beta OS=Pyrococcus furiosus (strain ATCC 43587 / DSM 3638 / JCM 8422 / Vc1) GN=shyB PE=1 SV=1}	{4Fe-4S dicluster domain}
C4.bin.14.faGL000291	{Sulfhydrogenase 2 subunit beta [Candidatus Heimdallarchaeota archaeon AB_125]}	{NA}	{COG1143 Formate hydrogenlyase subunit 6/NADH:ubiquinone oxidoreductase 23 kD subunit (chain I) C Energy production and conversion}	{NA}	{4Fe-4S dicluster domain}
C4.bin.14.faGL000292	{heterodisulfide reductase subunit F [Thermoplasmatales archaeon SG8-52-2]}	{K17995 hydG; sulfhydrogenase subunit gamma (sulfur reductase) [EC:1.12.98.4]}	{COG0543 NAD(P)H-flavin reductase HC Coenzyme transport and metabolism;Energy production and conversion}	{HYD1G_PYRFU Sulfhydrogenase 1 subunit gamma OS=Pyrococcus furiosus (strain ATCC 43587 / DSM 3638 / JCM 8422 / Vc1) GN=hydG PE=1 SV=1}	{NA}
C4.bin.14.faGL000340	{hypothetical protein CAETHG_0798 [Clostridium autoethanogenum DSM 10061]}	{K00390 cysH; phosphoadenosine phosphosulfate reductase [EC:1.8.4.8 1.8.4.10]}	{COG1148 Heterodisulfide reductase, subunit A (polyferredoxin) C Energy production and conversion}	{NA}	{NA}
C4.bin.14.faGL000716	{Sulfate transport system permease protein CysW [Candidatus Heimdallarchaeota archaeon AB_125]}	{K02046 cysU sulfate transport system permease protein}	{COG0555 ABC-type sulfate transport system, permease component P Inorganic ion transport and metabolism}	{NA}	{Binding-protein-dependent transport system inner}
C4.bin.14.faGL001367	{cysteine synthase A [Thermoplasmatales archaeon ex4484_6]}	{K01738 cysK; cysteine synthase [EC:2.5.1.47]}	{COG0031 Cysteine synthase E Amino acid transport and metabolism}	{CYSK_MYCTU O-acetylserine sulfhydrylase OS=Mycobacterium tuberculosis (strain ATCC 25618 / H37Rv) GN=cysK1 PE=1 SV=1}	{Pyridoxal-phosphate dependent enzyme}
C4.bin.14.faGL001375	{hypothetical protein CBC86_00265 [Deltaproteobacteria bacterium TMED126]}	{NA}	{LLM_DMSO2_sfnG: dimethyl sulfone monooxygenase SfnG}	{NA}	{Luciferase-like monooxygenase}
C4.bin.14.faGL001534	{Ferredoxin-3 [Candidatus Heimdallarchaeota archaeon AB_125]}	{K00395 aprB adenylylsulfate reductase, subunit B 1.8.99.2}	{COG4231 TPP-dependent indolepyruvate ferredoxin oxidoreductase, alpha subunit C Energy production and conversion}	{FER3_DESAF Ferredoxin-3 OS=Desulfovibrio africanus PE=1 SV=1}	{NA}
C4.bin.14.faGL001574	{2-hydroxy-3-keto-5-methylthiopentenyl-1-phosphate phosphatase [Candidatus Heimdallarchaeota archaeon AB_125]}	{NA}	{salvage_mtnX: 2-hydroxy-3-keto-5-methylthiopentenyl-1-phosphate phosphatase}	{NA}	{NA}
C4.bin.14.faGL001671	{Sulfhydrogenase 2 subunit beta [Candidatus Heimdallarchaeota archaeon AB_125]}	{NA}	{COG1143 Formate hydrogenlyase subunit 6/NADH:ubiquinone oxidoreductase 23 kD subunit (chain I) C Energy production and conversion}	{sulfite_red_A: sulfite reductase, subunit A}	{4Fe-4S dicluster domain}
C4.bin.14.faGL001672	{heterodisulfide reductase subunit F [Thermoplasmatales archaeon SG8-52-3]}	{K17995 hydG; sulfhydrogenase subunit gamma (sulfur reductase) [EC:1.12.98.4]}	{COG0543 NAD(P)H-flavin reductase HC Coenzyme transport and metabolism;Energy production and conversion}	{HYD2G_PYRFU Sulfhydrogenase 2 subunit gamma OS=Pyrococcus furiosus (strain ATCC 43587 / DSM 3638 / JCM 8422 / Vc1) GN=shyC PE=1 SV=1}	{NA}
C4.bin.14.faGL001943	{putative F420-dependent oxidoreductase [Lokiarchaeum sp. GC14_75]}	{NA}	{LLM_DMSO2_sfnG: dimethyl sulfone monooxygenase SfnG}	{NA}	{Luciferase-like monooxygenase}
C4.bin.14.faGL002101	{hypothetical protein [Bacillus sp. 7884-1]}	{K00958 sat; sulfate adenylyltransferase [EC:2.7.7.4]}	{COG2046 ATP sulfurylase (sulfate adenylyltransferase) P Inorganic ion transport and metabolism}	{SAT_PETMO Sulfate adenylyltransferase OS=Petrotoga mobilis (strain DSM 10674 / SJ95) GN=sat PE=3 SV=1}	{ATP-sulfurylase}
C4.bin.14.faGL002612	{Sulfhydrogenase 1 subunit gamma [Candidatus Heimdallarchaeota archaeon AB_125]}	{K02823 pyrDII; dihydroorotate dehydrogenase electron transfer subunit}	{NA}	{NA}	{NA}
C4.bin.14.faGL002694	{Sulfide dehydrogenase [flavocytochrome c] flavoprotein chain precursor [Candidatus Heimdallarchaeota archaeon AB_125]}	{K17218 sqr; sulfide:quinone oxidoreductase [EC:1.8.5.4]}	{COG0446 NADPH-dependent 2,4-dienoyl-CoA reductase, sulfur reductase, or a related oxidoreductase I Lipid transport and metabolism}	{NA}	{Pyridine nucleotide-disulphide oxidoreductase}
C4.bin.14.faGL002927	{F420-dependent glucose-6-phosphate dehydrogenase [Candidatus Heimdallarchaeota archaeon LC_2]}	{NA}	{COG2141 Flavin-dependent oxidoreductase, luciferase family (includes alkanesulfonate monooxygenase SsuD and methylene tetrahydromethanopterin reductase) HR Coenzyme transport and metabolism;General function prediction only}	{NA}	{Luciferase-like monooxygenase}
C4.bin.14.faGL002929	{F420-dependent glucose-6-phosphate dehydrogenase [Candidatus Heimdallarchaeota archaeon LC_2]}	{NA}	{NA}	{NA}	{Luciferase-like monooxygenase}
C4.bin.14.faGL003061	{Phosphoadenosine phosphosulfate reductase [Candidatus Heimdallarchaeota archaeon AB_125]}	{NA}	{NA}	{Y1432_METJA Uncharacterized protein MJ1432 OS=Methanocaldococcus jannaschii (strain ATCC 43067 / DSM 2661 / JAL-1 / JCM 10045 / NBRC 100440) GN=MJ1432 PE=4 SV=1}	{Phosphoadenosine phosphosulfate reductase family}
C4.bin.22.faGL000100	{hypothetical protein [Bacillus sp. 7884-1]}	{K00958 sat; sulfate adenylyltransferase [EC:2.7.7.4]}	{COG2046 ATP sulfurylase (sulfate adenylyltransferase) P Inorganic ion transport and metabolism}	{SAT_PETMO Sulfate adenylyltransferase OS=Petrotoga mobilis (strain DSM 10674 / SJ95) GN=sat PE=3 SV=1}	{ATP-sulfurylase}
C4.bin.22.faGL000296	{Phosphoadenosine phosphosulfate reductase [Candidatus Heimdallarchaeota archaeon AB_125]}	{K00390 cysH; phosphoadenosine phosphosulfate reductase [EC:1.8.4.8 1.8.4.10]}	{NA}	{NA}	{Phosphoadenosine phosphosulfate reductase family}
C4.bin.22.faGL000361	{Sulfide dehydrogenase [flavocytochrome c] flavoprotein chain precursor [Candidatus Heimdallarchaeota archaeon AB_125]}	{K17218 sqr; sulfide:quinone oxidoreductase [EC:1.8.5.4]}	{COG0446 NADPH-dependent 2,4-dienoyl-CoA reductase, sulfur reductase, or a related oxidoreductase I Lipid transport and metabolism}	{NA}	{NA}
C4.bin.22.faGL000466	{cysteine synthase A [Thermoplasmatales archaeon ex4484_6]}	{K01738 cysK; cysteine synthase [EC:2.5.1.47]}	{COG0031 Cysteine synthase E Amino acid transport and metabolism}	{CYSK_MYCTU O-acetylserine sulfhydrylase OS=Mycobacterium tuberculosis (strain ATCC 25618 / H37Rv) GN=cysK1 PE=1 SV=1}	{Pyridine nucleotide-disulphide oxidoreductase}
C4.bin.22.faGL000961	{hypothetical protein B5M54_01945 [Candidatus Aminicenantes bacterium 4484_214]}	{K17996 hydB; sulfhydrogenase subunit beta (sulfur reductase) [EC:1.12.98.4]}	{NA}	{HYD2B_PYRFU Sulfhydrogenase 2 subunit beta OS=Pyrococcus furiosus (strain ATCC 43587 / DSM 3638 / JCM 8422 / Vc1) GN=shyB PE=1 SV=1}	{4Fe-4S dicluster domain}
C4.bin.22.faGL000962	{hypothetical protein AMJ44_00035 [candidate division WOR_1 bacterium DG_54_3]}	{K17995 hydG; sulfhydrogenase subunit gamma (sulfur reductase) [EC:1.12.98.4]}	{COG0543 NAD(P)H-flavin reductase HC Coenzyme transport and metabolism;Energy production and conversion}	{HYD2G_PYRFU Sulfhydrogenase 2 subunit gamma OS=Pyrococcus furiosus (strain ATCC 43587 / DSM 3638 / JCM 8422 / Vc1) GN=shyC PE=1 SV=1}	{NA}
C4.bin.22.faGL000963	{hypothetical protein B5M53_05625 [Candidatus Cloacimonas sp. 4484_209]}	{K17994 hydD; sulfhydrogenase subunit delta [EC:1.12.1.3 1.12.1.5]}	{COG1941 Coenzyme F420-reducing hydrogenase, gamma subunit C Energy production and conversion}	{NA}	{NADH ubiquinone oxidoreductase, 20 Kd subunit}
C4.bin.22.faGL000964	{hypothetical protein AM325_05810 [Candidatus Thorarchaeota archaeon SMTZ1-45]}	{K17993 hydA; sulfhydrogenase subunit alpha [EC:1.12.1.3 1.12.1.5]}	{COG3259 Coenzyme F420-reducing hydrogenase, alpha subunit C Energy production and conversion}	{HYD2A_PYRFU Sulfhydrogenase 2 subunit alpha OS=Pyrococcus furiosus (strain ATCC 43587 / DSM 3638 / JCM 8422 / Vc1) GN=shyA PE=1 SV=1}	{Nickel-dependent hydrogenase}
C4.bin.22.faGL001056	{Ferredoxin-3 [Candidatus Heimdallarchaeota archaeon AB_125]}	{K00395 aprB adenylylsulfate reductase, subunit B 1.8.99.2}	{COG1149 MinD superfamily P-loop ATPase, contains an inserted ferredoxin domain R General function prediction only}	{FER3_DESAF Ferredoxin-3 OS=Desulfovibrio africanus PE=1 SV=1}	{NA}
C4.bin.22.faGL001116	{Sulfhydrogenase 2 subunit gamma [Candidatus Heimdallarchaeota archaeon AB_125]}	{K00395 aprB adenylylsulfate reductase, subunit B 1.8.99.2}	{COG0543 NAD(P)H-flavin reductase HC Coenzyme transport and metabolism;Energy production and conversion}	{HYD2G_PYRFU Sulfhydrogenase 2 subunit gamma OS=Pyrococcus furiosus (strain ATCC 43587 / DSM 3638 / JCM 8422 / Vc1) GN=shyC PE=1 SV=1}	{NA}
C4.bin.22.faGL001407	{5'-nucleotidase [Vibrio ponticus]}	{K17224 SoxB: thiosulfohydrolase SoxB [EC:3.1.6.20]}	{NA}	{NA}	{NA}
C4.bin.22.faGL001763	{hypothetical protein AM326_10505 [Candidatus Thorarchaeota archaeon SMTZ-45]}	{K17228 sfnG; dimethyl sulfone monooxygenase SfnG/alk_sulf_monoox: alkanesulfonate monooxygenase, FMNH(2)-dependent}	{COG2141 Flavin-dependent oxidoreductase, luciferase family (includes alkanesulfonate monooxygenase SsuD and methylene tetrahydromethanopterin reductase) HR Coenzyme transport and metabolism;General function prediction only}	{NA}	{Luciferase-like monooxygenase}
C4.bin.22.faGL001872	{putative F420-dependent oxidoreductase [Lokiarchaeum sp. GC14_75]}	{NA}	{LLM_DMSO2_sfnG: dimethyl sulfone monooxygenase SfnG}	{NA}	{Luciferase-like monooxygenase}
C4.bin.22.faGL001995	{F420-dependent glucose-6-phosphate dehydrogenase [Candidatus Heimdallarchaeota archaeon LC_2]}	{K17228 sfnG; dimethyl sulfone monooxygenase SfnG/alk_sulf_monoox: alkanesulfonate monooxygenase, FMNH(2)-dependent}	{NA}	{NA}	{Luciferase-like monooxygenase}
C4.bin.22.faGL001996	{F420-dependent glucose-6-phosphate dehydrogenase [Candidatus Heimdallarchaeota archaeon LC_2]}	{K17228 sfnG; dimethyl sulfone monooxygenase SfnG/alk_sulf_monoox: alkanesulfonate monooxygenase, FMNH(2)-dependent}	{COG2141 Flavin-dependent oxidoreductase, luciferase family (includes alkanesulfonate monooxygenase SsuD and methylene tetrahydromethanopterin reductase) HR Coenzyme transport and metabolism;General function prediction only}	{NA}	{Luciferase-like monooxygenase}
C4.bin.22.faGL002313	{Sulfhydrogenase 1 subunit gamma [Candidatus Heimdallarchaeota archaeon AB_125]}	{K02823 pyrDII; dihydroorotate dehydrogenase electron transfer subunit}	{COG0543 NAD(P)H-flavin reductase HC Coenzyme transport and metabolism;Energy production and conversion}	{NA}	{NA}
C4.bin.51.faGL00309	{sulfurtransferase [Candidatus Heimdallarchaeota archaeon]}	{K01011 TST; thiosulfate/3-mercaptopyruvate sulfurtransferase [EC:2.8.1.1 2.8.1.2]}	{PFAM Rhodanese domain protein}	{NA}	{Rhodanese-like domain}
C4.bin.51.faGL00473	{sulfite exporter TauE/SafE family protein [Candidatus Heimdallarchaeota archaeon]}	{NA}	{membrane transporter protein}	{NA}	{Sulfite exporter TauE/SafE}
C4.bin.51.faGL00478	{Sulfide dehydrogenase [flavocytochrome c] flavoprotein chain precursor [Candidatus Heimdallarchaeota archaeon AB_125]}	{K17218 sqr; sulfide:quinone oxidoreductase [EC:1.8.5.4]}	{Pyridine nucleotide-disulphide oxidoreductase}	{NA}	{Pyridine nucleotide-disulphide oxidoreductase}
C4.bin.51.faGL00480	{peroxiredoxin family protein [Candidatus Heimdallarchaeota archaeon]}	{NA}	{DsrE/DsrF/DrsH-like family}	{NA}	{DsrE/DsrF/DrsH-like family}
C4.bin.51.faGL00481	{vsulfur reduction protein DsrE [Candidatus Heimdallarchaeota archaeon]}	{NA}	{DsrE/DsrF-like family}	{NA}	{NA}
C4.bin.51.faGL00677	{oxidoreductase [Candidatus Heimdallarchaeota archaeon]}	{K17995 hydG; sulfhydrogenase subunit gamma (sulfur reductase) [EC:1.12.98.4]}	{Oxidoreductase NAD-binding domain}	{Sulfhydrogenase 2 subunit gamma (EC 1.12.98.4) (Hydrogenase-II subunit gamma) (H-II gamma) (Sulfhydrogenase II subunit gamma) (Sulfur reductase subunit ShyC)}	{NA}
C4.bin.51.faGL01047	{Sulfate transport system permease protein CysW [Candidatus Heimdallarchaeota archaeon AB_125]}	{K02047 cysW sulfate/thiosulfate transport system permease protein}	{ABC-type Fe3 transport system permease component}	{NA}	{Binding-protein-dependent transport system inner}
C4.bin.51.faGL01244	{putative APS/PAPS reductase [Methanophagales archaeon]}	{K00390 cysH; phosphoadenosine phosphosulfate reductase [EC:1.8.4.8 1.8.4.10]}	{Belongs to the PAPS reductase family. CysH subfamily}	{Phosphoadenosine phosphosulfate reductase (EC 1.8.4.8) (3'-phosphoadenylylsulfate reductase) (PAPS reductase, thioredoxin dependent) (PAPS sulfotransferase) (PAdoPS reductase)}	{Phosphoadenosine phosphosulfate reductase family}
C4.bin.51.faGL01469	{2-hydroxy-3-keto-5-methylthiopentenyl-1-phosphate phosphatase [Candidatus Heimdallarchaeota archaeon AB_125]}	{K08966 mtnX; 2-hydroxy-3-keto-5-methylthiopentenyl-1-phosphate phosphatase [EC:3.1.3.87]}	{2,3-diketo-5-methylthio-1-phosphopentane phosphatase}	{NA}	{NA}
C4.bin.51.faGL01612	{hypothetical protein E3J43_08460 [Candidatus Heimdallarchaeota archaeon]}	{K00390 cysH; phosphoadenosine phosphosulfate reductase [EC:1.8.4.8 1.8.4.10]}	{PFAM PUA domain}	{NA}	{Phosphoadenosine phosphosulfate reductase family}
C4.bin.51.faGL01850	{dihydroorotate dehydrogenase electron transfer subunit [Candidatus Heimdallarchaeota archaeon]}	{K02823 pyrDII; dihydroorotate dehydrogenase electron transfer subunit}	{Dihydroorotate dehydrogenase}	{Probable dihydroorotate dehydrogenase B (NAD(+)), electron transfer subunit (Dihydroorotate oxidase B, electron transfer subunit)}	{NA}
C4.bin.51.faGL01940	{LLM class flavin-dependent oxidoreductase [Candidatus Heimdallarchaeota archaeon]}	{K17228 sfnG; dimethyl sulfone monooxygenase SfnG/alk_sulf_monoox: alkanesulfonate monooxygenase, FMNH(2)-dependent}	{COGs COG2141 Coenzyme F420-dependent N5 N10-methylene tetrahydromethanopterin reductase}	{F420-dependent glucose-6-phosphate dehydrogenase (FGD) (G6PD) (EC 1.1.98.2)}	{Luciferase-like monooxygenase}
C4.bin.51.faGL02030	{hypothetical protein E3J43_06010 [Candidatus Heimdallarchaeota archaeon]}	{K17994 hydD; sulfhydrogenase subunit delta [EC:1.12.1.3 1.12.1.5]}	{NADH ubiquinone oxidoreductase, 20 Kd subunit}	{NA}	{NA}
C4.bin.51.faGL02121	{LLM class flavin-dependent oxidoreductase [Candidatus Heimdallarchaeota archaeon]}	{K17228 sfnG; dimethyl sulfone monooxygenase SfnG/alk_sulf_monoox: alkanesulfonate monooxygenase, FMNH(2)-dependent}	{Luciferase-like monooxygenase}	{F420-dependent glucose-6-phosphate dehydrogenase (FGD) (G6PD) (EC 1.1.98.2)}	{Luciferase-like monooxygenase}
C4.bin.51.faGL02180	{heterodisulfide reductase subunit F [Thermoplasmata archaeon M9B1D]}	{K17995 hydG; sulfhydrogenase subunit gamma (sulfur reductase) [EC:1.12.98.4]}	{PFAM oxidoreductase FAD NAD(P)-binding domain protein}	{NA}	{NA}
C4.bin.51.faGL02181	{Sulfhydrogenase 2 subunit beta [Candidatus Heimdallarchaeota archaeon AB_125]}	{K17996 hydB; sulfhydrogenase subunit beta (sulfur reductase) [EC:1.12.98.4]}	{4Fe-4S dicluster domain}	{NA}	{4Fe-4S dicluster domain}
C4.bin.51.faGL02281	{DoxX family protein [Candidatus Heimdallarchaeota archaeon]}	{K16937 doxD; thiosulfate dehydrogenase (quinone) large subunit [EC:1.8.5.2]}	{NADH dehydrogenase}	{NA}	{NA}
C4.bin.51.faGL02418	{heterodisulfide reductase subunit F [Candidatus Heimdallarchaeota archaeon]}	{K17995 hydG; sulfhydrogenase subunit gamma (sulfur reductase) [EC:1.12.98.4]}	{Oxidoreductase NAD-binding domain}	{Sulfhydrogenase 2 subunit gamma (EC 1.12.98.4) (Hydrogenase-II subunit gamma) (H-II gamma) (Sulfhydrogenase II subunit gamma) (Sulfur reductase subunit ShyC)}	{NA}
C4.bin.51.faGL02419	{Sulfhydrogenase 2 subunit beta [Candidatus Heimdallarchaeota archaeon AB_125]}	{K17996 hydB; sulfhydrogenase subunit beta (sulfur reductase) [EC:1.12.98.4]}	{4Fe-4S dicluster domain}	{Sulfhydrogenase 1 subunit beta (EC 1.12.98.4) (Sulfhydrogenase I subunit beta) (Sulfur reductase subunit HydB)}	{4Fe-4S dicluster domain}
C4.bin.51.faGL02434	{LLM class F420-dependent oxidoreductase [Chloroflexi bacterium]}	{K17228 sfnG; dimethyl sulfone monooxygenase SfnG/alk_sulf_monoox: alkanesulfonate monooxygenase, FMNH(2)-dependent}	{Luciferase-like monooxygenase}	{NA}	{Luciferase-like monooxygenase}
C4.bin.51.faGL02597	{Sulfur carrier protein ThiS adenylyltransferase [Candidatus Heimdallarchaeota archaeon AB_125]}	{NA}	{PFAM UBA THIF-type NAD FAD binding protein}	{NEDD8-activating enzyme E1 catalytic subunit (EC 6.2.1.-) (NEDD8-activating enzyme E1C) (Ubiquitin-activating enzyme E1C) (Ubiquitin-like modifier-activating enzyme 3) (Ubiquitin-activating enzyme 3)}	{ThiF family}
C4.bin.51.faGL02759	{pyridoxal-phosphate dependent enzyme, partial [Candidatus Heimdallarchaeota archaeon]}	{K01738 cysK; cysteine synthase [EC:2.5.1.47]}	{PFAM Pyridoxal-5'-phosphate-dependent protein beta subunit}	{NA}	{NA}
C4.bin.51.faGL02872	{sulfite exporter TauE/SafE family protein, partial [Candidatus Heimdallarchaeota archaeon]}	{NA}	{Sulfite exporter TauE/SafE}	{NA}	{Sulfite exporter TauE/SafE}
C4.bin.51.faGL02873	{sulfite exporter TauE/SafE family protein [Candidatus Heimdallarchaeota archaeon]}	{NA}	{membrane transporter protein}	{NA}	{Sulfite exporter TauE/SafE}
C4.bin.51.faGL03022	{DsrE family protein [Candidatus Heimdallarchaeota archaeon]}	{NA}	{DsrE/DsrF-like family}	{NA}	{NA}
C4.bin.51.faGL03222	{LLM class flavin-dependent oxidoreductase [Euryarchaeota archaeon]}	{K17228 sfnG; dimethyl sulfone monooxygenase SfnG/alk_sulf_monoox: alkanesulfonate monooxygenase, FMNH(2)-dependent}	{F420-dependent}	{F420-dependent glucose-6-phosphate dehydrogenase (FGD) (G6PD) (EC 1.1.98.2)}	{FAD binding domain}
C4.bin.51.faGL03227	{sulfate adenylyltransferase [Euryarchaeota archaeon]}	{K00958 sat; sulfate adenylyltransferase [EC:2.7.7.4]}	{Belongs to the sulfate adenylyltransferase family}	{Sulfate adenylyltransferase (EC 2.7.7.4) (ATP-sulfurylase) (Sulfate adenylate transferase) (SAT)}	{DsrE/DsrF/DrsH-like family}
C5.bin.10.faGL00006	{dihydroorotate dehydrogenase electron transfer subunit [Candidatus Heimdallarchaeota archaeon]}	{K02823 pyrDII; dihydroorotate dehydrogenase electron transfer subunit}	{Dihydroorotate dehydrogenase}	{Probable dihydroorotate dehydrogenase B (NAD(+)), electron transfer subunit (Dihydroorotate oxidase B, electron transfer subunit)}	{Phosphoadenosine phosphosulfate reductase family}
C5.bin.10.faGL00075	{fumarate reductase/succinate dehydrogenase flavoprotein subunit [Candidatus Heimdallarchaeota archaeon]}	{K00394 aprA adenylylsulfate reductase, subunit A [EC:1.8.99.2]}	{Fumarate reductase flavoprotein C-term}	{Adenylylsulfate reductase subunit alpha (AdoPSO(4) reductase subunit A) (EC 1.8.99.2) (Adenosine 5'-phosphosulfate reductase subunit alpha) (APSR subunit A)}	{NA}
C5.bin.10.faGL00423	{hypothetical protein DRO63_01425 [Candidatus Heimdallarchaeota archaeon]}	{NA}	{DsrE/DsrF/DrsH-like family}	{NA}	{ATP-sulfurylase}
C5.bin.10.faGL00449	{hypothetical protein E3J70_02110 [Candidatus Heimdallarchaeota archaeon]}	{K00390 cysH; phosphoadenosine phosphosulfate reductase [EC:1.8.4.8 1.8.4.10]}	{PFAM PUA domain}	{NA}	{Adenylylsulphate kinase}
C5.bin.10.faGL00668	{hypothetical protein DRO63_04340 [Candidatus Heimdallarchaeota archaeon]}	{NA}	{Sulfite exporter TauE/SafE}	{NA}	{NA}
C5.bin.10.faGL01174	{sulfate adenylyltransferase [Candidatus Heimdallarchaeota archaeon]}	{K00958 sat; sulfate adenylyltransferase [EC:2.7.7.4]}	{PUA-like domain}	{Sulfate adenylyltransferase (EC 2.7.7.4) (ATP-sulfurylase) (Sulfate adenylate transferase) (SAT)}	{ATP-sulfurylase}
C5.bin.10.faGL01175	{adenylyl-sulfate kinase [Candidatus Heimdallarchaeota archaeon]}	{K00860 AspK cysC; adenylylsulfate kinase [EC:2.7.1.25]}	{Catalyzes the synthesis of activated sulfate}	{Probable adenylyl-sulfate kinase (EC 2.7.1.25) (APS kinase) (ATP adenosine-5'-phosphosulfate 3'-phosphotransferase) (Adenosine-5'-phosphosulfate kinase)}	{Adenylylsulphate kinase}
C5.bin.12.faGL000658	{hypothetical protein AUJ74_06025 [Candidatus Omnitrophica bacterium CG1_02_44_16]}	{K00390 cysH; phosphoadenosine phosphosulfate reductase [EC:1.8.4.8 1.8.4.10]}	{COG0175 3'-phosphoadenosine 5'-phosphosulfate sulfotransferase (PAPS reductase)/FAD synthetase or related enzyme EH Amino acid transport and metabolism;Coenzyme transport and metabolism}	{CYSH_BURCE Thioredoxin-dependent 5'-adenylylsulfate reductase OS=Burkholderia cepacia GN=cysH PE=1 SV=1}	{NA}
C5.bin.12.faGL000670	{oxidoreductase [Candidatus Raymondbacteria bacterium RifOxyA12_full_50_37]}	{K17995 hydG; sulfhydrogenase subunit gamma (sulfur reductase) [EC:1.12.98.4]}	{COG0543 NAD(P)H-flavin reductase HC Coenzyme transport and metabolism;Energy production and conversion}	{HYD1G_PYRFU Sulfhydrogenase 1 subunit gamma OS=Pyrococcus furiosus (strain ATCC 43587 / DSM 3638 / JCM 8422 / Vc1) GN=hydG PE=1 SV=1}	{NA}
C5.bin.12.faGL000671	{hypothetical protein A2Z35_01150, partial [Actinobacteria bacterium RBG_19FT_COMBO_36_27]}	{NA}	{NA}	{NA}	{4Fe-4S dicluster domain}
C5.bin.12.faGL000672	{hypothetical protein A2051_12975 [Desulfovibrionales bacterium GWA2_65_9]}	{NA}	{NA}	{NA}	{4Fe-4S dicluster domain}
C5.bin.12.faGL000673	{hypothetical protein A2161_08495 [Candidatus Schekmanbacteria bacterium RBG_13_48_7]}	{K16951 asrB anaerobic sulfite reductase subunit B}	{COG0543 NAD(P)H-flavin reductase HC Coenzyme transport and metabolism;Energy production and conversion}	{NA}	{NA}
C5.bin.12.faGL000711	{Ferredoxin-2 [Candidatus Heimdallarchaeota archaeon AB_125]}	{K00395 aprB adenylylsulfate reductase, subunit B 1.8.99.2}	{COG4231 TPP-dependent indolepyruvate ferredoxin oxidoreductase, alpha subunit C Energy production and conversion}	{FER2_DESNO Ferredoxin-2 OS=Desulfomicrobium norvegicum (strain DSM 1741 / NCIMB 8310) PE=1 SV=1}	{NA}
C5.bin.12.faGL000878	{hypothetical protein AKJ45_03385 [candidate divison MSBL1 archaeon SCGC-AAA261F19]}	{K02823 pyrDII; dihydroorotate dehydrogenase electron transfer subunit}	{COG0543 NAD(P)H-flavin reductase HC Coenzyme transport and metabolism;Energy production and conversion}	{PYRK_METJA Probable dihydroorotate dehydrogenase B (NAD(+)), electron transfer subunit OS=Methanocaldococcus jannaschii (strain ATCC 43067 / DSM 2661 / JAL-1 / JCM 10045 / NBRC 100440) GN=pyrK PE=3 SV=1}	{NA}
C5.bin.12.faGL001112	{L-aspartate oxidase [Candidatus Heimdallarchaeota archaeon AB_125]}	{NA}	{COG1053 Succinate dehydrogenase/fumarate reductase, flavoprotein subunit C Energy production and conversion}	{NA}	{FAD binding domain}
C5.bin.12.faGL001317	{cysteine synthase [Paenibacillus sp. JCM 10914]}	{K01738 cysK; cysteine synthase [EC:2.5.1.47]}	{COG0031 Cysteine synthase E Amino acid transport and metabolism}	{CYSC_SPIOL Bifunctional L-3-cyanoalanine synthase/cysteine synthase, mitochondrial OS=Spinacia oleracea GN=CYSC PE=1 SV=1}	{NA}
C5.bin.12.faGL001318	{cysteine synthase A, partial [Atribacteria bacterium JGI 0000014-F07]}	{K01738 cysK; cysteine synthase [EC:2.5.1.47]}	{COG0031 Cysteine synthase E Amino acid transport and metabolism}	{CYSM_CAMJE Cysteine synthase B OS=Campylobacter jejuni subsp. jejuni serotype O:2 (strain ATCC 700819 / NCTC 11168) GN=cysM PE=3 SV=2}	{NA}
C5.bin.12.faGL001327	{cysteine synthase A [Thermoplasmatales archaeon ex4484_6]}	{K01738 cysK; cysteine synthase [EC:2.5.1.47]}	{COG0031 Cysteine synthase E Amino acid transport and metabolism}	{CYSK_STAES Cysteine synthase OS=Staphylococcus epidermidis (strain ATCC 12228) GN=cysK PE=3 SV=1}	{Pyridine nucleotide-disulphide oxidoreductase}
C5.bin.12.faGL001615	{RecName: Full=Probable adenylyl-sulfate kinase; AltName: Full=APS kinase; AltName: Full=ATP adenosine-5'-phosphosulfate 3'-phosphotransferase; AltName: Full=Adenosine-5'-phosphosulfate kinase}	{K00860 AspK cysC; adenylylsulfate kinase [EC:2.7.1.25]}	{COG0529 Adenylylsulfate kinase or related kinase P Inorganic ion transport and metabolism}	{CYSC_PSEAI Probable adenylyl-sulfate kinase OS=Pseudomonas aeruginosa PE=3 SV=1}	{Adenylylsulphate kinase}
C5.bin.12.faGL001616	{Sulfate adenylyltransferase, partial [Candidatus Thorarchaeota archaeon AB_25]}	{K00958 sat; sulfate adenylyltransferase [EC:2.7.7.4]}	{COG2046 ATP sulfurylase (sulfate adenylyltransferase) P Inorganic ion transport and metabolism}	{SAT_IGNH4 Sulfate adenylyltransferase OS=Ignicoccus hospitalis (strain KIN4/I / DSM 18386 / JCM 14125) GN=sat PE=3 SV=1}	{FAD binding domain}
C5.bin.12.faGL001617	{sulfate adenylyltransferase [Candidatus Aminicenantes bacterium RBG_19FT_COMBO_58_17]}	{K00958 sat; sulfate adenylyltransferase [EC:2.7.7.4]}	{COG2046 ATP sulfurylase (sulfate adenylyltransferase) P Inorganic ion transport and metabolism}	{SAT_RUBXD Sulfate adenylyltransferase OS=Rubrobacter xylanophilus (strain DSM 9941 / NBRC 16129) GN=sat PE=3 SV=1}	{PUA-like domain}
C5.bin.12.faGL002899	{translation elongation factor EF-1 subunit alpha [Thermofilum sp. ex4484_82]}	{NA}	{NA}	{EF1A_GIAIN Elongation factor 1-alpha (Fragment) OS=Giardia intestinalis GN=TEF1 PE=2 SV=1}	{Elongation factor Tu GTP binding domain}
C5.bin.12.faGL003038	{hypothetical protein AM326_01240 [Candidatus Thorarchaeota archaeon SMTZ-45]}	{K17228 sfnG; dimethyl sulfone monooxygenase SfnG/alk_sulf_monoox: alkanesulfonate monooxygenase, FMNH(2)-dependent}	{COG2141 Flavin-dependent oxidoreductase, luciferase family (includes alkanesulfonate monooxygenase SsuD and methylene tetrahydromethanopterin reductase) HR Coenzyme transport and metabolism;General function prediction only}	{NA}	{Luciferase-like monooxygenase}
C5.bin.5.faGL00007	{heterodisulfide reductase subunit F [Thermoplasmata archaeon M9B1D]}	{K17995 hydG; sulfhydrogenase subunit gamma (sulfur reductase) [EC:1.12.98.4]}	{PFAM oxidoreductase FAD NAD(P)-binding domain protein}	{Sulfhydrogenase 1 subunit gamma (EC 1.12.98.4) (Sulfhydrogenase I subunit gamma) (Sulfur reductase subunit HydG)}	{NA}
C5.bin.5.faGL00008	{Sulfhydrogenase 2 subunit beta [Candidatus Heimdallarchaeota archaeon AB_125]}	{K17996 hydB; sulfhydrogenase subunit beta (sulfur reductase) [EC:1.12.98.4]}	{TIGRFAM sulfite reductase, subunit A}	{Sulfhydrogenase 2 subunit beta (EC 1.12.98.4) (Hydrogenase-II subunit beta) (H-II beta) (Sulfhydrogenase II subunit beta) (Sulfur reductase subunit ShyB)}	{4Fe-4S dicluster domain}
C5.bin.5.faGL00171	{hypothetical protein E3J43_08460 [Candidatus Heimdallarchaeota archaeon]}	{K00390 cysH; phosphoadenosine phosphosulfate reductase [EC:1.8.4.8 1.8.4.10]}	{Phosphoadenosine phosphosulfate reductase family}	{Uncharacterized protein MJ0066}	{Phosphoadenosine phosphosulfate reductase family}
C5.bin.5.faGL00218	{hypothetical protein E3J43_06010 [Candidatus Heimdallarchaeota archaeon]}	{K17994 hydD; sulfhydrogenase subunit delta [EC:1.12.1.3 1.12.1.5]}	{hydrogenase, delta subunit}	{NA}	{NADH ubiquinone oxidoreductase, 20 Kd subunit}
C5.bin.5.faGL00447	{DsrE family protein [Candidatus Heimdallarchaeota archaeon]}	{NA}	{DsrE/DsrF-like family}	{NA}	{NA}
C5.bin.5.faGL00448	{DsrE family protein [Candidatus Heimdallarchaeota archaeon]}	{NA}	{NA}	{NA}	{NA}
C5.bin.5.faGL00559	{sulfite exporter TauE/SafE family protein, partial [Candidatus Heimdallarchaeota archaeon]}	{NA}	{Sulfite exporter TauE/SafE}	{NA}	{NA}
C5.bin.5.faGL00707	{sulfurtransferase [Candidatus Heimdallarchaeota archaeon]}	{K01011 TST; thiosulfate/3-mercaptopyruvate sulfurtransferase [EC:2.8.1.1 2.8.1.2]}	{PFAM Rhodanese domain protein}	{NA}	{Rhodanese-like domain}
C5.bin.5.faGL00719	{LLM class flavin-dependent oxidoreductase [Candidatus Heimdallarchaeota archaeon]}	{K17228 sfnG; dimethyl sulfone monooxygenase SfnG/alk_sulf_monoox: alkanesulfonate monooxygenase, FMNH(2)-dependent}	{PFAM Luciferase-like monooxygenase}	{FMNH(2)-dependent dimethylsulfone monooxygenase (EC 1.14.14.35)}	{Luciferase-like monooxygenase}
C5.bin.5.faGL01284	{hydrogenase [Candidatus Pacearchaeota archaeon]}	{K17996 hydB; sulfhydrogenase subunit beta (sulfur reductase) [EC:1.12.98.4]}	{4Fe-4S dicluster domain}	{Sulfhydrogenase 2 subunit beta (EC 1.12.98.4) (Hydrogenase-II subunit beta) (H-II beta) (Sulfhydrogenase II subunit beta) (Sulfur reductase subunit ShyB)}	{4Fe-4S dicluster domain}
C5.bin.5.faGL01528	{pyridoxal-phosphate dependent enzyme, partial [Candidatus Heimdallarchaeota archaeon]}	{K01738 cysK; cysteine synthase [EC:2.5.1.47]}	{Pyridoxal-phosphate dependent enzyme}	{NA}	{NA}
C5.bin.5.faGL01552	{2-hydroxy-3-keto-5-methylthiopentenyl-1-phosphate phosphatase [Candidatus Heimdallarchaeota archaeon AB_125]}	{K08966 mtnX; 2-hydroxy-3-keto-5-methylthiopentenyl-1-phosphate phosphatase [EC:3.1.3.87]}	{Putative Phosphatase}	{NA}	{NA}
C5.bin.5.faGL01999	{Sulfur carrier protein ThiS adenylyltransferase [Candidatus Heimdallarchaeota archaeon AB_125]}	{NA}	{NA}	{NA}	{NA}
H2.bin.2.faGL000579	{3-mercaptopyruvate sulfurtransferase [Candidatus Heimdallarchaeota archaeon LC_2]}	{K01011 TST; thiosulfate/3-mercaptopyruvate sulfurtransferase [EC:2.8.1.1 2.8.1.2]}	{COG2897 3-mercaptopyruvate sulfurtransferase SseA, contains two rhodanese domains P Inorganic ion transport and metabolism}	{NA}	{Rhodanese-like domain}
H2.bin.2.faGL001280	{pyridine nucleotide-disulfide oxidoreductase [Chloroflexi bacterium RBG_16_69_14]}	{K17218 sqr; sulfide:quinone oxidoreductase [EC:1.8.5.4]}	{COG0446 NADPH-dependent 2,4-dienoyl-CoA reductase, sulfur reductase, or a related oxidoreductase I Lipid transport and metabolism}	{NA}	{NA}
H2.bin.2.faGL001493	{4Fe-4S ferredoxin [Lutibacter agarilyticus]}	{K08358 ttrB tetrathionate reductase subunit B}	{COG3301 Formate-dependent nitrite reductase, membrane component NrfD P Inorganic ion transport and metabolism}	{TTRB_SALTY Tetrathionate reductase subunit B OS=Salmonella typhimurium (strain LT2 / SGSC1412 / ATCC 700720) GN=ttrB PE=1 SV=1}	{4Fe-4S dicluster domain}
H2.bin.2.faGL001603	{hypothetical protein AM326_01240 [Candidatus Thorarchaeota archaeon SMTZ-45]}	{K17228 sfnG; dimethyl sulfone monooxygenase SfnG/alk_sulf_monoox: alkanesulfonate monooxygenase, FMNH(2)-dependent}	{COG2141 Flavin-dependent oxidoreductase, luciferase family (includes alkanesulfonate monooxygenase SsuD and methylene tetrahydromethanopterin reductase) HR Coenzyme transport and metabolism;General function prediction only}	{NA}	{Luciferase-like monooxygenase}
H2.bin.2.faGL001910	{2-hydroxy-3-keto-5-methylthiopentenyl-1-phosphate phosphatase [Candidatus Heimdallarchaeota archaeon LC_2]}	{K08966 mtnX; 2-hydroxy-3-keto-5-methylthiopentenyl-1-phosphate phosphatase [EC:3.1.3.87]}	{NA}	{NA}	{NA}
H2.bin.2.faGL002101	{Pyrimidine monooxygenase RutA [Candidatus Heimdallarchaeota archaeon LC_2]}	{K17228 sfnG; dimethyl sulfone monooxygenase SfnG/alk_sulf_monoox: alkanesulfonate monooxygenase, FMNH(2)-dependent}	{NA}	{NA}	{Luciferase-like monooxygenase}
H2.bin.2.faGL002193	{F420-dependent glucose-6-phosphate dehydrogenase [Candidatus Heimdallarchaeota archaeon LC_2]}	{K17228 sfnG; dimethyl sulfone monooxygenase SfnG/alk_sulf_monoox: alkanesulfonate monooxygenase, FMNH(2)-dependent}	{NA}	{NA}	{Luciferase-like monooxygenase}
H2.bin.2.faGL002280	{Cysteine synthase [Candidatus Heimdallarchaeota archaeon LC_2]}	{K01738 cysK; cysteine synthase [EC:2.5.1.47]}	{COG0031 Cysteine synthase E Amino acid transport and metabolism}	{CYSK_STAES Cysteine synthase OS=Staphylococcus epidermidis (strain ATCC 12228) GN=cysK PE=3 SV=1}	{Pyridoxal-phosphate dependent enzyme}
H2.bin.2.faGL003070	{Sulfhydrogenase 2 subunit gamma [Candidatus Heimdallarchaeota archaeon LC_2]}	{NA}	{sulfite_red_B: sulfite reductase, subunit B}	{NA}	{NA}
H2.bin.2.faGL003333	{LLM class F420-dependent oxidoreductase [Candidatus Promineofilum breve]}	{K04091 ssuD alkanesulfonate monooxygenase 1.14.14.5}	{COG2141 Flavin-dependent oxidoreductase, luciferase family (includes alkanesulfonate monooxygenase SsuD and methylene tetrahydromethanopterin reductase) HR Coenzyme transport and metabolism;General function prediction only}	{NA}	{Luciferase-like monooxygenase}
H2.bin.2.faGL004025	{hypothetical protein AUH86_04775 [Acidobacteria bacterium 13_1_40CM_4_58_4]}	{K00299 ssuE FMN reductase 1.5.1.38}	{COG0431 NAD(P)H-dependent FMN reductase C Energy production and conversion}	{NA}	{NADH ubiquinone oxidoreductase, 20 Kd subunit}
H2.bin.2.faGL004029	{Sulfate/thiosulfate import ATP-binding protein CysA [Candidatus Heimdallarchaeota archaeon LC_2]}	{K02045 cysA sulfate transport system ATP-binding protein 3.6.3.25}	{COG3842 ABC-type Fe3+/spermidine/putrescine transport systems, ATPase components E Amino acid transport and metabolism}	{FBPC_FUSNN Fe(3+) ions import ATP-binding protein FbpC OS=Fusobacterium nucleatum subsp. nucleatum (strain ATCC 25586 / CIP 101130 / JCM 8532 / LMG 13131) GN=fbpC PE=3 SV=1}	{ABC transporter}
H2.bin.2.faGL004121	{hypothetical protein [Escherichia coli WV_060327]}	{K17224 SoxB: thiosulfohydrolase SoxB [EC:3.1.6.20]}	{NA}	{NA}	{NA}
H2.bin.2.faGL004128	{hypothetical protein [Candidatus Cloacimonas sp. 4484_143]}	{K17224 SoxB: thiosulfohydrolase SoxB [EC:3.1.6.20]}	{NA}	{NA}	{NA}
