# Supplementary material for: Metagenomic insights into Heimdallarchaeia clades from the deep-sea cold seep and hydrothermal vent
Source: Environ Microbiome. 2024 Jun 22;19:43. doi: 10.1186/s40793-024-00585-2 (PMC11193907; doi:10.1186/s40793-024-00585-2)
Supplement: Supplementary file 3 — Supplementary Material 3 [file 40793_2024_585_MOESM3_ESM.xlsx]

## Sheet: Name of enzymes in Figure S4
Dataset S4 Function genes annotation of Heimdallarchaeia MAGs by NR, KEGG, COG/eggNOG, SwissProt and Pfam Datasets used for inferring the nitrogen metabolic pathway in Supplementary information: Figure S4.
Abbreviation	Full name
NRT	MFS transporter, NNP family, nitrate/nitrite transporter
NarI	Nitrate reductase gamma subunit
NirD	Nitrite reductase (NADH) small subunit
NirK	Nitrite reductase (NO-forming)
Hcp	Hydroxylamine reductase
GlnA	Glutamine synthetase
GltD	Glutamate synthase (NADPH) small chain
GdhA	Glutamate dehydrogenase (NADP+)

## Sheet: Nitrogen metabolism
Dataset S4 Function genes annotation of Heimdallarchaeia MAGs by NR, KEGG, COG/eggNOG, SwissProt and Pfam Datasets used for inferring the nitrogen metabolic pathway in Supplementary information: Figure S4.
Gene_id	{NR}	{KEGG}	{COG/eggNOG}	{SwissProt}	{Pfam}
C1.bin.1.faGL00087	{putative glutamine synthetase 2 [Candidatus Heimdallarchaeota archaeon AB_125]}	{K01915 glnA; glutamine synthetase [EC:6.3.1.2]}	{TIGRFAM glutamine synthetase, type I}	{Glutamine synthetase (GS) (EC 6.3.1.2) (Glutamate--ammonia ligase) (Glutamine synthetase I alpha) (GSI alpha)}	{Glutamine synthetase, catalytic domain}
C1.bin.1.faGL00442	{glutamate synthase (NADPH), homotetrameric [Candidatus Thorarchaeota archaeon]}	{K00266 gltD; glutamate synthase (NADPH) small chain [EC:1.4.1.13]}	{TIGRFAM glutamate synthase (NADPH), homotetrameric}	{Sulfide dehydrogenase subunit alpha (SuDH) (EC 1.8.1.19) (Ferredoxin:NADP oxidoreductase) (FNOR) (EC 1.18.1.2)}	{Dihydroprymidine dehydrogenase domain II, 4Fe-4S cluster}
C1.bin.1.faGL01578	{2Fe-2S iron-sulfur cluster binding domain-containing protein, partial [Candidatus Heimdallarchaeota archaeon]}	{NA}	{Catalytic subunit of the nitrate reductase (NAP). Only expressed at high levels during aerobic growth. NapAB complex receives electrons from the membrane-anchored tetraheme protein NapC. Essential function for nitrate assimilation and may have a role in anaerobic metabolism}	{Assimilatory nitrate reductase catalytic subunit (EC 1.7.-.-)}	{NA}
C1.bin.1.faGL01682	{(R)-stereoselective amidase [Candidatus Heimdallarchaeota archaeon AB_125]}	{NA}	{Carbon-nitrogen hydrolase}	{Nitrilase (EC 3.5.5.1) (PaNit)}	{NA}
C1.bin.1.faGL01746	{NADP-specific glutamate dehydrogenase [Candidatus Heimdallarchaeota archaeon]}	{K00262 gdhA E1.4.1.4; glutamate dehydrogenase (NADP+) [EC:1.4.1.4]}	{Belongs to the Glu Leu Phe Val dehydrogenases family}	{Glutamate dehydrogenase (GDH) (EC 1.4.1.3, EC 1.4.1.4) (NAD(P)H-utilizing glutamate dehydrogenase)}	{Glutamate/Leucine/Phenylalanine/Valine dehydrogenase}
C1.bin.1.faGL02526	{Aliphatic nitrilase [Candidatus Heimdallarchaeota archaeon AB_125]}	{K01501 E3.5.5.1; nitrilase [EC:3.5.5.1]}	{Carbon-nitrogen hydrolase}	{Bifunctional nitrilase/nitrile hydratase NIT4B (LaNIT4B) (EC 3.5.5.4) (EC 4.2.1.65) (3-cyanoalanine hydratase) (Cyanoalanine nitrilase B)}	{Carbon-nitrogen hydrolase}
C1.bin.2.faGL00285	{Aliphatic nitrilase [Candidatus Heimdallarchaeota archaeon AB_125]}	{K01501 E3.5.5.1; nitrilase [EC:3.5.5.1]}	{Carbon-nitrogen hydrolase}	{Nitrilase 2 (EC 3.5.5.1) (Nitrilase II)}	{Carbon-nitrogen hydrolase}
C1.bin.2.faGL00607	{hypothetical protein AUK23_13040 [Deltaproteobacteria bacterium CG2_30_43_15]}	{K00374 narI; nitrate reductase gamma subunit [EC:1.7.5.1 1.7.99.-]}	{PFAM Nitrate reductase gamma subunit}	{Hdr-like menaquinol oxidoreductase cytochrome b-like subunit (Hme subunit C)}	{Nitrate reductase gamma subunit}
C1.bin.2.faGL01508	{(R)-stereoselective amidase [Candidatus Heimdallarchaeota archaeon AB_125]}	{NA}	{Carbon-nitrogen hydrolase}	{Nitrilase (EC 3.5.5.1) (PaNit)}	{Carbon-nitrogen hydrolase}
C1.bin.2.faGL01676	{glutamine synthetase [Candidatus Heimdallarchaeota archaeon]}	{K01915 glnA; glutamine synthetase [EC:6.3.1.2]}	{TIGRFAM glutamine synthetase, type I}	{Glutamine synthetase (GS) (EC 6.3.1.2) (Glutamate--ammonia ligase) (Glutamine synthetase I alpha) (GSI alpha)}	{Glutamine synthetase, catalytic domain}
C1.bin.2.faGL02027	{NADP-specific glutamate dehydrogenase [Candidatus Heimdallarchaeota archaeon]}	{K00262 gdhA E1.4.1.4; glutamate dehydrogenase (NADP+) [EC:1.4.1.4]}	{Belongs to the Glu Leu Phe Val dehydrogenases family}	{Glutamate dehydrogenase (GDH) (EC 1.4.1.3) (NAD(P)H-utilizing glutamate dehydrogenase)}	{Glutamate/Leucine/Phenylalanine/Valine dehydrogenase}
C1.bin.20.faGL00722	{hypothetical protein DRP02_01635 [Candidatus Heimdallarchaeota archaeon]}	{K01915 glnA; glutamine synthetase [EC:6.3.1.2]}	{glutamine synthetase}	{Gamma-glutamylanilide synthase (Gamma-GA) (EC 6.3.1.18) (Glutamine synthetase-like protein)}	{NA}
C1.bin.20.faGL00723	{hypothetical protein DRP02_01635 [Candidatus Heimdallarchaeota archaeon]}	{K01915 glnA; glutamine synthetase [EC:6.3.1.2]}	{Probably involved in nitrogen metabolism via ammonium assimilation. Catalyzes the ATP-dependent biosynthesis of glutamine from glutamate and ammonia}	{Glutamine synthetase (GS) (EC 6.3.1.2) (Glutamate--ammonia ligase) (Glutamine synthetase I alpha) (GSI alpha)}	{Glutamine synthetase, catalytic domain}
C1.bin.20.faGL00734	{hypothetical protein CEE45_12405 [Candidatus Heimdallarchaeota archaeon B3_Heim]}	{NA}	{Carbon-nitrogen hydrolase}	{Nitrilase (EC 3.5.5.1) (PaNit)}	{Carbon-nitrogen hydrolase}
C1.bin.20.faGL01416	{NADPH-dependent glutamate synthase [Anaerospora hongkongensis]}	{K00266 gltD; glutamate synthase (NADPH) small chain [EC:1.4.1.13]}	{TIGRFAM glutamate synthase (NADPH), homotetrameric}	{NADPH-Fe(3+) oxidoreductase subunit beta (EC 1.-.-.-) (Soluble Fe(3+) reductase beta subunit)}	{NA}
C1.bin.21.faGL00896	{Formamidase [Candidatus Heimdallarchaeota archaeon AB_125]}	{NA}	{NA}	{NA}	{Acetamidase/Formamidase family}
C1.bin.21.faGL00996	{glutamine synthetase [Candidatus Heimdallarchaeota archaeon]}	{K01915 glnA; glutamine synthetase [EC:6.3.1.2]}	{NA}	{Glutamine synthetase (GS) (EC 6.3.1.2) (Glutamate--ammonia ligase) (Glutamine synthetase I alpha) (GSI alpha)}	{Glutamine synthetase, catalytic domain}
C1.bin.76.faGL00103	{NADP-specific glutamate dehydrogenase [Candidatus Heimdallarchaeota archaeon]}	{K00262 gdhA E1.4.1.4; glutamate dehydrogenase (NADP+) [EC:1.4.1.4]}	{Belongs to the Glu Leu Phe Val dehydrogenases family}	{NADP-specific glutamate dehydrogenase (NADP-GDH) (EC 1.4.1.4)}	{Glutamate/Leucine/Phenylalanine/Valine dehydrogenase}
C1.bin.76.faGL00312	{putative glutamine synthetase 2 [Candidatus Heimdallarchaeota archaeon AB_125]}	{K01915 glnA; glutamine synthetase [EC:6.3.1.2]}	{TIGRFAM glutamine synthetase, type I}	{Glutamine synthetase (GS) (EC 6.3.1.2) (Glutamate--ammonia ligase) (Glutamine synthetase I alpha) (GSI alpha)}	{Glutamine synthetase, catalytic domain}
C1.bin.76.faGL00779	{Aliphatic nitrilase [Candidatus Heimdallarchaeota archaeon AB_125]}	{K01501 E3.5.5.1; nitrilase [EC:3.5.5.1]}	{Carbon-nitrogen hydrolase}	{Nitrilase 1 (EC 3.5.5.1)}	{Carbon-nitrogen hydrolase}
C1.bin.76.faGL01275	{(R)-stereoselective amidase [Candidatus Heimdallarchaeota archaeon AB_125]}	{NA}	{PFAM Nitrilase cyanide hydratase and apolipoprotein N-acyltransferase}	{Nitrilase (EC 3.5.5.1) (PaNit)}	{Carbon-nitrogen hydrolase}
C1.bin.76.faGL01713	{glutamate synthase (NADPH), homotetrameric [Candidatus Thorarchaeota archaeon]}	{K00266 gltD; glutamate synthase (NADPH) small chain [EC:1.4.1.13]}	{TIGRFAM glutamate synthase (NADPH), homotetrameric}	{Sulfide dehydrogenase subunit alpha (SuDH) (EC 1.8.1.19) (Ferredoxin:NADP oxidoreductase) (FNOR) (EC 1.18.1.2)}	{Dihydroprymidine dehydrogenase domain II, 4Fe-4S cluster}
C2.bin.3.faGL000083	{F(420)H(2) dehydrogenase subunit I [Candidatus Heimdallarchaeota archaeon AB_125]}	{K00266 gltD; glutamate synthase (NADPH) small chain [EC:1.4.1.13]}	{COG0493 NADPH-dependent glutamate synthase beta chain or related oxidoreductase ER Amino acid transport and metabolism;General function prediction only}	{NA}	{NA}
C2.bin.3.faGL002365	{hypothetical protein HeimAB125_05430, partial [Candidatus Heimdallarchaeota archaeon AB_125]}	{K00262 gdhA E1.4.1.4; glutamate dehydrogenase (NADP+) [EC:1.4.1.4]}	{COG0334 Glutamate dehydrogenase/leucine dehydrogenase E Amino acid transport and metabolism}	{DHE4_PRERU NAD(P)-specific glutamate dehydrogenase OS=Prevotella ruminicola GN=gdhA PE=1 SV=1}	{Glutamate/Leucine/Phenylalanine/Valine dehydrogenase}
C2.bin.3.faGL002453	{putative glutamine synthetase 2 [Candidatus Heimdallarchaeota archaeon AB_125]}	{K01915 glnA; glutamine synthetase [EC:6.3.1.2]}	{COG0174 Glutamine synthetase E Amino acid transport and metabolism}	{GLN1A_THEMA Glutamine synthetase OS=Thermotoga maritima (strain ATCC 43589 / MSB8 / DSM 3109 / JCM 10099) GN=glnA PE=3 SV=2}	{Glutamine synthetase, catalytic domain}
C4.bin.14.faGL000323	{glutamate dehydrogenase [Euryarchaeota archaeon RBG_16_67_27]}	{K00261 GLUD1_2; glutamate dehydrogenase (NAD(P)+) [EC:1.4.1.3]}	{COG0334 Glutamate dehydrogenase/leucine dehydrogenase E Amino acid transport and metabolism}	{DHE3_THEMA Glutamate dehydrogenase OS=Thermotoga maritima (strain ATCC 43589 / MSB8 / DSM 3109 / JCM 10099) GN=gdhA PE=1 SV=4}	{Glutamate/Leucine/Phenylalanine/Valine dehydrogenase}
C4.bin.14.faGL000539	{hypothetical protein HeimAB125_05430, partial [Candidatus Heimdallarchaeota archaeon AB_125]}	{K00262 gdhA E1.4.1.4; glutamate dehydrogenase (NADP+) [EC:1.4.1.4]}	{COG0334 Glutamate dehydrogenase/leucine dehydrogenase E Amino acid transport and metabolism}	{DHE4_HELPY NADP-specific glutamate dehydrogenase OS=Helicobacter pylori (strain ATCC 700392 / 26695) GN=gdhA PE=3 SV=1}	{Glutamate/Leucine/Phenylalanine/Valine dehydrogenase}
C4.bin.14.faGL002506	{putative glutamine synthetase 2 [Candidatus Heimdallarchaeota archaeon AB_125]}	{K01915 glnA; glutamine synthetase [EC:6.3.1.2]}	{COG0174 Glutamine synthetase E Amino acid transport and metabolism}	{GLN1A_THEMA Glutamine synthetase OS=Thermotoga maritima (strain ATCC 43589 / MSB8 / DSM 3109 / JCM 10099) GN=glnA PE=3 SV=2}	{Glutamine synthetase, catalytic domain}
C4.bin.22.faGL002207	{putative glutamine synthetase 2 [Candidatus Heimdallarchaeota archaeon AB_125]}	{K01915 glnA; glutamine synthetase [EC:6.3.1.2]}	{COG0174 Glutamine synthetase E Amino acid transport and metabolism}	{GLN1A_THEMA Glutamine synthetase OS=Thermotoga maritima (strain ATCC 43589 / MSB8 / DSM 3109 / JCM 10099) GN=glnA PE=3 SV=2}	{Glutamine synthetase, catalytic domain}
C4.bin.22.faGL002477	{nitrilase/cyanide hydratase and apolipoprotein N-acyltransferase [Chlorobium phaeobacteroides]}	{K01501 E3.5.5.1; nitrilase [EC:3.5.5.1]}	{COG0388 Predicted amidohydrolase R General function prediction only}	{NRL2_ARATH Nitrilase 2 OS=Arabidopsis thaliana GN=NIT2 PE=1 SV=1}	{Carbon-nitrogen hydrolase}
C4.bin.22.faGL002493	{hypothetical protein HeimAB125_05430, partial [Candidatus Heimdallarchaeota archaeon AB_125]}	{K00262 gdhA E1.4.1.4; glutamate dehydrogenase (NADP+) [EC:1.4.1.4]}	{COG0334 Glutamate dehydrogenase/leucine dehydrogenase E Amino acid transport and metabolism}	{DHE3_BACTN Glutamate dehydrogenase OS=Bacteroides thetaiotaomicron (strain ATCC 29148 / DSM 2079 / NCTC 10582 / E50 / VPI-5482) GN=gdhA PE=3 SV=2}	{Glutamate/Leucine/Phenylalanine/Valine dehydrogenase}
C4.bin.51.faGL00257	{glutamate dehydrogenase [Euryarchaeota archaeon RBG_16_68_13]}	{K00261 GLUD1_2; glutamate dehydrogenase (NAD(P)+) [EC:1.4.1.3]}	{Belongs to the Glu Leu Phe Val dehydrogenases family}	{Glutamate dehydrogenase (GDH) (EC 1.4.1.3)}	{Glutamate/Leucine/Phenylalanine/Valine dehydrogenase}
C4.bin.51.faGL01591	{glutamate dehydrogenase [Candidatus Thorarchaeota archaeon]}	{K00261 GLUD1_2; glutamate dehydrogenase (NAD(P)+) [EC:1.4.1.3]}	{Belongs to the Glu Leu Phe Val dehydrogenases family}	{Glutamate dehydrogenase (GDH) (EC 1.4.1.3)}	{Glutamate/Leucine/Phenylalanine/Valine dehydrogenase}
C4.bin.51.faGL01671	{glutamine synthetase [Candidatus Heimdallarchaeota archaeon]}	{K01915 glnA; glutamine synthetase [EC:6.3.1.2]}	{TIGRFAM glutamine synthetase, type I}	{Glutamine synthetase (GS) (EC 6.3.1.2) (Glutamate--ammonia ligase) (Glutamine synthetase I alpha) (GSI alpha)}	{Glutamine synthetase, catalytic domain}
C5.bin.10.faGL00417	{NADP-specific glutamate dehydrogenase [Candidatus Heimdallarchaeota archaeon]}	{K00262 E1.4.1.4; glutamate dehydrogenase (NADP+) [EC:1.4.1.4]}	{Belongs to the Glu Leu Phe Val dehydrogenases family}	{NAD(P)-specific glutamate dehydrogenase (NAD(P)-GDH) (EC 1.4.1.3) (NAD(P)H-dependent glutamate dehydrogenase)}	{Glutamate/Leucine/Phenylalanine/Valine dehydrogenase}
C5.bin.10.faGL00420	{NADPH-dependent glutamate synthase [Candidatus Heimdallarchaeota archaeon]}	{K00266 gltD; glutamate synthase (NADPH) small chain [EC:1.4.1.13]}	{PFAM FAD-dependent pyridine nucleotide-disulphide oxidoreductase}	{Sulfide dehydrogenase subunit alpha (SuDH) (EC 1.8.1.19) (Ferredoxin:NADP oxidoreductase) (FNOR) (EC 1.18.1.2)}	{Dihydroprymidine dehydrogenase domain II, 4Fe-4S cluster}
C5.bin.10.faGL00578	{glutamine synthetase [Candidatus Heimdallarchaeota archaeon]}	{K01915 glnA; glutamine synthetase [EC:6.3.1.2]}	{Glutamine synthetase, beta-Grasp domain}	{Glutamine synthetase (GS) (EC 6.3.1.2) (Glutamate--ammonia ligase) (Glutamine synthetase I alpha) (GSI alpha)}	{Glutamine synthetase, catalytic domain}
C5.bin.10.faGL01047	{acyltransferase [Candidatus Heimdallarchaeota archaeon]}	{NA}	{PFAM Nitrilase cyanide hydratase and apolipoprotein N-acyltransferase}	{Nitrilase (EC 3.5.5.1) (PaNit)}	{Carbon-nitrogen hydrolase}
C5.bin.10.faGL01435	{Formamidase [Candidatus Heimdallarchaeota archaeon AB_125]}	{NA}	{Acetamidase/Formamidase family}	{Acetamidase (EC 3.5.1.4)}	{Acetamidase/Formamidase family}
C5.bin.12.faGL000093	{rubredoxin [Phormidium ambiguum]}	{K05601 hcp hydroxylamine reductase 1.7.99.1}	{COG1773 Rubredoxin C Energy production and conversion}	{RUBR_HELMO Rubredoxin OS=Heliobacillus mobilis PE=1 SV=1}	{Rubredoxin}
C5.bin.12.faGL000130	{Aliphatic nitrilase [Candidatus Heimdallarchaeota archaeon AB_125]}	{K01501 E3.5.5.1; nitrilase [EC:3.5.5.1]}	{COG0388 Predicted amidohydrolase R General function prediction only}	{YIQ5_YEAST Putative nitrilase-like protein YIL165C OS=Saccharomyces cerevisiae (strain ATCC 204508 / S288c) GN=YIL165C PE=5 SV=1}	{Carbon-nitrogen hydrolase}
C5.bin.12.faGL000370	{Plant-induced nitrilase hydrolyses beta-cyano-L-alanine [Halanaerobium saccharolyticum]}	{K01501 E3.5.5.1; nitrilase [EC:3.5.5.1]}	{COG0388 Predicted amidohydrolase R General function prediction only}	{NRL4A_TOBAC Bifunctional nitrilase/nitrile hydratase NIT4A OS=Nicotiana tabacum GN=NIT4A PE=2 SV=1}	{Carbon-nitrogen hydrolase}
C5.bin.12.faGL001940	{MULTISPECIES: glutamate synthase (NADPH), homotetrameric [Carboxydocella]}	{K00266 gltD; glutamate synthase (NADPH) small chain [EC:1.4.1.13]}	{COG0493 NADPH-dependent glutamate synthase beta chain or related oxidoreductase ER Amino acid transport and metabolism;General function prediction only}	{SUDHA_PYRFU Sulfide dehydrogenase subunit alpha OS=Pyrococcus furiosus (strain ATCC 43587 / DSM 3638 / JCM 8422 / Vc1) GN=sudA PE=1 SV=1}	{Dihydroprymidine dehydrogenase domain II, 4Fe-4S cluster}
C5.bin.12.faGL002390	{glutamate dehydrogenase [Acidobacteria bacterium Mor1]}	{K00262 gdhA E1.4.1.4; glutamate dehydrogenase (NADP+) [EC:1.4.1.4]}	{COG0334 Glutamate dehydrogenase/leucine dehydrogenase E Amino acid transport and metabolism}	{DHE4_PRERU NAD(P)-specific glutamate dehydrogenase OS=Prevotella ruminicola GN=gdhA PE=1 SV=1}	{Glutamate/Leucine/Phenylalanine/Valine dehydrogenase}
C5.bin.12.faGL002834	{type I glutamate--ammonia ligase [Thermococcus gammatolerans]}	{K01915 glnA; glutamine synthetase [EC:6.3.1.2]}	{NA}	{NA}	{NA}
C5.bin.12.faGL002835	{putative glutamine synthetase 2 [Candidatus Heimdallarchaeota archaeon AB_125]}	{K01915 glnA; glutamine synthetase [EC:6.3.1.2]}	{COG0174 Glutamine synthetase E Amino acid transport and metabolism}	{GLN1A_PYRHO Glutamine synthetase OS=Pyrococcus horikoshii (strain ATCC 700860 / DSM 12428 / JCM 9974 / NBRC 100139 / OT-3) GN=glnA PE=3 SV=1}	{Glutamine synthetase, catalytic domain}
C5.bin.5.faGL00584	{NADP-specific glutamate dehydrogenase [Candidatus Heimdallarchaeota archaeon]}	{K00262 gdhA E1.4.1.4; glutamate dehydrogenase (NADP+) [EC:1.4.1.4]}	{Belongs to the Glu Leu Phe Val dehydrogenases family}	{NADP-specific glutamate dehydrogenase (NADP-GDH) (EC 1.4.1.4)}	{Glutamate/Leucine/Phenylalanine/Valine dehydrogenase}
C5.bin.5.faGL00639	{putative glutamine synthetase 2 [Candidatus Heimdallarchaeota archaeon AB_125]}	{K01915 glnA; glutamine synthetase [EC:6.3.1.2]}	{Probably involved in nitrogen metabolism via ammonium assimilation. Catalyzes the ATP-dependent biosynthesis of glutamine from glutamate and ammonia}	{Glutamine synthetase (GS) (EC 6.3.1.2) (Glutamate--ammonia ligase) (Glutamine synthetase I alpha) (GSI alpha)}	{Glutamine synthetase, catalytic domain}
H2.bin.2.faGL000522	{hypothetical protein [Arhodomonas aquaeolei]}	{K15864 nirS; nitrite reductase (NO-forming) / hydroxylamine reductase [EC:1.7.2.1 1.7.99.1]}	{NA}	{NA}	{Cytochrome D1 heme domain}
H2.bin.2.faGL000596	{Sulfide dehydrogenase subunit alpha precursor [Candidatus Heimdallarchaeota archaeon LC_2]}	{K00266 gltD; glutamate synthase (NADPH) small chain [EC:1.4.1.13]}	{COG0493 NADPH-dependent glutamate synthase beta chain or related oxidoreductase ER Amino acid transport and metabolism;General function prediction only}	{NA}	{Pyridine nucleotide-disulphide oxidoreductase}
H2.bin.2.faGL001092	{Naphthalene 1,2-dioxygenase system ferredoxin subunit [Candidatus Heimdallarchaeota archaeon LC_2]}	{K00363 nirD nitrite reductase (NADH) small subunit 1.7.1.15}	{COG2146 Ferredoxin subunit of nitrite reductase or a ring-hydroxylating dioxygenase PQ Inorganic ion transport and metabolism;Secondary metabolites biosynthesis, transport and catabolism}	{NA}	{NA}
H2.bin.2.faGL001892	{Glutamine synthetase [Candidatus Heimdallarchaeota archaeon LC_2]}	{K01915 glnA; glutamine synthetase [EC:6.3.1.2]}	{COG0174 Glutamine synthetase E Amino acid transport and metabolism}	{GLN1A_STAAR Glutamine synthetase OS=Staphylococcus aureus (strain MRSA252) GN=glnA PE=3 SV=1}	{Glutamine synthetase, catalytic domain}
H2.bin.2.faGL002022	{hypothetical protein HeimC2_04340 [Candidatus Heimdallarchaeota archaeon LC_2]}	{K00368 nirK nitrite reductase (NO-forming) 1.7.2.1}	{NA}	{NA}	{NA}
H2.bin.2.faGL002496	{NADP-specific glutamate dehydrogenase [Candidatus Heimdallarchaeota archaeon LC_2]}	{K00262 gdhA E1.4.1.4; glutamate dehydrogenase (NADP+) [EC:1.4.1.4]}	{COG0334 Glutamate dehydrogenase/leucine dehydrogenase E Amino acid transport and metabolism}	{DHE4_HAEIN NADP-specific glutamate dehydrogenase OS=Haemophilus influenzae (strain ATCC 51907 / DSM 11121 / KW20 / Rd) GN=gdhA PE=3 SV=1}	{Glutamate/Leucine/Phenylalanine/Valine dehydrogenase}
H2.bin.2.faGL002539	{Respiratory nitrate reductase 2 gamma chain [Candidatus Heimdallarchaeota archaeon LC_2]}	{K00374 narI; nitrate reductase gamma subunit [EC:1.7.5.1 1.7.99.-]}	{COG2181 Nitrate reductase gamma subunit CP Energy production and conversion;Inorganic ion transport and metabolism}	{NA}	{Nitrate reductase gamma subunit}
H2.bin.2.faGL002540	{Nitrate transporter [Candidatus Heimdallarchaeota archaeon LC_2]}	{K02575 NRT, narK, nrtP, nasA MFS transporter, NNP family, nitrate/nitrite transporter}	{COG2223 Nitrate/nitrite transporter NarK P Inorganic ion transport and metabolism}	{NASB_HALMT Probable nitrate transporter OS=Haloferax mediterranei (strain ATCC 33500 / DSM 1411 / JCM 8866 / NBRC 14739 / NCIMB 2177 / R-4) GN=nasB PE=2 SV=1}	{Major Facilitator Superfamily}
H2.bin.2.faGL003436	{nitrilase [Aneurinibacillus tyrosinisolvens]}	{K01501 E3.5.5.1; nitrilase [EC:3.5.5.1]}	{COG0388 Predicted amidohydrolase R General function prediction only}	{NRL4B_TOBAC Bifunctional nitrilase/nitrile hydratase NIT4B OS=Nicotiana tabacum GN=NIT4B PE=2 SV=1}	{Carbon-nitrogen hydrolase}
H2.bin.2.faGL003743	{Nitrate/nitrite transporter NarU [Candidatus Heimdallarchaeota archaeon LC_2]}	{K02575 NRT, narK, nrtP, nasA MFS transporter, NNP family, nitrate/nitrite transporter}	{COG2223 Nitrate/nitrite transporter NarK P Inorganic ion transport and metabolism}	{NARK2_THETH Probable nitrate/nitrite antiporter NarK2 OS=Thermus thermophilus GN=narK2 PE=3 SV=2}	{NA}
H2.bin.2.faGL003904	{hypothetical protein AM325_14890 [Candidatus Thorarchaeota archaeon SMTZ1-45]}	{K01455 E3.5.1.49 formamidase 3.5.1.49}	{COG0388 Predicted amidohydrolase R General function prediction only}	{NA}	{Carbon-nitrogen hydrolase}
H2.bin.2.faGL004154	{Aliphatic nitrilase [Candidatus Heimdallarchaeota archaeon AB_125]}	{K01501 E3.5.5.1; nitrilase [EC:3.5.5.1]}	{COG0388 Predicted amidohydrolase R General function prediction only}	{NIT1_YEAST Putative nitrilase-like protein NIT1 OS=Saccharomyces cerevisiae (strain ATCC 204508 / S288c) GN=NIT1 PE=5 SV=1}	{Carbon-nitrogen hydrolase}
