# Supplementary material for: Metagenomic insights into Heimdallarchaeia clades from the deep-sea cold seep and hydrothermal vent
Source: Environ Microbiome. 2024 Jun 22;19:43. doi: 10.1186/s40793-024-00585-2 (PMC11193907; doi:10.1186/s40793-024-00585-2)
Supplement: Supplementary file 4 — Supplementary Material 4 [file 40793_2024_585_MOESM4_ESM.xlsx]

## Sheet: Genomes from NCBI in Figure 1
Dataset S1 Phylogenetic analysis of Heimdallarchaeia based on 450 Archaea genomes and 53 marker proteins, basis for Figure 1.
The genomes and urls used in phylogenetic analysis. At least four genomes were chosen randomly from each phylum from GTDB archaeon genbank summary, except Asgardarchaeota. Total 83 genomes of Heimdallarchaeia and 212 genomes of other Asgardarchaeota were downloaded from GTDB using Asperal for phylogetic analysis with Heimdallarchaeia MAGs.
Accession	Species
GCA_002495465.1	d__Archaea; p__Undinarchaeota; c__Undinarchaeia; o__Undinarchaeales; f__Undinarchaeaceae; g__Undinarchaeum; s__Undinarchaeum marinum
GCA_002502135.1	d__Archaea; p__Undinarchaeota; c__Undinarchaeia; o__Undinarchaeales; f__UBA543; g__UBA543; s__UBA543 sp002502135
GCA_014189685.1	d__Archaea; p__Undinarchaeota; c__Undinarchaeia; o__Undinarchaeales; f__Naiadarchaeaceae; g__Naiadarchaeum; s__Naiadarchaeum limnaeum
GCA_027077325.1	d__Archaea; p__Undinarchaeota; c__Undinarchaeia; o__Undinarchaeales; f__JALTGF01; g__JALTGF01; s__JALTGF01 sp027077325
GCA_027016915.1	d__Archaea; p__Thermoproteota; c__Thermoprotei_A; o__Sulfolobales; f__WAQK01; g__WAQK01; s__WAQK01 sp027016915
GCA_023256375.1	d__Archaea; p__Thermoproteota; c__Thermoprotei_A; o__Marsarchaeales; f__UBA168; g__UBA168; s__UBA168 sp023256375
GCA_015661855.1	d__Archaea; p__Thermoproteota; c__Thermoprotei_A; o__EX4484-217-1; f__SZUA-1508; g__SZUA-1508; s__SZUA-1508 sp015661855
GCA_027002815.1	d__Archaea; p__Thermoproteota; c__Thermoprotei; o__Thermoproteales; f__Thermoproteaceae; g__WANN01; s__WANN01 sp027002815
GCA_020833575.1	d__Archaea; p__Thermoproteota; c__Thermoprotei; o__Thermofilales; f__Thermofilaceae; g__Thermofilum_C; s__Thermofilum_C sp020833575
GCA_003650925.1	d__Archaea; p__Thermoproteota; c__Thermoprotei; o__QMSL01; f__QMSL01; g__B12-G16; s__B12-G16 sp003650925
GCA_015520395.1	d__Archaea; p__Thermoproteota; c__Thermoprotei; o__Gearchaeales; f__WAQG01; g__WAQG01; s__WAQG01 sp015520395
GCA_003661605.2	d__Archaea; p__Thermoproteota; c__QMWL01; o__QMWL01; f__QMWL01; g__QMWL01; s__QMWL01 sp003661605
GCA_937974645.1	d__Archaea; p__Thermoproteota; c__Nitrososphaeria_A; o__Caldarchaeales; f__Wolframiiraptoraceae; g__Wolframiiraptor; s__Wolframiiraptor sp937974645
GCA_024860875.1	d__Archaea; p__Thermoproteota; c__Nitrososphaeria; o__Nitrososphaerales; f__UBA57; g__VHBL01; s__VHBL01 sp024860875
GCA_021162925.1	d__Archaea; p__Thermoproteota; c__Nitrososphaeria; o__JAGGXQ01; f__JAGGXQ01; g__JAGGXQ01; s__JAGGXQ01 sp021162925
GCA_027047855.1	d__Archaea; p__Thermoproteota; c__Nitrososphaeria; o__Geothermarchaeales; f__JDFR-13; g__WAMZ01; s__WAMZ01 sp027047855
GCA_030756715.1	d__Archaea; p__Thermoproteota; c__Nitrososphaeria; o__Conexivisphaerales; f__UBA164; g__UBA164; s__UBA164 sp030756715
GCA_030055465.1	d__Archaea; p__Thermoproteota; c__Methanomethylicia; o__Nezhaarchaeales; f__WYZ-LMO8; g__WYZ-LMO8; s__WYZ-LMO8 sp030055465
GCA_020832905.1	d__Archaea; p__Thermoproteota; c__Methanomethylicia; o__Methanomethylicales; f__Methanomethylicaceae; g__WYZ-LMO11; s__WYZ-LMO11 sp020832905
GCA_025061245.1	d__Archaea; p__Thermoproteota; c__Methanomethylicia; o__Culexarchaeales; f__Culexmicrobiaceae; g__Culexmicrobium_A; s__Culexmicrobium_A profundum
GCA_030130125.1	d__Archaea; p__Thermoproteota; c__Korarchaeia; o__Korarchaeales; f__Korarchaeaceae; g__WALU01; s__WALU01 sp030130125
GCA_027491845.1	d__Archaea; p__Thermoproteota; c__Korarchaeia; o__JAOZGF01; f__JAOZGF01; g__JAOZGF01; s__JAOZGF01 sp027491845
GCA_024720975.1	d__Archaea; p__Thermoproteota; c__JANJXX01; o__Panguiarchaeales; f__Panguiarchaeaceae; g__Panguiarchaeum; s__Panguiarchaeum symbiosum
GCA_027068385.1	d__Archaea; p__Thermoproteota; c__JANJXX01; o__JAMOTR01; f__JAMOTR01; g__JAMOTR01; s__JAMOTR01 sp027068385
GCA_938045545.1	d__Archaea; p__Thermoproteota; c__EX4484-205; o__EX4484-205; f__JAAOZP01; g__JAAOZP01; s__JAAOZP01 sp938045545
GCA_011041895.1	d__Archaea; p__Thermoproteota; c__DRAE01; o__DRAE01; f__DRAE01; g__DRAE01; s__DRAE01 sp011041895
GCA_013329615.1	d__Archaea; p__Thermoproteota; c__Bathyarchaeia; o__TCS64; f__TCS64; g__UBA8941; s__UBA8941 sp8941u
GCA_001775995.1	d__Archaea; p__Thermoproteota; c__Bathyarchaeia; o__RBG-16-48-13; f__RBG-16-48-13; g__RBG-16-48-13; s__RBG-16-48-13 sp001775995
GCA_029259355.1	d__Archaea; p__Thermoproteota; c__Bathyarchaeia; o__JAPDIZ01; f__JAPDIZ01; g__JAPDIZ01; s__JAPDIZ01 sp029259355
GCA_002011035.2	d__Archaea; p__Thermoproteota; c__Bathyarchaeia; o__Hecatellales; f__Hecatellaceae; g__Hecatella; s__Hecatella orcuttiae
GCA_011040545.1	d__Archaea; p__Thermoproteota; c__Bathyarchaeia; o__EX4484-135; f__EX4484-135; g__EX4484-135; s__EX4484-135 sp011040545
GCA_009889585.1	d__Archaea; p__Thermoproteota; c__Bathyarchaeia; o__Bathyarchaeales; f__WUQV01; g__WUQV01; s__WUQV01 sp009889585
GCA_018396395.1	d__Archaea; p__Thermoproteota; c__Bathyarchaeia; o__B24; f__JAGTQN01; g__JAGTQN01; s__JAGTQN01 sp018396395
GCA_025058595.1	d__Archaea; p__Thermoproteota; c__Bathyarchaeia; o__B24; f__DRYS01; g__DRYS01; s__DRYS01 sp025058595
GCA_938082915.1	d__Archaea; p__Thermoproteota; c__Bathyarchaeia; o__B24; f__B24; g__DTBU01; s__DTBU01 sp938082915
GCA_030671315.1	d__Archaea; p__Thermoproteota; c__Bathyarchaeia; o__40CM-2-53-6; f__RBG-13-38-9; g__RBG-13-38-9; s__RBG-13-38-9 sp030671315
GCA_011620765.1	d__Archaea; p__Thermoplasmatota; c__UBA186; o__UBA287; f__UBA287; g__UBA287; s__UBA287 sp011620765
GCA_026986305.1	d__Archaea; p__Thermoplasmatota; c__Thermoplasmata; o__WALJ01; f__WALJ01; g__WALJ01; s__WALJ01 sp026986305
GCA_030064695.1	d__Archaea; p__Thermoplasmatota; c__Thermoplasmata; o__UBA184; f__UBA184; g__UBA184; s__UBA184 sp030064695
GCA_013329135.1	d__Archaea; p__Thermoplasmatota; c__Thermoplasmata; o__UBA10834; f__UBA10834; g__UBA9653; s__UBA9653 sp9653u
GCA_023379435.1	d__Archaea; p__Thermoplasmatota; c__Thermoplasmata; o__Thermoplasmatales; f__Thermoplasmataceae; g__WAQW01; s__WAQW01 sp023379435
GCA_938004075.1	d__Archaea; p__Thermoplasmatota; c__Thermoplasmata; o__SG8-5; f__SG8-5; g__UBA147; s__UBA147 sp938004075
GCA_020345725.1	d__Archaea; p__Thermoplasmatota; c__Thermoplasmata; o__RBG-16-68-12; f__SOIM01; g__SOIM01; s__SOIM01 sp020345725
GCA_013329565.1	d__Archaea; p__Thermoplasmatota; c__Thermoplasmata; o__Methanomassiliicoccales; f__UBA472; g__UBA472; s__UBA472 sp8940u
GCA_030606525.1	d__Archaea; p__Thermoplasmatota; c__Thermoplasmata; o__JAUWGG01; f__JAUWGG01; g__JAUWGG01; s__JAUWGG01 sp030606525
GCA_030673205.1	d__Archaea; p__Thermoplasmatota; c__Thermoplasmata; o__JAGHBH01; f__JAGHBH01; g__DAOVJP01; s__DAOVJP01 sp030673205
GCA_003551065.1	d__Archaea; p__Thermoplasmatota; c__Thermoplasmata; o__Halarchaeoplasmatales; f__Halarchaeoplasmataceae; g__Saliniplasma; s__Saliniplasma sp003551065
GCA_030595765.1	d__Archaea; p__Thermoplasmatota; c__Thermoplasmata; o__GCA-020350865; f__JAUVCJ01; g__JAUVCJ01; s__JAUVCJ01 sp030595765
GCA_003649695.1	d__Archaea; p__Thermoplasmatota; c__Thermoplasmata; o__B87-G9; f__B87-G9; g__B87-G9; s__B87-G9 sp003649695
GCA_003649915.1	d__Archaea; p__Thermoplasmatota; c__Thermoplasmata; o__B31-G17; f__B31-G17; g__B31-G17; s__B31-G17 sp003649915
GCA_023261745.1	d__Archaea; p__Thermoplasmatota; c__Thermoplasmata; o__ARK-15; f__ARK-15; g__JAGDXR01; s__JAGDXR01 sp023261745
GCA_002011395.1	d__Archaea; p__Thermoplasmatota; c__Thermoplasmata; o__Aciduliprofundales; f__JdFR-45; g__JdFR-45; s__JdFR-45 sp002011395
GCA_003009755.1	d__Archaea; p__Thermoplasmatota; c__SW-10-69-26; o__SW-10-69-26; f__SW-10-69-26; g__SW-10-69-26; s__SW-10-69-26 sp003009755
GCA_021325135.1	d__Archaea; p__Thermoplasmatota; c__SW-10-69-26; o__JACQPN01; f__JAJPHT01; g__JAJPHT01; s__JAJPHT01 sp021325135
GCA_902625325.1	d__Archaea; p__Thermoplasmatota; c__Poseidoniia; o__Poseidoniales; f__Thalassarchaeaceae; g__UBA36; s__UBA36 sp902625325
GCA_937893445.1	d__Archaea; p__Thermoplasmatota; c__Poseidoniia; o__MGIII; f__CG-Epi1; g__UBA8886; s__UBA8886 sp937893445
GCA_030740765.1	d__Archaea; p__Thermoplasmatota; c__JASLWR01; o__JASLWR01; f__JASLWR01; g__JASLWR01; s__JASLWR01 sp030740765
GCA_013329495.1	d__Archaea; p__Thermoplasmatota; c__E2; o__UBA9212; f__UBA9212; g__UBA9212; s__UBA9212 sp9212u
GCA_002502685.1	d__Archaea; p__Thermoplasmatota; c__E2; o__UBA202; f__UBA202; g__UBA202; s__UBA202 sp002502685
GCA_019347805.1	d__Archaea; p__Thermoplasmatota; c__E2; o__JACPAO01; f__JAHWKR01; g__JAHWKR01; s__JAHWKR01 sp019347805
GCA_002838935.1	d__Archaea; p__Thermoplasmatota; c__E2; o__GCA-002838935; f__GCA-002838935; g__GCA-002838935; s__GCA-002838935 sp002838935
GCA_902384685.1	d__Archaea; p__Thermoplasmatota; c__E2; o__DHVEG-1; f__DHVEG-1; g__SM1-50; s__SM1-50 sp902384685
GCA_016874675.1	d__Archaea; p__Thermoplasmatota; c__DTKX01; o__DTKX01; f__VGTL01; g__VGTL01; s__VGTL01 sp016874675
GCA_029258975.1	d__Archaea; p__Thermoplasmatota; c__B47-G6; o__B47-G6B; f__47-G6; g__JAPDJS01; s__JAPDJS01 sp029258975
GCA_030590165.1	d__Archaea; p__SpSt-1190; c__SpSt-1190; o__SpSt-1190; f__SpSt-1190; g__JAUUZA01; s__JAUUZA01 sp030590165
GCA_030753015.1	d__Archaea; p__SpSt-1190; c__SpSt-1190; o__JASMDC01; f__JASMDC01; g__JASMDC01; s__JASMDC01 sp030753015
GCA_030622515.1	d__Archaea; p__SpSt-1190; c__SpSt-1190; o__DYHY01; f__JAUXGB01; g__JAUXGB01; s__JAUXGB01 sp030622515
GCA_020723935.1	d__Archaea; p__SpSt-1190; c__SpSt-1190; o__DYHY01; f__DYHY01; g__DYHY01; s__DYHY01 sp020723935
GCA_003009815.1	d__Archaea; p__Nanohaloarchaeota; c__Nanosalinia; o__Nanosalinales; f__Nanosalinaceae; g__SW-4-43-9; s__SW-4-43-9 sp003009815
GCA_022729315.1	d__Archaea; p__Nanohaloarchaeota; c__Nanosalinia; o__Nanosalinales; f__Nanohalalkaliarchaeacea; g__Nanohalalkaliarchaeum; s__Nanohalalkaliarchaeum halalkaliphilum
GCA_022729285.1	d__Archaea; p__Nanohaloarchaeota; c__Nanosalinia; o__Nanosalinales; f__Nanoanaerosalinaceae; g__Nanoanaerosalina; s__Nanoanaerosalina sp022729285
GCA_018609855.1	d__Archaea; p__Nanohaloarchaeota; c__Nanosalinia; o__Nanosalinales; f__JAHENU01; g__JAHENU01; s__JAHENU01 sp018609855
GCA_019323495.1	d__Archaea; p__Nanoarchaeota; c__Nanoarchaeia; o__Woesearchaeales; f__WJKV01; g__WJKV01; s__WJKV01 sp019323495
GCA_014729335.1	d__Archaea; p__Nanoarchaeota; c__Nanoarchaeia; o__WJKC01; f__WJKC01; g__WJKC01; s__WJKC01 sp014729335
GCA_014728835.1	d__Archaea; p__Nanoarchaeota; c__Nanoarchaeia; o__UBA10117; f__WJKY01; g__WJKY01; s__WJKY01 sp014728835
GCA_902385255.1	d__Archaea; p__Nanoarchaeota; c__Nanoarchaeia; o__Tiddalikarchaeales; f__Tiddalikarchaeaceae; g__Tiddalikarchaeum; s__Tiddalikarchaeum anstoanum
GCA_030691925.1	d__Archaea; p__Nanoarchaeota; c__Nanoarchaeia; o__SCGC-AAA011-G17; f__VGLX01; g__VGLX01; s__VGLX01 sp030691925
GCA_002763265.1	d__Archaea; p__Nanoarchaeota; c__Nanoarchaeia; o__PEZQ01; f__PEZQ01; g__PEZQ01; s__PEZQ01 sp002763265
GCA_025920435.1	d__Archaea; p__Nanoarchaeota; c__Nanoarchaeia; o__Parvarchaeales; f__Parvarchaeaceae; g__Rehaiarchaeum; s__Rehaiarchaeum fermentans
GCA_018304245.1	d__Archaea; p__Nanoarchaeota; c__Nanoarchaeia; o__Pacearchaeales; f__UBA284; g__UBA284; s__UBA284 sp018304245
GCF_003086415.1	d__Archaea; p__Nanoarchaeota; c__Nanoarchaeia; o__Nanoarchaeales; f__Nanopusillaceae; g__Nanopusillus; s__Nanopusillus stetteri_A
GCA_025920705.1	d__Archaea; p__Nanoarchaeota; c__Nanoarchaeia; o__Jingweiarchaeales; f__Jingweiarchaeaceae; g__Jingweiarchaeum; s__Jingweiarchaeum tengchongense
GCA_028715295.1	d__Archaea; p__Nanoarchaeota; c__Nanoarchaeia; o__JAQUSD01; f__JAQUSD01; g__JAQUSD01; s__JAQUSD01 sp028715295
GCA_018221045.1	d__Archaea; p__Nanoarchaeota; c__Nanoarchaeia; o__JAAOXT01; f__JAAOXT01; g__JAAOXT01; s__JAAOXT01 sp018221045
GCA_024277205.1	d__Archaea; p__Nanoarchaeota; c__Nanoarchaeia; o__CSSed11-243R1; f__CSSed11-243R1; g__WALP01; s__WALP01 sp024277205
GCA_017609105.1	d__Archaea; p__Nanoarchaeota; c__Nanoarchaeia; o__B33-G15; f__JAFCGN01; g__JAFCGN01; s__JAFCGN01 sp017609105
GCA_015522865.1	d__Archaea; p__Micrarchaeota; c__Micrarchaeia; o__Norongarragalinales; f__WALN01; g__WALN01; s__WALN01 sp015522865
GCA_013330215.1	d__Archaea; p__Micrarchaeota; c__Micrarchaeia; o__Micrarchaeales; f__Micrarchaeaceae; g__UBA12276; s__UBA12276 sp8261u
GCA_026396425.1	d__Archaea; p__Micrarchaeota; c__Micrarchaeia; o__JAKAKT01; f__JAKAKT01; g__JAPLWU01; s__JAPLWU01 sp026396425
GCA_016212395.1	d__Archaea; p__Micrarchaeota; c__Micrarchaeia; o__JACRGF01; f__JACRGF01; g__JACRGF01; s__JACRGF01 sp016212395
GCA_902384795.1	d__Archaea; p__Micrarchaeota; c__Micrarchaeia; o__Gugararchaeales; f__Gugararchaeaceae; g__Gugararchaeum; s__Gugararchaeum adminiculabundum
GCA_028714235.1	d__Archaea; p__Micrarchaeota; c__Micrarchaeia; o__Fermentimicrarchaeales; f__Fermentimicrarchaeaceae; g__JAQTMQ01; s__JAQTMQ01 sp028714235
GCA_024274875.1	d__Archaea; p__Micrarchaeota; c__Micrarchaeia; o__CAILAH01; f__CAILAH01; g__JAJSAH01; s__JAJSAH01 sp024274875
GCA_026413625.1	d__Archaea; p__Micrarchaeota; c__Micrarchaeia; o__CABMEP01; f__CABMEP01; g__DTQF01; s__DTQF01 sp026413625
GCF_030646255.1	d__Archaea; p__Micrarchaeota; c__Micrarchaeia; o__Burarchaeales; f__Burarchaeaceae; g__Burarchaeum; s__Burarchaeum sp030646255
GCA_016866895.1	d__Archaea; p__Micrarchaeota; c__Micrarchaeia; o__Anstonellales; f__VGKX01; g__VGKX01; s__VGKX01 sp016866895
GCA_002009975.1	d__Archaea; p__Methanobacteriota_B; c__Thermococci; o__Thermococcales; f__Thermococcaceae; g__Thermococcus_C; s__Thermococcus_C sp002009975
GCA_018992685.1	d__Archaea; p__Methanobacteriota_B; c__Thermococci; o__Methanofastidiosales; f__SZ-28-30; g__SZ-28-30; s__SZ-28-30 sp018992685
GCF_000243455.1	d__Archaea; p__Methanobacteriota_A; c__Methanococci; o__Methanococcales; f__Methanococcaceae; g__Methanotorris; s__Methanotorris formicicus
GCA_027064425.1	d__Archaea; p__Methanobacteriota; c__Methanopyri; o__Methanopyrales; f__Methanopyraceae; g__Methanopyrus; s__Methanopyrus sp027064425
GCF_025397995.1	d__Archaea; p__Methanobacteriota; c__Methanobacteria; o__Methanobacteriales; f__Methanothermobacteraceae; g__Methanothermobacter; s__Methanothermobacter wolfei
GCA_021158055.1	d__Archaea; p__Iainarchaeota; c__Iainarchaeia; o__JAGGVJ01; f__JAGGVJ01; g__JAGGVJ01; s__JAGGVJ01 sp021158055
GCA_016926295.1	d__Archaea; p__Iainarchaeota; c__Iainarchaeia; o__JAFGOX01; f__JAFGOX01; g__JAFGOX01; s__JAFGOX01 sp016926295
GCA_017608775.1	d__Archaea; p__Iainarchaeota; c__Iainarchaeia; o__JAFCFF01; f__JAFCFF01; g__JAFCFF01; s__JAFCFF01 sp017608775
GCA_027046625.1	d__Archaea; p__Iainarchaeota; c__Iainarchaeia; o__JAADDC01; f__JAADDC01; g__WANZ01; s__WANZ01 sp015521515
GCA_024277355.1	d__Archaea; p__Iainarchaeota; c__Iainarchaeia; o__Iainarchaeales; f__1-14-0-10-31-34; g__1-14-0-10-31-34; s__1-14-0-10-31-34 sp024277355
GCA_029563035.1	d__Archaea; p__Iainarchaeota; c__Iainarchaeia; o__CSSED10-239; f__CSSED10-239; g__JAKQTP01; s__JAKQTP01 sp029563035
GCA_028710695.1	d__Archaea; p__Iainarchaeota; c__Iainarchaeia; o__0-14-0-20-30-16; f__0-14-0-20-30-16; g__JAQTTP01; s__JAQTTP01 sp028710695
GCA_028715985.1	d__Archaea; p__Halobacteriota; c__UBA148; o__UBA148; f__UBA148; g__UBA148; s__UBA148 sp028715985
GCA_026134025.1	d__Archaea; p__Halobacteriota; c__Syntropharchaeia; o__Syntropharchaeales; f__Syntropharchaeaceae; g__Syntropharchaeum; s__Syntropharchaeum sp026134025
GCA_030605385.1	d__Archaea; p__Halobacteriota; c__Syntropharchaeia; o__JAUWIL01; f__JAUWIL01; g__JAUWIL01; s__JAUWIL01 sp030605385
GCA_025435355.1	d__Archaea; p__Halobacteriota; c__Syntropharchaeia; o__Alkanophagales; f__Methanospirareceae; g__WJOV01; s__WJOV01 sp025435355
GCA_030611205.1	d__Archaea; p__Halobacteriota; c__Methanosarcinia; o__Methanotrichales; f__Methanotrichaceae; g__UBA204; s__UBA204 sp030611205
GCA_003034855.1	d__Archaea; p__Halobacteriota; c__Methanonatronarchaeia; o__Methanonatronarchaeales; f__Methanonatronarchaeaceae; g__PZKD01; s__PZKD01 sp003034855
GCA_018263395.1	d__Archaea; p__Halobacteriota; c__Methanonatronarchaeia; o__JAANXF01; f__JAANXF01; g__JAANXF01; s__JAANXF01 sp018263395
GCA_031285085.1	d__Archaea; p__Halobacteriota; c__Methanomicrobia; o__Methanomicrobiales; f__Methanospirillaceae; g__WRER01; s__WRER01 sp031285085
GCA_902158745.1	d__Archaea; p__Halobacteriota; c__Methanoliparia; o__Methanoliparales; f__Methanoliparaceae; g__Methanolliviera; s__Methanolliviera sp902158745
GCF_021023085.1	d__Archaea; p__Halobacteriota; c__Methanocellia; o__Methanocellales; f__Methanocellaceae; g__PGCK01; s__PGCK01 sp021023085
GCA_018609935.1	d__Archaea; p__Halobacteriota; c__Halobacteria; o__Halorutilales; f__JAHENH01; g__JAHENH01; s__JAHENH01 sp018609935
GCA_007129135.1	d__Archaea; p__Halobacteriota; c__Halobacteria; o__Halobacteriales; f__Halalkalicoccaceae; g__SKXI01; s__SKXI01 sp007129135
GCA_028679495.1	d__Archaea; p__Halobacteriota; c__Bog-38; o__Bog-38; f__Bog-38; g__Bog-38; s__Bog-38 sp028679495
GCA_014361165.1	d__Archaea; p__Halobacteriota; c__Archaeoglobi; o__Mnemosynellales; f__Mnemosynellaceae; g__Mnemosynella; s__Mnemosynella bozhongmuii
GCA_015523685.1	d__Archaea; p__Halobacteriota; c__Archaeoglobi; o__Archaeoglobales; f__JdFR-42; g__WAJW01; s__WAJW01 sp015523685
GCA_938074535.1	d__Archaea; p__Hadarchaeota; c__Hadarchaeia; o__Hadarchaeales; f__WYZ-LMO6; g__WYZ-LMO6; s__WYZ-LMO6 sp938074535
GCA_029259185.1	d__Archaea; p__Hadarchaeota; c__Hadarchaeia; o__Hadarchaeales; f__WYZ-LMO6; g__JAPDJF01; s__JAPDJF01 sp029259185
GCA_021163965.1	d__Archaea; p__Hadarchaeota; c__Hadarchaeia; o__Hadarchaeales; f__JAGGTB01; g__JAGGTB01; s__JAGGTB01 sp021163965
GCA_030616505.1	d__Archaea; p__Hadarchaeota; c__Hadarchaeia; o__Hadarchaeales; f__Hadarchaeaceae; g__JAUWXD01; s__JAUWXD01 sp030616505
GCA_001515205.2	d__Archaea; p__Hadarchaeota; c__Hadarchaeia; o__Hadarchaeales; f__Hadarchaeaceae; g__Hadarchaeum; s__Hadarchaeum yellowstonense
GCA_003661465.1	d__Archaea; p__Hadarchaeota; c__Hadarchaeia; o__Hadarchaeales; f__Hadarchaeaceae; g__B75-G9; s__B75-G9 sp003661465
GCA_029258795.1	d__Archaea; p__EX4484-52; c__EX4484-52; o__EX4484-52; f__WAPT01; g__WAPT01; s__WAPT01 sp029258795
GCA_902384675.1	d__Archaea; p__EX4484-52; c__EX4484-52; o__EX4484-52; f__LFW-46; g__LFW-46; s__LFW-46 sp902384675
GCA_027076285.1	d__Archaea; p__EX4484-52; c__EX4484-52; o__EX4484-52; f__JAADEF01; g__WAOB01; s__WAOB01 sp015521505
GCA_019429005.1	d__Archaea; p__EX4484-52; c__EX4484-52; o__EX4484-52; f__GLR71; g__JAHYJR01; s__JAHYJR01 sp019429005
GCA_030632385.1	d__Archaea; p__EX4484-52; c__EX4484-52; o__EX4484-52; f__EX4484-52; g__EX4484-52; s__EX4484-52 sp030632385
GCA_030631505.1	d__Archaea; p__EX4484-52; c__EX4484-52; o__EX4484-52; f__DAOVKX01; g__DAOVKX01; s__DAOVKX01 sp030631505
GCA_023139785.1	d__Archaea; p__EX4484-52; c__EX4484-52; o__EX4484-52; f__B79-G9; g__JAFCBV01; s__JAFCBV01 sp023139785
GCA_015522495.1	d__Archaea; p__B1Sed10-29; c__B1Sed10-29; o__WALL01; f__WAMD01; g__WAMD01; s__WAMD01 sp015522495
GCA_024275655.1	d__Archaea; p__B1Sed10-29; c__B1Sed10-29; o__WALL01; f__WAMD01; g__JAJRYR01; s__JAJRYR01 sp024275655
GCA_023659865.1	d__Archaea; p__B1Sed10-29; c__B1Sed10-29; o__WALL01; f__JAGXON01; g__JAGXON01; s__JAGXON01 sp023659865
GCA_021161465.1	d__Archaea; p__B1Sed10-29; c__B1Sed10-29; o__WALL01; f__JAGHAM01; g__JAGHAM01; s__JAGHAM01 sp021161465
GCA_024274695.1	d__Archaea; p__B1Sed10-29; c__B1Sed10-29; o__B1Sed10-29; f__JAJSAI01; g__JAJSAI01; s__JAJSAI01 sp024274695
GCA_003660975.1	d__Archaea; p__B1Sed10-29; c__B1Sed10-29; o__B1Sed10-29; f__B47-G15; g__B47-G15; s__B47-G15 sp003660975
GCA_003558235.1	d__Archaea; p__B1Sed10-29; c__B1Sed10-29; o__B1Sed10-29; f__B1Sed10-29; g__CSSED10-269; s__CSSED10-269 sp003558235
GCA_016840425.1	d__Archaea; p__Asgardarchaeota; c__Wukongarchaeia; o__Wukongarchaeales; f__Wukongarchaeaceae; g__Wukongarchaeum; s__Wukongarchaeum yapensis
GCA_016840245.1	d__Archaea; p__Asgardarchaeota; c__Thorarchaeia; o__Thorarchaeales; f__Thorarchaeaceae; g__YT-029; s__YT-029 sp016840245
GCA_030669595.1	d__Archaea; p__Asgardarchaeota; c__Thorarchaeia; o__Thorarchaeales; f__Thorarchaeaceae; g__WTCK01; s__WTCK01 sp030669595
GCA_030642465.1	d__Archaea; p__Asgardarchaeota; c__Thorarchaeia; o__Thorarchaeales; f__Thorarchaeaceae; g__WTCK01; s__WTCK01 sp030642465
GCA_030612365.1	d__Archaea; p__Asgardarchaeota; c__Thorarchaeia; o__Thorarchaeales; f__Thorarchaeaceae; g__WTCK01; s__WTCK01 sp030612365
GCA_023134215.1	d__Archaea; p__Asgardarchaeota; c__Thorarchaeia; o__Thorarchaeales; f__Thorarchaeaceae; g__WTCK01; s__WTCK01 sp023134215
GCA_019057475.1	d__Archaea; p__Asgardarchaeota; c__Thorarchaeia; o__Thorarchaeales; f__Thorarchaeaceae; g__WTCK01; s__WTCK01 sp019057475
GCA_018238375.1	d__Archaea; p__Asgardarchaeota; c__Thorarchaeia; o__Thorarchaeales; f__Thorarchaeaceae; g__WTCK01; s__WTCK01 sp018238375
GCA_013138615.1	d__Archaea; p__Asgardarchaeota; c__Thorarchaeia; o__Thorarchaeales; f__Thorarchaeaceae; g__WTCK01; s__WTCK01 sp013138615
GCA_018335335.1	d__Archaea; p__Asgardarchaeota; c__Thorarchaeia; o__Thorarchaeales; f__Thorarchaeaceae; g__WJIL01; s__WJIL01 sp018335335
GCA_014730275.1	d__Archaea; p__Asgardarchaeota; c__Thorarchaeia; o__Thorarchaeales; f__Thorarchaeaceae; g__WJIL01; s__WJIL01 sp014730275
GCA_004524445.1	d__Archaea; p__Asgardarchaeota; c__Thorarchaeia; o__Thorarchaeales; f__Thorarchaeaceae; g__TEKIR-14; s__TEKIR-14 sp004524445
GCA_004524435.1	d__Archaea; p__Asgardarchaeota; c__Thorarchaeia; o__Thorarchaeales; f__Thorarchaeaceae; g__TEKIR-12S; s__TEKIR-12S sp004524435
GCA_029856425.1	d__Archaea; p__Asgardarchaeota; c__Thorarchaeia; o__Thorarchaeales; f__Thorarchaeaceae; g__SMTZ1-83; s__SMTZ1-83 sp029856425
GCA_020355105.1	d__Archaea; p__Asgardarchaeota; c__Thorarchaeia; o__Thorarchaeales; f__Thorarchaeaceae; g__SMTZ1-83; s__SMTZ1-83 sp020355105
GCA_016839605.1	d__Archaea; p__Asgardarchaeota; c__Thorarchaeia; o__Thorarchaeales; f__Thorarchaeaceae; g__SMTZ1-83; s__SMTZ1-83 sp016839605
GCA_011365025.1	d__Archaea; p__Asgardarchaeota; c__Thorarchaeia; o__Thorarchaeales; f__Thorarchaeaceae; g__SMTZ1-83; s__SMTZ1-83 sp011365025
GCA_011364985.1	d__Archaea; p__Asgardarchaeota; c__Thorarchaeia; o__Thorarchaeales; f__Thorarchaeaceae; g__SMTZ1-83; s__SMTZ1-83 sp011364985
GCA_001563325.1	d__Archaea; p__Asgardarchaeota; c__Thorarchaeia; o__Thorarchaeales; f__Thorarchaeaceae; g__SMTZ1-83; s__SMTZ1-83 sp001563325
GCA_019894665.1	d__Archaea; p__Asgardarchaeota; c__Thorarchaeia; o__Thorarchaeales; f__Thorarchaeaceae; g__SMTZ1-45; s__SMTZ1-45 sp019894665
GCA_019057595.1	d__Archaea; p__Asgardarchaeota; c__Thorarchaeia; o__Thorarchaeales; f__Thorarchaeaceae; g__SMTZ1-45; s__SMTZ1-45 sp019057595
GCA_016840965.1	d__Archaea; p__Asgardarchaeota; c__Thorarchaeia; o__Thorarchaeales; f__Thorarchaeaceae; g__SMTZ1-45; s__SMTZ1-45 sp016840965
GCA_016840855.1	d__Archaea; p__Asgardarchaeota; c__Thorarchaeia; o__Thorarchaeales; f__Thorarchaeaceae; g__SMTZ1-45; s__SMTZ1-45 sp016840855
GCA_016840685.1	d__Archaea; p__Asgardarchaeota; c__Thorarchaeia; o__Thorarchaeales; f__Thorarchaeaceae; g__SMTZ1-45; s__SMTZ1-45 sp016840685
GCA_016839345.1	d__Archaea; p__Asgardarchaeota; c__Thorarchaeia; o__Thorarchaeales; f__Thorarchaeaceae; g__SMTZ1-45; s__SMTZ1-45 sp016839345
GCA_011364905.1	d__Archaea; p__Asgardarchaeota; c__Thorarchaeia; o__Thorarchaeales; f__Thorarchaeaceae; g__SMTZ1-45; s__SMTZ1-45 sp011364905
GCA_004376265.1	d__Archaea; p__Asgardarchaeota; c__Thorarchaeia; o__Thorarchaeales; f__Thorarchaeaceae; g__SMTZ1-45; s__SMTZ1-45 sp004376265
GCA_002825515.1	d__Archaea; p__Asgardarchaeota; c__Thorarchaeia; o__Thorarchaeales; f__Thorarchaeaceae; g__SMTZ1-45; s__SMTZ1-45 sp002825515
GCA_001940705.1	d__Archaea; p__Asgardarchaeota; c__Thorarchaeia; o__Thorarchaeales; f__Thorarchaeaceae; g__SMTZ1-45; s__SMTZ1-45 sp001940705
GCA_001563335.1	d__Archaea; p__Asgardarchaeota; c__Thorarchaeia; o__Thorarchaeales; f__Thorarchaeaceae; g__SMTZ1-45; s__SMTZ1-45 sp001563335
GCA_014728035.1	d__Archaea; p__Asgardarchaeota; c__Thorarchaeia; o__Thorarchaeales; f__Thorarchaeaceae; g__SHMX01; s__SHMX01 sp014728035
GCA_008080745.1	d__Archaea; p__Asgardarchaeota; c__Thorarchaeia; o__Thorarchaeales; f__Thorarchaeaceae; g__SHMX01; s__SHMX01 sp008080745
GCA_003345595.1	d__Archaea; p__Asgardarchaeota; c__Thorarchaeia; o__Thorarchaeales; f__Thorarchaeaceae; g__OWC5; s__OWC5 sp003345595
GCA_003345555.1	d__Archaea; p__Asgardarchaeota; c__Thorarchaeia; o__Thorarchaeales; f__Thorarchaeaceae; g__OWC5; s__OWC5 sp003345555
GCA_030612005.1	d__Archaea; p__Asgardarchaeota; c__Thorarchaeia; o__Thorarchaeales; f__Thorarchaeaceae; g__MP8T-1; s__MP8T-1 sp030612005
GCA_029858305.1	d__Archaea; p__Asgardarchaeota; c__Thorarchaeia; o__Thorarchaeales; f__Thorarchaeaceae; g__MP8T-1; s__MP8T-1 sp029858305
GCA_018238825.1	d__Archaea; p__Asgardarchaeota; c__Thorarchaeia; o__Thorarchaeales; f__Thorarchaeaceae; g__MP8T-1; s__MP8T-1 sp018238825
GCA_018238205.1	d__Archaea; p__Asgardarchaeota; c__Thorarchaeia; o__Thorarchaeales; f__Thorarchaeaceae; g__MP8T-1; s__MP8T-1 sp018238205
GCA_016933575.1	d__Archaea; p__Asgardarchaeota; c__Thorarchaeia; o__Thorarchaeales; f__Thorarchaeaceae; g__MP8T-1; s__MP8T-1 sp016933575
GCA_016840385.1	d__Archaea; p__Asgardarchaeota; c__Thorarchaeia; o__Thorarchaeales; f__Thorarchaeaceae; g__MP8T-1; s__MP8T-1 sp016840385
GCA_016839275.1	d__Archaea; p__Asgardarchaeota; c__Thorarchaeia; o__Thorarchaeales; f__Thorarchaeaceae; g__MP8T-1; s__MP8T-1 sp016839275
GCA_016839245.1	d__Archaea; p__Asgardarchaeota; c__Thorarchaeia; o__Thorarchaeales; f__Thorarchaeaceae; g__MP8T-1; s__MP8T-1 sp016839245
GCA_004524595.1	d__Archaea; p__Asgardarchaeota; c__Thorarchaeia; o__Thorarchaeales; f__Thorarchaeaceae; g__MP8T-1; s__MP8T-1 sp004524595
GCA_004524565.1	d__Archaea; p__Asgardarchaeota; c__Thorarchaeia; o__Thorarchaeales; f__Thorarchaeaceae; g__MP8T-1; s__MP8T-1 sp004524565
GCA_003345545.1	d__Archaea; p__Asgardarchaeota; c__Thorarchaeia; o__Thorarchaeales; f__Thorarchaeaceae; g__MP8T-1; s__MP8T-1 sp003345545
GCA_002825465.1	d__Archaea; p__Asgardarchaeota; c__Thorarchaeia; o__Thorarchaeales; f__Thorarchaeaceae; g__MP8T-1; s__MP8T-1 sp002825465
GCA_030638785.1	d__Archaea; p__Asgardarchaeota; c__Thorarchaeia; o__Thorarchaeales; f__Thorarchaeaceae; g__MP5-2226; s__MP5-2226 sp030638785
GCA_029210805.1	d__Archaea; p__Asgardarchaeota; c__Thorarchaeia; o__Thorarchaeales; f__Thorarchaeaceae; g__MP5-2226; s__MP5-2226 sp029210805
GCA_024275415.1	d__Archaea; p__Asgardarchaeota; c__Thorarchaeia; o__Thorarchaeales; f__Thorarchaeaceae; g__MP5-2226; s__MP5-2226 sp024275415
GCA_016841005.1	d__Archaea; p__Asgardarchaeota; c__Thorarchaeia; o__Thorarchaeales; f__Thorarchaeaceae; g__MP5-2226; s__MP5-2226 sp016841005
GCA_016840825.1	d__Archaea; p__Asgardarchaeota; c__Thorarchaeia; o__Thorarchaeales; f__Thorarchaeaceae; g__MP5-2226; s__MP5-2226 sp016840825
GCA_027031765.1	d__Archaea; p__Asgardarchaeota; c__Thorarchaeia; o__Thorarchaeales; f__Thorarchaeaceae; g__JALVPN01; s__JALVPN01 sp027031765
GCA_030593165.1	d__Archaea; p__Asgardarchaeota; c__Thorarchaeia; o__Thorarchaeales; f__Thorarchaeaceae; g__JAJRWI01; s__JAJRWI01 sp030593165
GCA_024276825.1	d__Archaea; p__Asgardarchaeota; c__Thorarchaeia; o__Thorarchaeales; f__Thorarchaeaceae; g__JAJRWI01; s__JAJRWI01 sp024276825
GCA_020348985.1	d__Archaea; p__Asgardarchaeota; c__Thorarchaeia; o__Thorarchaeales; f__Thorarchaeaceae; g__JAJRWI01; s__JAJRWI01 sp020348985
GCA_013388835.1	d__Archaea; p__Asgardarchaeota; c__Thorarchaeia; o__Thorarchaeales; f__Thorarchaeaceae; g__JACAEL01; s__JACAEL01 sp013388835
GCA_016839445.1	d__Archaea; p__Asgardarchaeota; c__Thorarchaeia; o__Thorarchaeales; f__Thorarchaeaceae; g__FT1-004; s__FT1-004 sp016839445
GCA_029855935.1	d__Archaea; p__Asgardarchaeota; c__Thorarchaeia; o__Thorarchaeales; f__Thorarchaeaceae; g__B65-G9; s__B65-G9 sp029855935
GCA_029855925.1	d__Archaea; p__Asgardarchaeota; c__Thorarchaeia; o__Thorarchaeales; f__Thorarchaeaceae; g__B65-G9; s__B65-G9 sp029855925
GCA_021498125.1	d__Archaea; p__Asgardarchaeota; c__Thorarchaeia; o__Thorarchaeales; f__Thorarchaeaceae; g__B65-G9; s__B65-G9 sp021498125
GCA_003662765.1	d__Archaea; p__Asgardarchaeota; c__Thorarchaeia; o__Thorarchaeales; f__Thorarchaeaceae; g__B65-G9; s__B65-G9 sp003662765
GCA_016292335.1	d__Archaea; p__Asgardarchaeota; c__Sifarchaeia; o__Sifarchaeales; f__Sifarchaeaceae; g__Sifarchaeum; s__Sifarchaeum subterraneum
GCA_016840515.1	d__Archaea; p__Asgardarchaeota; c__Sifarchaeia; o__Borrarchaeales; f__Borrarchaeaceae; g__Borrarchaeum; s__Borrarchaeum yapensis
GCA_019057385.1	d__Archaea; p__Asgardarchaeota; c__Sifarchaeia; o__Borrarchaeales; f__Borrarchaeaceae; g__Borrarchaeum; s__Borrarchaeum weybense
GCA_016840645.1	d__Archaea; p__Asgardarchaeota; c__Sifarchaeia; o__Borrarchaeales; f__Borrarchaeaceae; g__Borrarchaeum; s__Borrarchaeum sp016840645
GCA_016840315.1	d__Archaea; p__Asgardarchaeota; c__Sifarchaeia; o__Borrarchaeales; f__Borrarchaeaceae; g__Borrarchaeum; s__Borrarchaeum sp016840315
GCA_016294985.1	d__Archaea; p__Asgardarchaeota; c__Sifarchaeia; o__Borrarchaeales; f__Borrarchaeaceae; g__Borrarchaeum; s__Borrarchaeum marinoarchaea
GCA_001940665.2	d__Archaea; p__Asgardarchaeota; c__Odinarchaeia; o__Odinarchaeales; f__Odinarchaeaceae; g__Odinarchaeum; s__Odinarchaeum yellowstonii
GCA_029856525.1	d__Archaea; p__Asgardarchaeota; c__Odinarchaeia; o__Odinarchaeales; f__Odinarchaeaceae; g__Odinarchaeum; s__Odinarchaeum sp029856525
GCA_016839265.1	d__Archaea; p__Asgardarchaeota; c__Odinarchaeia; o__Odinarchaeales; f__Odinarchaeaceae; g__Odinarchaeum; s__Odinarchaeum sp016839265
GCA_019058495.1	d__Archaea; p__Asgardarchaeota; c__Njordarchaeia; o__Njordarchaeales; f__Njordarchaeaceae; g__Njordarchaeum; s__Njordarchaeum sp019058495
GCA_030587605.1	d__Archaea; p__Asgardarchaeota; c__Njordarchaeia; o__Njordarchaeales; f__Njordarchaeaceae; g__Njordarchaeum; s__Njordarchaeum guaymaensis
GCA_016839905.1	d__Archaea; p__Asgardarchaeota; c__Lokiarchaeia; o__Sigynarchaeales; f__SOKP01; g__YT1-065; s__YT1-065 sp016839905
GCA_014729315.1	d__Archaea; p__Asgardarchaeota; c__Lokiarchaeia; o__Sigynarchaeales; f__SOKP01; g__WJKD01; s__WJKD01 sp014729315
GCA_016839555.1	d__Archaea; p__Asgardarchaeota; c__Lokiarchaeia; o__Sigynarchaeales; f__SOKP01; g__TEKIR-8; s__TEKIR-8 sp016839555
GCA_014730295.1	d__Archaea; p__Asgardarchaeota; c__Lokiarchaeia; o__Sigynarchaeales; f__SOKP01; g__TEKIR-8; s__TEKIR-8 sp014730295
GCA_014730165.1	d__Archaea; p__Asgardarchaeota; c__Lokiarchaeia; o__Sigynarchaeales; f__SOKP01; g__TEKIR-8; s__TEKIR-8 sp014730165
GCA_008080765.1	d__Archaea; p__Asgardarchaeota; c__Lokiarchaeia; o__Sigynarchaeales; f__SOKP01; g__TEKIR-8; s__TEKIR-8 sp008080765
GCA_008080735.1	d__Archaea; p__Asgardarchaeota; c__Lokiarchaeia; o__Sigynarchaeales; f__SOKP01; g__TEKIR-8; s__TEKIR-8 sp008080735
GCA_004524365.1	d__Archaea; p__Asgardarchaeota; c__Lokiarchaeia; o__Sigynarchaeales; f__SOKP01; g__TEKIR-8; s__TEKIR-8 sp004524365
GCA_004524425.1	d__Archaea; p__Asgardarchaeota; c__Lokiarchaeia; o__Sigynarchaeales; f__SOKP01; g__TEKIR-21; s__TEKIR-21 sp004524425
GCA_030668025.1	d__Archaea; p__Asgardarchaeota; c__Lokiarchaeia; o__Sigynarchaeales; f__SOKP01; g__SOKP01; s__SOKP01 sp030668025
GCA_030667705.1	d__Archaea; p__Asgardarchaeota; c__Lokiarchaeia; o__Sigynarchaeales; f__SOKP01; g__SOKP01; s__SOKP01 sp030667705
GCA_030615235.1	d__Archaea; p__Asgardarchaeota; c__Lokiarchaeia; o__Sigynarchaeales; f__SOKP01; g__SOKP01; s__SOKP01 sp030615235
GCA_030615145.1	d__Archaea; p__Asgardarchaeota; c__Lokiarchaeia; o__Sigynarchaeales; f__SOKP01; g__SOKP01; s__SOKP01 sp030615145
GCA_030612905.1	d__Archaea; p__Asgardarchaeota; c__Lokiarchaeia; o__Sigynarchaeales; f__SOKP01; g__SOKP01; s__SOKP01 sp030612905
GCA_030608765.1	d__Archaea; p__Asgardarchaeota; c__Lokiarchaeia; o__Sigynarchaeales; f__SOKP01; g__SOKP01; s__SOKP01 sp030608765
GCA_030606095.1	d__Archaea; p__Asgardarchaeota; c__Lokiarchaeia; o__Sigynarchaeales; f__SOKP01; g__SOKP01; s__SOKP01 sp030606095
GCA_030599585.1	d__Archaea; p__Asgardarchaeota; c__Lokiarchaeia; o__Sigynarchaeales; f__SOKP01; g__SOKP01; s__SOKP01 sp030599585
GCA_029856235.1	d__Archaea; p__Asgardarchaeota; c__Lokiarchaeia; o__Sigynarchaeales; f__SOKP01; g__SOKP01; s__SOKP01 sp029856235
GCA_029856125.1	d__Archaea; p__Asgardarchaeota; c__Lokiarchaeia; o__Sigynarchaeales; f__SOKP01; g__SOKP01; s__SOKP01 sp029856125
GCA_029856105.1	d__Archaea; p__Asgardarchaeota; c__Lokiarchaeia; o__Sigynarchaeales; f__SOKP01; g__SOKP01; s__SOKP01 sp029856105
GCA_019894955.1	d__Archaea; p__Asgardarchaeota; c__Lokiarchaeia; o__Sigynarchaeales; f__SOKP01; g__SOKP01; s__SOKP01 sp019894955
GCA_019894885.1	d__Archaea; p__Asgardarchaeota; c__Lokiarchaeia; o__Sigynarchaeales; f__SOKP01; g__SOKP01; s__SOKP01 sp019894885
GCA_019894855.1	d__Archaea; p__Asgardarchaeota; c__Lokiarchaeia; o__Sigynarchaeales; f__SOKP01; g__SOKP01; s__SOKP01 sp019894855
GCA_019894815.1	d__Archaea; p__Asgardarchaeota; c__Lokiarchaeia; o__Sigynarchaeales; f__SOKP01; g__SOKP01; s__SOKP01 sp019894815
GCA_019894735.1	d__Archaea; p__Asgardarchaeota; c__Lokiarchaeia; o__Sigynarchaeales; f__SOKP01; g__SOKP01; s__SOKP01 sp019894735
GCA_019894655.1	d__Archaea; p__Asgardarchaeota; c__Lokiarchaeia; o__Sigynarchaeales; f__SOKP01; g__SOKP01; s__SOKP01 sp019894655
GCA_019057795.1	d__Archaea; p__Asgardarchaeota; c__Lokiarchaeia; o__Sigynarchaeales; f__SOKP01; g__SOKP01; s__SOKP01 sp019057795
GCA_019057735.1	d__Archaea; p__Asgardarchaeota; c__Lokiarchaeia; o__Sigynarchaeales; f__SOKP01; g__SOKP01; s__SOKP01 sp019057735
GCA_018238625.1	d__Archaea; p__Asgardarchaeota; c__Lokiarchaeia; o__Sigynarchaeales; f__SOKP01; g__SOKP01; s__SOKP01 sp018238625
GCA_016840545.1	d__Archaea; p__Asgardarchaeota; c__Lokiarchaeia; o__Sigynarchaeales; f__SOKP01; g__SOKP01; s__SOKP01 sp016840545
GCA_016840165.1	d__Archaea; p__Asgardarchaeota; c__Lokiarchaeia; o__Sigynarchaeales; f__SOKP01; g__SOKP01; s__SOKP01 sp016840165
GCA_016839765.1	d__Archaea; p__Asgardarchaeota; c__Lokiarchaeia; o__Sigynarchaeales; f__SOKP01; g__SOKP01; s__SOKP01 sp016839765
GCA_016839745.1	d__Archaea; p__Asgardarchaeota; c__Lokiarchaeia; o__Sigynarchaeales; f__SOKP01; g__SOKP01; s__SOKP01 sp016839745
GCA_013375495.1	d__Archaea; p__Asgardarchaeota; c__Lokiarchaeia; o__Sigynarchaeales; f__SOKP01; g__SOKP01; s__SOKP01 sp013375495
GCA_013375475.1	d__Archaea; p__Asgardarchaeota; c__Lokiarchaeia; o__Sigynarchaeales; f__SOKP01; g__SOKP01; s__SOKP01 sp013375475
GCA_011364975.1	d__Archaea; p__Asgardarchaeota; c__Lokiarchaeia; o__Sigynarchaeales; f__SOKP01; g__SOKP01; s__SOKP01 sp011364975
GCA_011364925.1	d__Archaea; p__Asgardarchaeota; c__Lokiarchaeia; o__Sigynarchaeales; f__SOKP01; g__SOKP01; s__SOKP01 sp011364925
GCA_005222975.1	d__Archaea; p__Asgardarchaeota; c__Lokiarchaeia; o__Sigynarchaeales; f__SOKP01; g__SOKP01; s__SOKP01 sp005222975
GCA_004524725.1	d__Archaea; p__Asgardarchaeota; c__Lokiarchaeia; o__Sigynarchaeales; f__SOKP01; g__SOKP01; s__SOKP01 sp004524725
GCA_004375715.1	d__Archaea; p__Asgardarchaeota; c__Lokiarchaeia; o__Sigynarchaeales; f__SOKP01; g__SOKP01; s__SOKP01 sp004375715
GCA_030605085.1	d__Archaea; p__Asgardarchaeota; c__Lokiarchaeia; o__Sigynarchaeales; f__SOKP01; g__SDNM01; s__SDNM01 sp030605085
GCA_019058295.1	d__Archaea; p__Asgardarchaeota; c__Lokiarchaeia; o__Sigynarchaeales; f__SOKP01; g__SDNM01; s__SDNM01 sp019058295
GCA_004524535.1	d__Archaea; p__Asgardarchaeota; c__Lokiarchaeia; o__Sigynarchaeales; f__SOKP01; g__SDNM01; s__SDNM01 sp004524535
GCA_004524385.1	d__Archaea; p__Asgardarchaeota; c__Lokiarchaeia; o__Sigynarchaeales; f__SOKP01; g__SDNM01; s__SDNM01 sp004524385
GCA_019058515.1	d__Archaea; p__Asgardarchaeota; c__Lokiarchaeia; o__Sigynarchaeales; f__SOKP01; g__LW60-42; s__LW60-42 sp019058515
GCA_029856295.1	d__Archaea; p__Asgardarchaeota; c__Lokiarchaeia; o__Sigynarchaeales; f__SOKP01; g__LW40-45; s__LW40-45 sp029856295
GCA_019058445.1	d__Archaea; p__Asgardarchaeota; c__Lokiarchaeia; o__Sigynarchaeales; f__SOKP01; g__LW40-45; s__LW40-45 sp019058445
GCA_004524515.1	d__Archaea; p__Asgardarchaeota; c__Lokiarchaeia; o__Sigynarchaeales; f__SOKP01; g__LW40-45; s__LW40-45 sp004524515
GCA_030605895.1	d__Archaea; p__Asgardarchaeota; c__Lokiarchaeia; o__Sigynarchaeales; f__SOKP01; g__Loki-b32; s__Loki-b32 sp030605895
GCA_030603385.1	d__Archaea; p__Asgardarchaeota; c__Lokiarchaeia; o__Sigynarchaeales; f__SOKP01; g__Loki-b32; s__Loki-b32 sp030603385
GCA_029856445.1	d__Archaea; p__Asgardarchaeota; c__Lokiarchaeia; o__Sigynarchaeales; f__SOKP01; g__Loki-b32; s__Loki-b32 sp029856445
GCA_029856155.1	d__Archaea; p__Asgardarchaeota; c__Lokiarchaeia; o__Sigynarchaeales; f__SOKP01; g__Loki-b32; s__Loki-b32 sp029856155
GCA_029856145.1	d__Archaea; p__Asgardarchaeota; c__Lokiarchaeia; o__Sigynarchaeales; f__SOKP01; g__Loki-b32; s__Loki-b32 sp029856145
GCA_029856085.1	d__Archaea; p__Asgardarchaeota; c__Lokiarchaeia; o__Sigynarchaeales; f__SOKP01; g__Loki-b32; s__Loki-b32 sp029856085
GCA_020344955.1	d__Archaea; p__Asgardarchaeota; c__Lokiarchaeia; o__Sigynarchaeales; f__SOKP01; g__Loki-b32; s__Loki-b32 sp020344955
GCA_020343655.1	d__Archaea; p__Asgardarchaeota; c__Lokiarchaeia; o__Sigynarchaeales; f__SOKP01; g__Loki-b32; s__Loki-b32 sp020343655
GCA_019894975.1	d__Archaea; p__Asgardarchaeota; c__Lokiarchaeia; o__Sigynarchaeales; f__SOKP01; g__Loki-b32; s__Loki-b32 sp019894975
GCA_019894875.1	d__Archaea; p__Asgardarchaeota; c__Lokiarchaeia; o__Sigynarchaeales; f__SOKP01; g__Loki-b32; s__Loki-b32 sp019894875
GCA_019058425.1	d__Archaea; p__Asgardarchaeota; c__Lokiarchaeia; o__Sigynarchaeales; f__SOKP01; g__Loki-b32; s__Loki-b32 sp019058425
GCA_019058365.1	d__Archaea; p__Asgardarchaeota; c__Lokiarchaeia; o__Sigynarchaeales; f__SOKP01; g__Loki-b32; s__Loki-b32 sp019058365
GCA_019058245.1	d__Archaea; p__Asgardarchaeota; c__Lokiarchaeia; o__Sigynarchaeales; f__SOKP01; g__Loki-b32; s__Loki-b32 sp019058245
GCA_019057975.1	d__Archaea; p__Asgardarchaeota; c__Lokiarchaeia; o__Sigynarchaeales; f__SOKP01; g__Loki-b32; s__Loki-b32 sp019057975
GCA_019057865.1	d__Archaea; p__Asgardarchaeota; c__Lokiarchaeia; o__Sigynarchaeales; f__SOKP01; g__Loki-b32; s__Loki-b32 sp019057865
GCA_019057775.1	d__Archaea; p__Asgardarchaeota; c__Lokiarchaeia; o__Sigynarchaeales; f__SOKP01; g__Loki-b32; s__Loki-b32 sp019057775
GCA_016840085.1	d__Archaea; p__Asgardarchaeota; c__Lokiarchaeia; o__Sigynarchaeales; f__SOKP01; g__Loki-b32; s__Loki-b32 sp016840085
GCA_016839915.1	d__Archaea; p__Asgardarchaeota; c__Lokiarchaeia; o__Sigynarchaeales; f__SOKP01; g__Loki-b32; s__Loki-b32 sp016839915
GCA_016839845.1	d__Archaea; p__Asgardarchaeota; c__Lokiarchaeia; o__Sigynarchaeales; f__SOKP01; g__Loki-b32; s__Loki-b32 sp016839845
GCA_016839705.1	d__Archaea; p__Asgardarchaeota; c__Lokiarchaeia; o__Sigynarchaeales; f__SOKP01; g__Loki-b32; s__Loki-b32 sp016839705
GCA_016839655.1	d__Archaea; p__Asgardarchaeota; c__Lokiarchaeia; o__Sigynarchaeales; f__SOKP01; g__Loki-b32; s__Loki-b32 sp016839655
GCA_016839635.1	d__Archaea; p__Asgardarchaeota; c__Lokiarchaeia; o__Sigynarchaeales; f__SOKP01; g__Loki-b32; s__Loki-b32 sp016839635
GCA_016839585.1	d__Archaea; p__Asgardarchaeota; c__Lokiarchaeia; o__Sigynarchaeales; f__SOKP01; g__Loki-b32; s__Loki-b32 sp016839585
GCA_013375485.1	d__Archaea; p__Asgardarchaeota; c__Lokiarchaeia; o__Sigynarchaeales; f__SOKP01; g__Loki-b32; s__Loki-b32 sp013375485
GCA_005223125.1	d__Archaea; p__Asgardarchaeota; c__Lokiarchaeia; o__Sigynarchaeales; f__SOKP01; g__Loki-b32; s__Loki-b32 sp005223125
GCA_030620005.1	d__Archaea; p__Asgardarchaeota; c__Lokiarchaeia; o__Sigynarchaeales; f__SOKP01; g__JAUXAJ01; s__JAUXAJ01 sp030620005
GCA_030610785.1	d__Archaea; p__Asgardarchaeota; c__Lokiarchaeia; o__Sigynarchaeales; f__SOKP01; g__JAUWRB01; s__JAUWRB01 sp030610785
GCA_029838195.1	d__Archaea; p__Asgardarchaeota; c__Lokiarchaeia; o__Sigynarchaeales; f__SOKP01; g__JALGVJ01; s__JALGVJ01 sp029838195
GCA_019894715.1	d__Archaea; p__Asgardarchaeota; c__Lokiarchaeia; o__Sigynarchaeales; f__SOKP01; g__JAFGOA01; s__JAFGOA01 sp019894715
GCA_016926735.1	d__Archaea; p__Asgardarchaeota; c__Lokiarchaeia; o__Sigynarchaeales; f__SOKP01; g__JAFGOA01; s__JAFGOA01 sp016926735
GCA_019057355.1	d__Archaea; p__Asgardarchaeota; c__Lokiarchaeia; o__Sigynarchaeales; f__SOKP01; g__FT1-020; s__FT1-020 sp019057355
GCA_016930515.1	d__Archaea; p__Asgardarchaeota; c__Lokiarchaeia; o__Sigynarchaeales; f__SOKP01; g__FT1-020; s__FT1-020 sp016930515
GCA_016840695.1	d__Archaea; p__Asgardarchaeota; c__Lokiarchaeia; o__Sigynarchaeales; f__SOKP01; g__FT1-020; s__FT1-020 sp016840695
GCA_016839425.1	d__Archaea; p__Asgardarchaeota; c__Lokiarchaeia; o__Sigynarchaeales; f__SOKP01; g__FT1-020; s__FT1-020 sp016839425
GCA_030606485.1	d__Archaea; p__Asgardarchaeota; c__Lokiarchaeia; o__Sigynarchaeales; f__SOKP01; g__6H3-1; s__6H3-1 sp030606485
GCA_029856375.1	d__Archaea; p__Asgardarchaeota; c__Lokiarchaeia; o__Sigynarchaeales; f__SOKP01; g__6H3-1; s__6H3-1 sp029856375
GCA_029856045.1	d__Archaea; p__Asgardarchaeota; c__Lokiarchaeia; o__Sigynarchaeales; f__SOKP01; g__6H3-1; s__6H3-1 sp029856045
GCA_019058135.1	d__Archaea; p__Asgardarchaeota; c__Lokiarchaeia; o__Sigynarchaeales; f__SOKP01; g__6H3-1; s__6H3-1 sp019058135
GCA_019058015.1	d__Archaea; p__Asgardarchaeota; c__Lokiarchaeia; o__Sigynarchaeales; f__SOKP01; g__6H3-1; s__6H3-1 sp019058015
GCA_014729935.1	d__Archaea; p__Asgardarchaeota; c__Lokiarchaeia; o__Sigynarchaeales; f__Sigynarchaeaceae; g__WJJB01; s__WJJB01 sp014729935
GCA_030587475.1	d__Archaea; p__Asgardarchaeota; c__Lokiarchaeia; o__Sigynarchaeales; f__Sigynarchaeaceae; g__Sigynarchaeum; s__Sigynarchaeum springense
GCA_030587525.1	d__Archaea; p__Asgardarchaeota; c__Lokiarchaeia; o__Sigynarchaeales; f__Sigynarchaeaceae; g__Sigynarchaeum; s__Sigynarchaeum sp030587525
GCA_016932935.1	d__Archaea; p__Asgardarchaeota; c__Lokiarchaeia; o__Sigynarchaeales; f__Sigynarchaeaceae; g__Sigynarchaeum; s__Sigynarchaeum sp016932935
GCA_014729055.1	d__Archaea; p__Asgardarchaeota; c__Lokiarchaeia; o__Sigynarchaeales; f__MK-D1; g__WJKO01; s__WJKO01 sp014729055
GCF_008000775.1	d__Archaea; p__Asgardarchaeota; c__Lokiarchaeia; o__Sigynarchaeales; f__MK-D1; g__Prometheoarchaeum; s__Prometheoarchaeum syntrophicum
GCA_030613185.1	d__Archaea; p__Asgardarchaeota; c__Lokiarchaeia; o__Sigynarchaeales; f__MK-D1; g__Prometheoarchaeum; s__Prometheoarchaeum sp030613185
GCA_030612265.1	d__Archaea; p__Asgardarchaeota; c__Lokiarchaeia; o__Sigynarchaeales; f__MK-D1; g__Prometheoarchaeum; s__Prometheoarchaeum sp030612265
GCA_030611625.1	d__Archaea; p__Asgardarchaeota; c__Lokiarchaeia; o__Sigynarchaeales; f__MK-D1; g__Prometheoarchaeum; s__Prometheoarchaeum sp030611625
GCA_025839675.1	d__Archaea; p__Asgardarchaeota; c__Lokiarchaeia; o__Sigynarchaeales; f__MK-D1; g__Lokiarchaeum; s__Lokiarchaeum ossiferum
GCA_018238965.1	d__Archaea; p__Asgardarchaeota; c__Lokiarchaeia; o__Sigynarchaeales; f__MK-D1; g__Harpocratesius; s__Harpocratesius sp018238965
GCA_021498095.1	d__Archaea; p__Asgardarchaeota; c__Lokiarchaeia; o__Sigynarchaeales; f__MK-D1; g__Harpocratesius; s__Harpocratesius repetitus
GCA_016933055.1	d__Archaea; p__Asgardarchaeota; c__Lokiarchaeia; o__Sigynarchaeales; f__MK-D1; g__AMARA-1; s__AMARA-1 sp016933055
GCA_016839865.1	d__Archaea; p__Asgardarchaeota; c__Lokiarchaeia; o__Sigynarchaeales; f__MK-D1; g__AMARA-1; s__AMARA-1 sp016839865
GCA_016839385.1	d__Archaea; p__Asgardarchaeota; c__Lokiarchaeia; o__Sigynarchaeales; f__MK-D1; g__AMARA-1; s__AMARA-1 sp016839385
GCA_004524545.1	d__Archaea; p__Asgardarchaeota; c__Lokiarchaeia; o__Sigynarchaeales; f__MK-D1; g__AMARA-1; s__AMARA-1 sp004524545
GCA_001940655.1	d__Archaea; p__Asgardarchaeota; c__Lokiarchaeia; o__Sigynarchaeales; f__CR-4; g__CR-4; s__CR-4 sp001940655
GCA_011365055.1	d__Archaea; p__Asgardarchaeota; c__Lokiarchaeia; o__Helarchaeales; f__RDOG01; g__RDOG01; s__RDOG01 sp011365055
GCA_029838215.1	d__Archaea; p__Asgardarchaeota; c__Lokiarchaeia; o__Helarchaeales; f__RDOG01; g__JALGVI01; s__JALGVI01 sp029838215
GCA_019058315.1	d__Archaea; p__Asgardarchaeota; c__Lokiarchaeia; o__Helarchaeales; f__JABXJV01; g__JABXJV01; s__JABXJV01 sp019058315
GCA_013375355.1	d__Archaea; p__Asgardarchaeota; c__Lokiarchaeia; o__Helarchaeales; f__JABXJV01; g__JABXJV01; s__JABXJV01 sp013375355
GCA_005191425.1	d__Archaea; p__Asgardarchaeota; c__Lokiarchaeia; o__Helarchaeales; f__HEL-GB-B; g__HEL-GB-B; s__HEL-GB-B sp005191425
GCA_016840125.1	d__Archaea; p__Asgardarchaeota; c__Lokiarchaeia; o__Helarchaeales; f__HEL-GB-A; g__JABXJT01; s__JABXJT01 sp016840125
GCA_013375455.1	d__Archaea; p__Asgardarchaeota; c__Lokiarchaeia; o__Helarchaeales; f__HEL-GB-A; g__JABXJT01; s__JABXJT01 sp013375455
GCA_013375405.1	d__Archaea; p__Asgardarchaeota; c__Lokiarchaeia; o__Helarchaeales; f__HEL-GB-A; g__JABXJT01; s__JABXJT01 sp013375405
GCA_005191415.1	d__Archaea; p__Asgardarchaeota; c__Lokiarchaeia; o__Helarchaeales; f__HEL-GB-A; g__HEL-GB-A; s__HEL-GB-A sp005191415
GCA_030587505.1	d__Archaea; p__Asgardarchaeota; c__Jordarchaeia; o__Jordarchaeales; f__Jordarchaeaceae; g__Jordarchaeum; s__Jordarchaeum sp030587505
GCA_030587365.1	d__Archaea; p__Asgardarchaeota; c__Jordarchaeia; o__Jordarchaeales; f__Jordarchaeaceae; g__Jordarchaeum; s__Jordarchaeum sp030587365
GCA_029856435.1	d__Archaea; p__Asgardarchaeota; c__Jordarchaeia; o__Jordarchaeales; f__Jordarchaeaceae; g__Jordarchaeum; s__Jordarchaeum sp029856435
GCA_018383815.1	d__Archaea; p__Asgardarchaeota; c__Jordarchaeia; o__Jordarchaeales; f__Jordarchaeaceae; g__Jordarchaeum; s__Jordarchaeum sp018383815
GCA_019056875.1	d__Archaea; p__Asgardarchaeota; c__Jordarchaeia; o__Jordarchaeales; f__Jordarchaeaceae; g__Jordarchaeum; s__Jordarchaeum madagascariense
GCA_030587405.1	d__Archaea; p__Asgardarchaeota; c__Jordarchaeia; o__Jordarchaeales; f__Freyrarchaeaceae; g__Freyrarchaeum; s__Freyrarchaeum guaymaensis
GCA_019057715.1	d__Archaea; p__Asgardarchaeota; c__Jordarchaeia; o__Jordarchaeales; f__Freyrarchaeaceae; g__DTBI01; s__DTBI01 sp019057715
GCA_019057675.1	d__Archaea; p__Asgardarchaeota; c__Jordarchaeia; o__Jordarchaeales; f__Freyrarchaeaceae; g__DTBI01; s__DTBI01 sp019057675
GCA_018383835.1	d__Archaea; p__Asgardarchaeota; c__Jordarchaeia; o__Jordarchaeales; f__Freyrarchaeaceae; g__DTBI01; s__DTBI01 sp018383835
GCA_021162905.1	d__Archaea; p__Asgardarchaeota; c__JAGGXT01; o__JAGGXT01; f__JAGGXT01; g__JAGGXT01; s__JAGGXT01 sp021162905
GCA_016840135.1	d__Archaea; p__Asgardarchaeota; c__Hermodarchaeia; o__Hermodarchaeales; f__Hermodarchaeaceae; g__YT-063; s__YT-063 sp016840135
GCA_016840065.1	d__Archaea; p__Asgardarchaeota; c__Hermodarchaeia; o__Hermodarchaeales; f__Hermodarchaeaceae; g__YT-063; s__YT-063 sp016840065
GCA_016550485.1	d__Archaea; p__Asgardarchaeota; c__Hermodarchaeia; o__Hermodarchaeales; f__Hermodarchaeaceae; g__YT-063; s__YT-063 sp016550485
GCA_016550415.1	d__Archaea; p__Asgardarchaeota; c__Hermodarchaeia; o__Hermodarchaeales; f__Hermodarchaeaceae; g__JABXGU01; s__JABXGU01 sp016550415
GCA_016840405.1	d__Archaea; p__Asgardarchaeota; c__Hermodarchaeia; o__Hermodarchaeales; f__Hermodarchaeaceae; g__Hermodarchaeum; s__Hermodarchaeum yapensis
GCA_016840595.1	d__Archaea; p__Asgardarchaeota; c__Hermodarchaeia; o__Hermodarchaeales; f__Hermodarchaeaceae; g__Hermodarchaeum; s__Hermodarchaeum sp016840595
GCA_016840185.1	d__Archaea; p__Asgardarchaeota; c__Hermodarchaeia; o__Hermodarchaeales; f__Hermodarchaeaceae; g__Hermodarchaeum; s__Hermodarchaeum sp016840185
GCA_016839995.1	d__Archaea; p__Asgardarchaeota; c__Hermodarchaeia; o__Hermodarchaeales; f__Hermodarchaeaceae; g__Hermodarchaeum; s__Hermodarchaeum sp016839995
GCA_016839805.1	d__Archaea; p__Asgardarchaeota; c__Hermodarchaeia; o__Hermodarchaeales; f__Hermodarchaeaceae; g__Hermodarchaeum; s__Hermodarchaeum sp016839805
GCA_016839365.1	d__Archaea; p__Asgardarchaeota; c__Hermodarchaeia; o__Hermodarchaeales; f__Hermodarchaeaceae; g__Hermodarchaeum; s__Hermodarchaeum sp016839365
GCA_016550425.1	d__Archaea; p__Asgardarchaeota; c__Hermodarchaeia; o__Hermodarchaeales; f__Hermodarchaeaceae; g__Hermodarchaeum; s__Hermodarchaeum sp016550425
GCA_016550405.1	d__Archaea; p__Asgardarchaeota; c__Hermodarchaeia; o__Hermodarchaeales; f__Hermodarchaeaceae; g__Hermodarchaeum; s__Hermodarchaeum sp016550405
GCA_016550395.1	d__Archaea; p__Asgardarchaeota; c__Hermodarchaeia; o__Hermodarchaeales; f__Hermodarchaeaceae; g__Hermodarchaeum; s__Hermodarchaeum sp016550395
GCA_030671945.1	d__Archaea; p__Asgardarchaeota; c__Heimdallarchaeia; o__JABLTI01; f__JABLTI01; g__JABLTI01; s__JABLTI01 sp030671945
GCA_030667035.1	d__Archaea; p__Asgardarchaeota; c__Heimdallarchaeia; o__JABLTI01; f__JABLTI01; g__JABLTI01; s__JABLTI01 sp030667035
GCA_030614005.1	d__Archaea; p__Asgardarchaeota; c__Heimdallarchaeia; o__JABLTI01; f__JABLTI01; g__JABLTI01; s__JABLTI01 sp030614005
GCA_030602675.1	d__Archaea; p__Asgardarchaeota; c__Heimdallarchaeia; o__JABLTI01; f__JABLTI01; g__JABLTI01; s__JABLTI01 sp030602675
GCA_023128635.1	d__Archaea; p__Asgardarchaeota; c__Heimdallarchaeia; o__JABLTI01; f__JABLTI01; g__JABLTI01; s__JABLTI01 sp023128635
GCA_019894765.1	d__Archaea; p__Asgardarchaeota; c__Heimdallarchaeia; o__JABLTI01; f__JABLTI01; g__JABLTI01; s__JABLTI01 sp019894765
GCA_019058275.1	d__Archaea; p__Asgardarchaeota; c__Heimdallarchaeia; o__JABLTI01; f__JABLTI01; g__JABLTI01; s__JABLTI01 sp019058275
GCA_019058165.1	d__Archaea; p__Asgardarchaeota; c__Heimdallarchaeia; o__JABLTI01; f__JABLTI01; g__JABLTI01; s__JABLTI01 sp019058165
GCA_019056785.1	d__Archaea; p__Asgardarchaeota; c__Heimdallarchaeia; o__JABLTI01; f__JABLTI01; g__JABLTI01; s__JABLTI01 sp019056785
GCA_018238155.1	d__Archaea; p__Asgardarchaeota; c__Heimdallarchaeia; o__JABLTI01; f__JABLTI01; g__JABLTI01; s__JABLTI01 sp018238155
GCA_016840945.1	d__Archaea; p__Asgardarchaeota; c__Heimdallarchaeia; o__JABLTI01; f__JABLTI01; g__JABLTI01; s__JABLTI01 sp016840945
GCA_016840905.1	d__Archaea; p__Asgardarchaeota; c__Heimdallarchaeia; o__JABLTI01; f__JABLTI01; g__JABLTI01; s__JABLTI01 sp016840905
GCA_016839405.1	d__Archaea; p__Asgardarchaeota; c__Heimdallarchaeia; o__JABLTI01; f__JABLTI01; g__JABLTI01; s__JABLTI01 sp016839405
GCA_013166835.1	d__Archaea; p__Asgardarchaeota; c__Heimdallarchaeia; o__JABLTI01; f__JABLTI01; g__JABLTI01; s__JABLTI01 sp013166835
GCA_016839955.1	d__Archaea; p__Asgardarchaeota; c__Heimdallarchaeia; o__Hodarchaeales; f__YT1-057; g__YT1-057; s__YT1-057 sp016839955
GCA_016840025.1	d__Archaea; p__Asgardarchaeota; c__Heimdallarchaeia; o__Hodarchaeales; f__YT1-039; g__YT1-039; s__YT1-039 sp016840025
GCA_015520535.1	d__Archaea; p__Asgardarchaeota; c__Heimdallarchaeia; o__Hodarchaeales; f__S146-22; g__S146-22; s__S146-22 sp015520535
GCA_024276395.1	d__Archaea; p__Asgardarchaeota; c__Heimdallarchaeia; o__Hodarchaeales; f__S146-22; g__JAJRXH01; s__JAJRXH01 sp024276395
GCA_001940645.1	d__Archaea; p__Asgardarchaeota; c__Heimdallarchaeia; o__Hodarchaeales; f__LC-3; g__LC-3; s__LC-3 sp001940645
GCA_027364495.1	d__Archaea; p__Asgardarchaeota; c__Heimdallarchaeia; o__Hodarchaeales; f__LC-3; g__DAHXPE01; s__DAHXPE01 sp027364495
GCA_030589605.1	d__Archaea; p__Asgardarchaeota; c__Heimdallarchaeia; o__Hodarchaeales; f__Hodarchaeaceae; g__Hodarchaeum; s__Hodarchaeum sp030589605
GCA_029856365.1	d__Archaea; p__Asgardarchaeota; c__Heimdallarchaeia; o__Hodarchaeales; f__Hodarchaeaceae; g__Hodarchaeum; s__Hodarchaeum sp029856365
GCA_020353515.1	d__Archaea; p__Asgardarchaeota; c__Heimdallarchaeia; o__Hodarchaeales; f__Hodarchaeaceae; g__Hodarchaeum; s__Hodarchaeum sp020353515
GCA_020351745.1	d__Archaea; p__Asgardarchaeota; c__Heimdallarchaeia; o__Hodarchaeales; f__Hodarchaeaceae; g__Hodarchaeum; s__Hodarchaeum sp020351745
GCA_020348965.1	d__Archaea; p__Asgardarchaeota; c__Heimdallarchaeia; o__Hodarchaeales; f__Hodarchaeaceae; g__Hodarchaeum; s__Hodarchaeum sp020348965
GCA_019057635.1	d__Archaea; p__Asgardarchaeota; c__Heimdallarchaeia; o__Hodarchaeales; f__Hodarchaeaceae; g__Hodarchaeum; s__Hodarchaeum sp019057635
GCA_016840305.1	d__Archaea; p__Asgardarchaeota; c__Heimdallarchaeia; o__Hodarchaeales; f__Hodarchaeaceae; g__Hodarchaeum; s__Hodarchaeum sp016840305
GCA_016840285.1	d__Archaea; p__Asgardarchaeota; c__Heimdallarchaeia; o__Hodarchaeales; f__Hodarchaeaceae; g__Hodarchaeum; s__Hodarchaeum sp016840285
GCA_016840035.1	d__Archaea; p__Asgardarchaeota; c__Heimdallarchaeia; o__Hodarchaeales; f__Hodarchaeaceae; g__Hodarchaeum; s__Hodarchaeum sp016840035
GCA_016839815.1	d__Archaea; p__Asgardarchaeota; c__Heimdallarchaeia; o__Hodarchaeales; f__Hodarchaeaceae; g__Hodarchaeum; s__Hodarchaeum sp016839815
GCA_016839785.1	d__Archaea; p__Asgardarchaeota; c__Heimdallarchaeia; o__Hodarchaeales; f__Hodarchaeaceae; g__Hodarchaeum; s__Hodarchaeum sp016839785
GCA_016839665.1	d__Archaea; p__Asgardarchaeota; c__Heimdallarchaeia; o__Hodarchaeales; f__Hodarchaeaceae; g__Hodarchaeum; s__Hodarchaeum sp016839665
GCA_016839625.1	d__Archaea; p__Asgardarchaeota; c__Heimdallarchaeia; o__Hodarchaeales; f__Hodarchaeaceae; g__Hodarchaeum; s__Hodarchaeum sp016839625
GCA_011364965.1	d__Archaea; p__Asgardarchaeota; c__Heimdallarchaeia; o__Hodarchaeales; f__Hodarchaeaceae; g__Hodarchaeum; s__Hodarchaeum sp011364965
GCA_003144275.1	d__Archaea; p__Asgardarchaeota; c__Heimdallarchaeia; o__Hodarchaeales; f__Hodarchaeaceae; g__Hodarchaeum; s__Hodarchaeum sp003144275
GCA_016839515.1	d__Archaea; p__Asgardarchaeota; c__Heimdallarchaeia; o__Hodarchaeales; f__Hodarchaeaceae; g__Hodarchaeum; s__Hodarchaeum mangrovi
GCA_030149205.1	d__Archaea; p__Asgardarchaeota; c__Heimdallarchaeia; o__Heimdallarchaeales; f__Kariarchaeaceae; g__WAKA01; s__WAKA01 sp030149205
GCA_027016475.1	d__Archaea; p__Asgardarchaeota; c__Heimdallarchaeia; o__Heimdallarchaeales; f__Kariarchaeaceae; g__WAKA01; s__WAKA01 sp027016475
GCA_015523565.1	d__Archaea; p__Asgardarchaeota; c__Heimdallarchaeia; o__Heimdallarchaeales; f__Kariarchaeaceae; g__WAKA01; s__WAKA01 sp015523565
GCA_027077875.1	d__Archaea; p__Asgardarchaeota; c__Heimdallarchaeia; o__Heimdallarchaeales; f__Kariarchaeaceae; g__S139-21; s__S139-21 sp027077875
GCA_015522385.1	d__Archaea; p__Asgardarchaeota; c__Heimdallarchaeia; o__Heimdallarchaeales; f__Kariarchaeaceae; g__S139-21; s__S139-21 sp015522385
GCA_022574115.1	d__Archaea; p__Asgardarchaeota; c__Heimdallarchaeia; o__Heimdallarchaeales; f__Kariarchaeaceae; g__LC-2; s__LC-2 sp022574115
GCA_021399405.1	d__Archaea; p__Asgardarchaeota; c__Heimdallarchaeia; o__Heimdallarchaeales; f__Kariarchaeaceae; g__LC-2; s__LC-2 sp021399405
GCA_001940725.1	d__Archaea; p__Asgardarchaeota; c__Heimdallarchaeia; o__Heimdallarchaeales; f__Kariarchaeaceae; g__LC-2; s__LC-2 sp001940725
GCA_016839545.1	d__Archaea; p__Asgardarchaeota; c__Heimdallarchaeia; o__Heimdallarchaeales; f__Kariarchaeaceae; g__Kariarchaeum; s__Kariarchaeum sp016839545
GCA_002728275.1	d__Archaea; p__Asgardarchaeota; c__Heimdallarchaeia; o__Heimdallarchaeales; f__Kariarchaeaceae; g__Kariarchaeum; s__Kariarchaeum pelagium
GCA_029882335.1	d__Archaea; p__Asgardarchaeota; c__Heimdallarchaeia; o__Heimdallarchaeales; f__Kariarchaeaceae; g__JAOUKW01; s__JAOUKW01 sp029882335
GCA_030668165.1	d__Archaea; p__Asgardarchaeota; c__Heimdallarchaeia; o__Heimdallarchaeales; f__Kariarchaeaceae; g__JAJRQD01; s__JAJRQD01 sp030668165
GCA_026702845.1	d__Archaea; p__Asgardarchaeota; c__Heimdallarchaeia; o__Heimdallarchaeales; f__Kariarchaeaceae; g__JAJRQD01; s__JAJRQD01 sp026702845
GCA_024280435.1	d__Archaea; p__Asgardarchaeota; c__Heimdallarchaeia; o__Heimdallarchaeales; f__Kariarchaeaceae; g__JAJRQD01; s__JAJRQD01 sp024280435
GCA_027061945.1	d__Archaea; p__Asgardarchaeota; c__Heimdallarchaeia; o__Heimdallarchaeales; f__JAJRWK01; g__JAJRWK01; s__JAJRWK01 sp027061945
GCA_027001645.1	d__Archaea; p__Asgardarchaeota; c__Heimdallarchaeia; o__Heimdallarchaeales; f__JAJRWK01; g__JAJRWK01; s__JAJRWK01 sp027001645
GCA_024276795.1	d__Archaea; p__Asgardarchaeota; c__Heimdallarchaeia; o__Heimdallarchaeales; f__JAJRWK01; g__JAJRWK01; s__JAJRWK01 sp024276795
GCA_030668875.1	d__Archaea; p__Asgardarchaeota; c__Heimdallarchaeia; o__Heimdallarchaeales; f__Heimdallarchaeaceae; g__UBA460; s__UBA460 sp030668875
GCA_030628305.1	d__Archaea; p__Asgardarchaeota; c__Heimdallarchaeia; o__Heimdallarchaeales; f__Heimdallarchaeaceae; g__UBA460; s__UBA460 sp030628305
GCA_030611665.1	d__Archaea; p__Asgardarchaeota; c__Heimdallarchaeia; o__Heimdallarchaeales; f__Heimdallarchaeaceae; g__UBA460; s__UBA460 sp030611665
GCA_030608385.1	d__Archaea; p__Asgardarchaeota; c__Heimdallarchaeia; o__Heimdallarchaeales; f__Heimdallarchaeaceae; g__UBA460; s__UBA460 sp030608385
GCA_030607575.1	d__Archaea; p__Asgardarchaeota; c__Heimdallarchaeia; o__Heimdallarchaeales; f__Heimdallarchaeaceae; g__UBA460; s__UBA460 sp030607575
GCA_030603365.1	d__Archaea; p__Asgardarchaeota; c__Heimdallarchaeia; o__Heimdallarchaeales; f__Heimdallarchaeaceae; g__UBA460; s__UBA460 sp030603365
GCA_023705945.1	d__Archaea; p__Asgardarchaeota; c__Heimdallarchaeia; o__Heimdallarchaeales; f__Heimdallarchaeaceae; g__UBA460; s__UBA460 sp023705945
GCA_023705905.1	d__Archaea; p__Asgardarchaeota; c__Heimdallarchaeia; o__Heimdallarchaeales; f__Heimdallarchaeaceae; g__UBA460; s__UBA460 sp023705905
GCA_023270155.1	d__Archaea; p__Asgardarchaeota; c__Heimdallarchaeia; o__Heimdallarchaeales; f__Heimdallarchaeaceae; g__UBA460; s__UBA460 sp023270155
GCA_023139025.1	d__Archaea; p__Asgardarchaeota; c__Heimdallarchaeia; o__Heimdallarchaeales; f__Heimdallarchaeaceae; g__UBA460; s__UBA460 sp023139025
GCA_023136245.1	d__Archaea; p__Asgardarchaeota; c__Heimdallarchaeia; o__Heimdallarchaeales; f__Heimdallarchaeaceae; g__UBA460; s__UBA460 sp023136245
GCA_023135215.1	d__Archaea; p__Asgardarchaeota; c__Heimdallarchaeia; o__Heimdallarchaeales; f__Heimdallarchaeaceae; g__UBA460; s__UBA460 sp023135215
GCA_030668825.1	d__Archaea; p__Asgardarchaeota; c__Heimdallarchaeia; o__Heimdallarchaeales; f__Heimdallarchaeaceae; g__UBA460; s__UBA460 sp023132955
GCA_021399395.1	d__Archaea; p__Asgardarchaeota; c__Heimdallarchaeia; o__Heimdallarchaeales; f__Heimdallarchaeaceae; g__UBA460; s__UBA460 sp021399395
GCA_021399345.1	d__Archaea; p__Asgardarchaeota; c__Heimdallarchaeia; o__Heimdallarchaeales; f__Heimdallarchaeaceae; g__UBA460; s__UBA460 sp021399345
GCA_019894795.1	d__Archaea; p__Asgardarchaeota; c__Heimdallarchaeia; o__Heimdallarchaeales; f__Heimdallarchaeaceae; g__UBA460; s__UBA460 sp019894795
GCA_018238545.1	d__Archaea; p__Asgardarchaeota; c__Heimdallarchaeia; o__Heimdallarchaeales; f__Heimdallarchaeaceae; g__UBA460; s__UBA460 sp018238545
GCA_016840095.1	d__Archaea; p__Asgardarchaeota; c__Heimdallarchaeia; o__Heimdallarchaeales; f__Heimdallarchaeaceae; g__UBA460; s__UBA460 sp016840095
GCA_016839985.1	d__Archaea; p__Asgardarchaeota; c__Heimdallarchaeia; o__Heimdallarchaeales; f__Heimdallarchaeaceae; g__UBA460; s__UBA460 sp016839985
GCA_016839945.1	d__Archaea; p__Asgardarchaeota; c__Heimdallarchaeia; o__Heimdallarchaeales; f__Heimdallarchaeaceae; g__UBA460; s__UBA460 sp016839945
GCA_016839875.1	d__Archaea; p__Asgardarchaeota; c__Heimdallarchaeia; o__Heimdallarchaeales; f__Heimdallarchaeaceae; g__UBA460; s__UBA460 sp016839875
GCA_013166775.1	d__Archaea; p__Asgardarchaeota; c__Heimdallarchaeia; o__Heimdallarchaeales; f__Heimdallarchaeaceae; g__UBA460; s__UBA460 sp013166775
GCA_019057375.1	d__Archaea; p__Asgardarchaeota; c__Heimdallarchaeia; o__Heimdallarchaeales; f__Heimdallarchaeaceae; g__UBA460; s__UBA460 sp002505645
GCA_001940755.1	d__Archaea; p__Asgardarchaeota; c__Heimdallarchaeia; o__Heimdallarchaeales; f__Heimdallarchaeaceae; g__UBA460; s__UBA460 sp001940755
GCA_021513715.1	d__Archaea; p__Asgardarchaeota; c__Heimdallarchaeia; o__Heimdallarchaeales; f__Heimdallarchaeaceae; g__Heimdallarchaeum; s__Heimdallarchaeum endolithica
GCA_021513695.1	d__Archaea; p__Asgardarchaeota; c__Heimdallarchaeia; o__Heimdallarchaeales; f__Heimdallarchaeaceae; g__Heimdallarchaeum; s__Heimdallarchaeum aukensis
GCA_030603505.1	d__Archaea; p__Asgardarchaeota; c__Heimdallarchaeia; o__Heimdallarchaeales; f__Heimdallarchaeaceae; g__18H4-34; s__18H4-34 sp030603505
GCA_023705985.1	d__Archaea; p__Asgardarchaeota; c__Heimdallarchaeia; o__Heimdallarchaeales; f__Heimdallarchaeaceae; g__18H4-34; s__18H4-34 sp023705985
GCA_019057815.1	d__Archaea; p__Asgardarchaeota; c__Heimdallarchaeia; o__Heimdallarchaeales; f__Heimdallarchaeaceae; g__18H4-34; s__18H4-34 sp019057815
GCA_030638685.1	d__Archaea; p__Asgardarchaeota; c__Heimdallarchaeia; o__Heimdallarchaeales; f__DAOWED01; g__DAOWED01; s__DAOWED01 sp030638685
GCA_030587435.1	d__Archaea; p__Asgardarchaeota; c__Baldrarchaeia; o__Baldrarchaeales; f__DXJG01; g__DXJG01; s__DXJG01 sp030587435
GCA_021158895.1	d__Archaea; p__Asgardarchaeota; c__Baldrarchaeia; o__Baldrarchaeales; f__DXJG01; g__DXJG01; s__DXJG01 sp021158895
GCA_019056805.1	d__Archaea; p__Asgardarchaeota; c__Baldrarchaeia; o__Baldrarchaeales; f__DXJG01; g__DXJG01; s__DXJG01 sp019056805
GCA_016840485.1	d__Archaea; p__Asgardarchaeota; c__Baldrarchaeia; o__Baldrarchaeales; f__DXJG01; g__DXJG01; s__DXJG01 sp016840485
GCA_016840465.1	d__Archaea; p__Asgardarchaeota; c__Baldrarchaeia; o__Baldrarchaeales; f__Baldrarchaeaceae; g__Baldrarchaeum; s__Baldrarchaeum yapensis
GCA_029932835.1	d__Archaea; p__Altiarchaeota; c__Altiarchaeia; o__JAFGQM01; f__JAFGQM01; g__JAOZPI01; s__JAOZPI01 sp029932835
GCA_001723845.1	d__Archaea; p__Altiarchaeota; c__Altiarchaeia; o__IMC4; f__WOR-SM1-SCG; g__WOR-SM1-SCG; s__WOR-SM1-SCG sp001723845
GCA_018260755.1	d__Archaea; p__Altiarchaeota; c__Altiarchaeia; o__Altiarchaeales; f__Altiarchaeaceae; g__Altiarchaeum; s__Altiarchaeum sp018260755
GCA_030620695.1	d__Archaea; p__Aenigmatarchaeota; c__Aenigmatarchaeia; o__QMZS01; f__QMZS01; g__QMZS01; s__QMZS01 sp030620695
GCA_003663325.1	d__Archaea; p__Aenigmatarchaeota; c__Aenigmatarchaeia; o__QMZP01; f__QMZT01; g__QMZT01; s__QMZT01 sp003663325
GCA_022257805.1	d__Archaea; p__Aenigmatarchaeota; c__Aenigmatarchaeia; o__PWEA01; f__PWEA01; g__PWEA01; s__PWEA01 sp022257805
GCA_016202815.1	d__Archaea; p__Aenigmatarchaeota; c__Aenigmatarchaeia; o__JACPZZ01; f__JACPZZ01; g__JACPZZ01; s__JACPZZ01 sp016202815
GCA_015523085.1	d__Archaea; p__Aenigmatarchaeota; c__Aenigmatarchaeia; o__GW2011-AR5; f__WALA01; g__WALA01; s__WALA01 sp015523085
GCA_030642125.1	d__Archaea; p__Aenigmatarchaeota; c__Aenigmatarchaeia; o__DAOWOJ01; f__DAOWOJ01; g__DAOWOJ01; s__DAOWOJ01 sp030642125
GCA_015522145.1	d__Archaea; p__Aenigmatarchaeota; c__Aenigmatarchaeia; o__CG10238-14; f__WAMV01; g__WAMV01; s__WAMV01 sp015522145
GCA_026985775.1	d__Archaea; p__Aenigmatarchaeota; c__Aenigmatarchaeia; o__Aenigmatarchaeales; f__SZUA-1535; g__SZUA-1535; s__SZUA-1535 sp026985775

## Sheet: Marker genes in Figure 1A
Marker proteins in Figure1A
Marker proteins used in phylogenetic analysis. All 53 marker proteins (GTDB database release 220) for Archaea were concatenated to construct maximum likelihood phylogenetic tree.
ID	Description
PFAM_PF00410.20	Ribosomal protein S8
PFAM_PF00466.21	Ribosomal protein L10
PFAM_PF00687.22	Ribosomal protein L1p/L10e family
PFAM_PF00827.18	Ribosomal L15
PFAM_PF00900.21	Ribosomal family S4e
PFAM_PF01000.27	RNA polymerase Rpb3/RpoA insert domain
PFAM_PF01015.19	Ribosomal S3Ae family
PFAM_PF01090.20	Ribosomal protein S19e
PFAM_PF01200.19	Ribosomal protein S28e
PFAM_PF01280.21	Ribosomal protein L19e
PFAM_PF04919.13	Protein of unknown function (DUF655)
PFAM_PF07541.13	Eukaryotic translation initiation factor 2 alpha subunit
TIGR_TIGR00037	translation elongation factor IF5A
TIGR_TIGR00064	signal recognition particle-docking protein FtsY
TIGR_TIGR00111	mRNA surveillance protein pelota
TIGR_TIGR00134	glutamyl-tRNA(Gln) amidotransferase, subunit E
TIGR_TIGR00279	ribosomal protein uL16
TIGR_TIGR00291	rRNA metabolism protein, SBDS family
TIGR_TIGR00323	putative translation initiation factor eIF-6
TIGR_TIGR00335	putative DNA primase, eukaryotic-type, small subunit
TIGR_TIGR00373	transcription factor E
TIGR_TIGR00405	transcription elongation factor Spt5
TIGR_TIGR00448	DNA-directed RNA polymerase
TIGR_TIGR00483	translation elongation factor EF-1, subunit alpha
TIGR_TIGR00491	translation initiation factor aIF-2
TIGR_TIGR00522	diphthine synthase
TIGR_TIGR00967	preprotein translocase, SecY subunit
TIGR_TIGR00982	ribosomal protein uS12
TIGR_TIGR01008	ribosomal protein uS3
TIGR_TIGR01012	ribosomal protein uS2
TIGR_TIGR01018	ribosomal protein uS4
TIGR_TIGR01020	ribosomal protein uS5
TIGR_TIGR01028	ribosomal protein uS7
TIGR_TIGR01046	ribosomal protein uS10
TIGR_TIGR01052	DNA topoisomerase VI, B subunit
TIGR_TIGR01171	ribosomal protein uL2
TIGR_TIGR01213	tRNA pseudouridine(54/55) synthase
TIGR_TIGR01952	NusA family KH domain protein, archaeal
TIGR_TIGR02236	DNA repair and recombination protein RadA
TIGR_TIGR02338	prefoldin, beta subunit
TIGR_TIGR02389	DNA-directed RNA polymerase, subunit A''
TIGR_TIGR02390	DNA-directed RNA polymerase subunit A'
TIGR_TIGR03626	ribosomal protein uL3
TIGR_TIGR03627	ribosomal protein uS9
TIGR_TIGR03628	ribosomal protein uS11
TIGR_TIGR03629	ribosomal protein uS13
TIGR_TIGR03670	DNA-directed RNA polymerase subunit B
TIGR_TIGR03671	CCA-adding enzyme
TIGR_TIGR03672	50S ribosomal protein uL4
TIGR_TIGR03673	50S ribosomal protein uL14
TIGR_TIGR03674	flap structure-specific endonuclease
TIGR_TIGR03676	peptide chain release factor 1, archaeal and eukaryotic forms
TIGR_TIGR03680	translation initiation factor 2, gamma subunit

## Sheet: AAI
AAI results in Figure 1B
	C4.bin.14	C1.bin.21	GCA_019057375.1	C4.bin.51	C2.bin.3	GCA_001940755.1	C4.bin.22	C1.bin.1	C1.bin.76	C1.bin.2	GCA_018238545.1	C5.bin.5	GCA_019057815.1	GCA_011525205.1	GCA_002728275.1	GCA_001940725.1	H2.bin.2	GCA_015522385.1	C1.bin.20	GCA_030638685.1	GCA_027061945.1	GCA_027001645.1	GCA_024276795.1	C5.Bin.12	C5.bin.10	GCA_019058165.1	GCA_019058275.1	GCA_016839405.1	GCA_016840945.1	GCA_018238155.1	GCA_016839295.1	GCA_011364965.1	GCA_016840285.1	GCA_016839515.1	GCA_003144275.1	GCA_016840025.1	GCA_016839955.1	GCA_015520535.1	GCA_001940645.1
C4.bin.14	100	92.4	90.76	90.94	90.96	79.68	69.45	65.2	64.68	64.98	64.26	63.68	60.1	44.95	43.57	45.04	44.29	44.03	45.28	46.31	45.81	45.5	45.54	47.16	46.9	46.76	47.09	46.32	46.52	46.33	43.91	43.82	44.69	43.94	44.17	44.35	44.31	44.26	43.3
C1.bin.21	92.4	100	90.51	90.88	90.56	79.48	68.93	64.65	64.27	64.58	64.18	63.66	59.6	44.7	43.72	44.31	43.9	44.09	44.92	45.82	45.96	45.08	45.39	47.07	46.52	46.55	46.74	46.81	46.97	46.54	43.97	44	44.25	43.93	44.01	44.04	44.06	43.8	43.08
GCA_019057375.1	90.76	90.51	100	90.51	90.71	79.53	69.12	65.22	64.6	65.41	64.24	63.7	60.11	44.93	43.9	45.04	44.38	44.08	45.13	46.17	45.76	45.6	45.53	47.69	46.93	47.19	47.53	46.75	47.38	46.44	44	43.8	45.07	44.46	44.52	44.65	44.03	44.36	43.42
C4.bin.51	90.94	90.88	90.51	100	99.54	79.17	69.49	65.06	64.53	65.05	64.52	63.5	60.41	45.24	43.91	44.7	44.37	44.75	45.45	46.45	46.13	45.53	45.59	47.36	46.79	46.85	47.07	46.64	46.94	46.57	44.18	43.77	44.86	44.05	44.59	44.4	44.12	43.87	42.87
C2.bin.3	90.96	90.56	90.71	99.54	100	79.11	69.11	65.02	64.29	64.85	64.3	63.35	60.26	44.76	43.45	44.48	43.98	44.36	44.92	45.95	45.73	45.61	45.52	46.8	46.39	46.56	46.88	46.64	46.87	46.28	43.98	43.7	44.85	43.91	44.41	44.41	44.22	43.7	43.23
GCA_001940755.1	79.68	79.48	79.53	79.17	79.11	100	69.21	65.23	64.45	64.8	63.77	63.19	59.91	45.15	44.47	44.06	43.94	44.34	45.12	45.99	46.17	45.98	45.68	47.9	47.13	47.45	47.74	46.65	46.98	46.86	43.81	43.73	44.76	43.53	44.2	45.18	43.8	43.76	43.24
C4.bin.22	69.45	68.93	69.12	69.49	69.11	69.21	100	64.78	64.27	64.28	63.74	62.62	59.63	44.56	43.41	44.52	44.5	44.27	45.21	46.36	45.61	45.44	45.25	46.44	46.17	46.48	46.54	46.2	46.57	46.38	43.7	43.52	44.45	43.72	43.65	44.66	43.57	43.67	43.25
C1.bin.1	65.2	64.65	65.22	65.06	65.02	65.23	64.78	100	89.94	67.25	64.53	64.38	60.62	44.48	43.51	44.45	44.24	44.02	45.08	45.84	46.36	46.06	45.74	47.69	47.11	47.66	47.68	47.11	46.97	46.83	43.9	43.75	45.08	43.91	43.85	45.25	44.01	44	43.14
C1.bin.76	64.68	64.27	64.6	64.53	64.29	64.45	64.27	89.94	100	66.89	64.11	64.04	60.51	44.47	43.79	44.89	44.26	44.38	45.28	46.29	46.13	45.29	45.57	46.98	46.6	47	47.3	46.9	46.85	46.62	43.84	43.76	44.81	43.95	44.02	44.99	44.23	43.88	43.4
C1.bin.2	64.98	64.58	65.41	65.05	64.85	64.8	64.28	67.25	66.89	100	64.11	63.83	60.73	44.58	43.71	44.23	44.19	44.33	44.52	45.9	45.85	45.49	45.41	46.69	46.35	46.36	46.78	46.82	46.43	45.99	43.61	43.44	44.75	44.13	43.85	44.32	43.8	43.96	43.33
GCA_018238545.1	64.26	64.18	64.24	64.52	64.3	63.77	63.74	64.53	64.11	64.11	100	93.88	60.43	44.66	43.37	44.91	44.29	44.06	45.04	45.88	45.9	45.26	45.25	47.04	46.68	46.88	46.92	46.51	46.91	46.9	43.94	43.46	44.78	43.84	44.4	44.58	44.13	44.15	43.46
C5.bin.5	63.68	63.66	63.7	63.5	63.35	63.19	62.62	64.38	64.04	63.83	93.88	100	59.66	44.76	43.6	44.35	44.07	44.24	44.69	45.3	45.78	45.47	45.34	46.04	45.65	45.64	45.72	46.26	46.21	46.26	43.45	42.96	43.17	42.79	43.27	43.55	44.17	43.83	42.67
GCA_019057815.1	60.1	59.6	60.11	60.41	60.26	59.91	59.63	60.62	60.51	60.73	60.43	59.66	100	44.97	44.14	45.04	44.66	44.26	45.75	46.4	45.94	45.45	45.4	46.86	46.93	46.24	47.15	46.33	46.32	46.53	43.69	43.36	44.44	43.82	43.84	44.5	44.02	43.82	43.13
GCA_011525205.1	44.95	44.7	44.93	45.24	44.76	45.15	44.56	44.48	44.47	44.58	44.66	44.76	44.97	100	96.66	53.98	53.81	51.52	45.68	46.75	48.59	47.76	48.5	44.34	44.03	43.49	43.55	43.86	43.5	43.73	43.74	43.69	43.65	43.49	43.99	42.76	42.98	43.8	44.56
GCA_002728275.1	43.57	43.72	43.9	43.91	43.45	44.47	43.41	43.51	43.79	43.71	43.37	43.6	44.14	96.66	100	52.38	52.11	49.74	44.92	45.68	47.65	47.28	47.7	43.3	43.2	42.46	42.67	43.54	42.69	42.96	43.19	43.26	43.03	43.09	43.37	42.58	42.42	43.6	44.15
GCA_001940725.1	45.04	44.31	45.04	44.7	44.48	44.06	44.52	44.45	44.89	44.23	44.91	44.35	45.04	53.98	52.38	100	69.02	49.99	45.28	45.42	46.95	47.43	47.73	43.92	43.57	43.04	43.4	43.76	43.08	43.6	42.96	42.79	43.56	43.28	43.59	43.81	43.75	44.61	46.71
H2.bin.2	44.29	43.9	44.38	44.37	43.98	43.94	44.5	44.24	44.26	44.19	44.29	44.07	44.66	53.81	52.11	69.02	100	49.94	45.09	45.33	46.6	46.86	47.36	43.36	43.06	43.13	43.59	43.78	43.09	43.51	42.34	42.33	43.26	42.74	43.71	43.14	43.23	44.16	46.02
GCA_015522385.1	44.03	44.09	44.08	44.75	44.36	44.34	44.27	44.02	44.38	44.33	44.06	44.24	44.26	51.52	49.74	49.99	49.94	100	44.48	45.36	47.59	47.99	48.43	43.17	43.14	42.66	43.26	43.11	43.28	43.16	42.34	42.35	42.86	42.65	42.88	42.31	42.73	44.19	44.7
C1.bin.20	45.28	44.92	45.13	45.45	44.92	45.12	45.21	45.08	45.28	44.52	45.04	44.69	45.75	45.68	44.92	45.28	45.09	44.48	100	99	46.48	46.23	46.41	44.55	44.51	44.71	44.67	44.47	44.84	44.45	43.67	43.1	43.48	43.3	43.61	43.73	43.22	43.63	42.14
GCA_030638685.1	46.31	45.82	46.17	46.45	45.95	45.99	46.36	45.84	46.29	45.9	45.88	45.3	46.4	46.75	45.68	45.42	45.33	45.36	99	100	47.4	46.7	46.89	44.73	44.87	44.99	45.09	45.11	45.44	44.94	44.32	43.64	43.77	44.22	44.38	44.04	43.57	43.98	42.81
GCA_027061945.1	45.81	45.96	45.76	46.13	45.73	46.17	45.61	46.36	46.13	45.85	45.9	45.78	45.94	48.59	47.65	46.95	46.6	47.59	46.48	47.4	100	61.25	60.98	45.42	45.05	45.01	44.98	45.37	45.23	44.72	44.14	44.27	43.92	44.36	44.66	43.66	43.87	46.13	44.24
GCA_027001645.1	45.5	45.08	45.6	45.53	45.61	45.98	45.44	46.06	45.29	45.49	45.26	45.47	45.45	47.76	47.28	47.43	46.86	47.99	46.23	46.7	61.25	100	82.73	44.98	44.49	44.78	45.01	44.5	44.65	44.14	43.29	43.63	43.92	43.65	43.88	44.1	43.59	46.87	44.33
GCA_024276795.1	45.54	45.39	45.53	45.59	45.52	45.68	45.25	45.74	45.57	45.41	45.25	45.34	45.4	48.5	47.7	47.73	47.36	48.43	46.41	46.89	60.98	82.73	100	44.79	44.54	44.7	44.77	44.99	45.01	43.98	43.87	43.99	44.11	44.17	44.26	44.12	43.54	46.93	44.52
C5.Bin.12	47.16	47.07	47.69	47.36	46.8	47.9	46.44	47.69	46.98	46.69	47.04	46.04	46.86	44.34	43.3	43.92	43.36	43.17	44.55	44.73	45.42	44.98	44.79	100	97.12	89.02	70.35	65.99	64.81	63.79	44.34	44.12	45.73	45.3	45.29	46.33	45.4	43.73	43.28
C5.bin.10	46.9	46.52	46.93	46.79	46.39	47.13	46.17	47.11	46.6	46.35	46.68	45.65	46.93	44.03	43.2	43.57	43.06	43.14	44.51	44.87	45.05	44.49	44.54	97.12	100	89.71	70.15	65.72	64.73	63.55	43.65	43.29	45.2	45.38	44.53	45.28	45.59	43.67	43.13
GCA_019058165.1	46.76	46.55	47.19	46.85	46.56	47.45	46.48	47.66	47	46.36	46.88	45.64	46.24	43.49	42.46	43.04	43.13	42.66	44.71	44.99	45.01	44.78	44.7	89.02	89.71	100	69.72	66.01	64.98	63.46	44.1	43.93	45.91	45.3	44.74	46.31	45.07	43.79	43.27
GCA_019058275.1	47.09	46.74	47.53	47.07	46.88	47.74	46.54	47.68	47.3	46.78	46.92	45.72	47.15	43.55	42.67	43.4	43.59	43.26	44.67	45.09	44.98	45.01	44.77	70.35	70.15	69.72	100	67.08	65.61	64.6	44.44	44.32	45.7	45.52	44.8	46.19	45.38	43.92	43.25
GCA_016839405.1	46.32	46.81	46.75	46.64	46.64	46.65	46.2	47.11	46.9	46.82	46.51	46.26	46.33	43.86	43.54	43.76	43.78	43.11	44.47	45.11	45.37	44.5	44.99	65.99	65.72	66.01	67.08	100	64.78	62.93	44.08	44.17	45.23	45.34	44.31	45.38	45.13	43.73	43.4
GCA_016840945.1	46.52	46.97	47.38	46.94	46.87	46.98	46.57	46.97	46.85	46.43	46.91	46.21	46.32	43.5	42.69	43.08	43.09	43.28	44.84	45.44	45.23	44.65	45.01	64.81	64.73	64.98	65.61	64.78	100	62.86	44.62	44.64	45.12	45.19	44.87	45.71	45.18	43.43	43.27
GCA_018238155.1	46.33	46.54	46.44	46.57	46.28	46.86	46.38	46.83	46.62	45.99	46.9	46.26	46.53	43.73	42.96	43.6	43.51	43.16	44.45	44.94	44.72	44.14	43.98	63.79	63.55	63.46	64.6	62.93	62.86	100	44.01	44.2	44.93	44.84	44.56	45.42	44.66	43.52	43.38
GCA_016839295.1	43.91	43.97	44	44.18	43.98	43.81	43.7	43.9	43.84	43.61	43.94	43.45	43.69	43.74	43.19	42.96	42.34	42.34	43.67	44.32	44.14	43.29	43.87	44.34	43.65	44.1	44.44	44.08	44.62	44.01	100	99.76	61.33	60.88	59.87	49.01	49.13	46.37	45.77
GCA_011364965.1	43.82	44	43.8	43.77	43.7	43.73	43.52	43.75	43.76	43.44	43.46	42.96	43.36	43.69	43.26	42.79	42.33	42.35	43.1	43.64	44.27	43.63	43.99	44.12	43.29	43.93	44.32	44.17	44.64	44.2	99.76	100	62.12	61.45	60.37	48.61	49.45	46.56	45.8
GCA_016840285.1	44.69	44.25	45.07	44.86	44.85	44.76	44.45	45.08	44.81	44.75	44.78	43.17	44.44	43.65	43.03	43.56	43.26	42.86	43.48	43.77	43.92	43.92	44.11	45.73	45.2	45.91	45.7	45.23	45.12	44.93	61.33	62.12	100	61.25	61.16	51.63	50.21	46.55	46.63
GCA_016839515.1	43.94	43.93	44.46	44.05	43.91	43.53	43.72	43.91	43.95	44.13	43.84	42.79	43.82	43.49	43.09	43.28	42.74	42.65	43.3	44.22	44.36	43.65	44.17	45.3	45.38	45.3	45.52	45.34	45.19	44.84	60.88	61.45	61.25	100	59.89	49.32	49.64	46.91	46.26
GCA_003144275.1	44.17	44.01	44.52	44.59	44.41	44.2	43.65	43.85	44.02	43.85	44.4	43.27	43.84	43.99	43.37	43.59	43.71	42.88	43.61	44.38	44.66	43.88	44.26	45.29	44.53	44.74	44.8	44.31	44.87	44.56	59.87	60.37	61.16	59.89	100	50.14	50.49	46.49	47.21
GCA_016840025.1	44.35	44.04	44.65	44.4	44.41	45.18	44.66	45.25	44.99	44.32	44.58	43.55	44.5	42.76	42.58	43.81	43.14	42.31	43.73	44.04	43.66	44.1	44.12	46.33	45.28	46.31	46.19	45.38	45.71	45.42	49.01	48.61	51.63	49.32	50.14	100	49.78	45.66	46.44
GCA_016839955.1	44.31	44.06	44.03	44.12	44.22	43.8	43.57	44.01	44.23	43.8	44.13	44.17	44.02	42.98	42.42	43.75	43.23	42.73	43.22	43.57	43.87	43.59	43.54	45.4	45.59	45.07	45.38	45.13	45.18	44.66	49.13	49.45	50.21	49.64	50.49	49.78	100	46.22	45.43
GCA_015520535.1	44.26	43.8	44.36	43.87	43.7	43.76	43.67	44	43.88	43.96	44.15	43.83	43.82	43.8	43.6	44.61	44.16	44.19	43.63	43.98	46.13	46.87	46.93	43.73	43.67	43.79	43.92	43.73	43.43	43.52	46.37	46.56	46.55	46.91	46.49	45.66	46.22	100	46.31
GCA_001940645.1	43.3	43.08	43.42	42.87	43.23	43.24	43.25	43.14	43.4	43.33	43.46	42.67	43.13	44.56	44.15	46.71	46.02	44.7	42.14	42.81	44.24	44.33	44.52	43.28	43.13	43.27	43.25	43.4	43.27	43.38	45.77	45.8	46.63	46.26	47.21	46.44	45.43	46.31	100
