# Supplementary material for: Metagenomic insights into Heimdallarchaeia clades from the deep-sea cold seep and hydrothermal vent
Source: Environ Microbiome. 2024 Jun 22;19:43. doi: 10.1186/s40793-024-00585-2 (PMC11193907; doi:10.1186/s40793-024-00585-2)
Supplement: Supplementary file 5 — Supplementary Material 5 [file 40793_2024_585_MOESM5_ESM.xlsx]

## Sheet: Abbreviation in Figure 3
Dataset S5 Function genes annotation of Heimdallarchaeia MAGs by NR, KEGG, COG/eggNOG, SwissProt and Pfam Datasets used for inferring the porphyrin and bacteriochlorophyll biosynthesis pathways and relative amino acid sequences basis for maximum likelihood trees in Supplementary information: Figure 3.
Abbreviation	Full name
EARS	Glutamyl-tRNA synthetase
HemA	Glutamyl-tRNA reductase
HemL	Glutamate-1-semialdehyde 2,1-aminomutase
HemB	Porphobilinogen synthase
HemC	Hydroxymethylbilane synthase
HemE	Uroporphyrinogen decarboxylase
HemN	Coproporphyrinogen oxidase
HemG	Protoporphyrinogen oxidase
HemH	Protoporphyrin/coproporphyrin ferrochelatase
BchM	Magnesium-protoporphyrin O-methyltransferase
BchE	Anaerobic magnesium-protoporphyrin IX monomethyl ester cyclase
Por	Protochlorophyllide reductase
NOL/NCY1	Chlorophyll(ide) b reductase NOL/NCY1
BCS	Bacteriochlorophyll synthase

## Sheet: Porphyrin and chlorophyll
Dataset S5 Function genes annotation of Heimdallarchaeia MAGs by NR, KEGG, COG/eggNOG, SwissProt and Pfam Datasets used for inferring the porphyrin and bacteriochlorophyll biosynthesis pathways and relative amino acid sequences basis for maximum likelihood trees in Supplementary information: Figure 3.
Gene_id	{NR}	{KEGG}	{COG/eggNOG}	{SwissProt}	{Pfam}
C1.bin.1.faGL00004	{hypothetical protein E3J43_01140 [Candidatus Heimdallarchaeota archaeon]}	{K01599 hemE;UROD uroporphyrinogen decarboxylase [EC:4.1.1.37]}	{NA}	{NA}	{NA}
C1.bin.1.faGL00493	{glutamate--tRNA ligase [Candidatus Heimdallarchaeota archaeon]}	{K01885 EARS; gltX glutamyl-tRNA synthetase [EC:6.1.1.17]}	{Catalyzes the attachment of glutamate to tRNA(Glu) in a two-step reaction glutamate is first activated by ATP to form Glu-AMP and then transferred to the acceptor end of tRNA(Glu)}	{Glutamate--tRNA ligase (EC 6.1.1.17) (Glutamyl-tRNA synthetase) (GluRS)}	{tRNA synthetases class I (E and Q), catalytic domain}
C1.bin.1.faGL01452	{hypothetical protein AMJ44_03070 [candidate division WOR-1 bacterium DG_54_3]}	{K00230 hemG; menaquinone-dependent protoporphyrinogen oxidase [EC:1.3.5.3]}	{Flavodoxin domain}	{NA}	{NA}
C1.bin.1.faGL01472	{putative oxidoreductase [Candidatus Heimdallarchaeota archaeon AB_125]}	{K13606 NOL; chlorophyll(ide) b reductase [EC:1.1.1.294]}	{Enoyl-(Acyl carrier protein) reductase}	{Chlorophyll(ide) b reductase NOL, chloroplastic (EC 1.1.1.294) (Protein NON-YELLOW COLORING 1-LIKE) (OsNOL) (Protein NYC1-LIKE) (Short-chain dehydrogenase/reductase NOL)}	{short chain dehydrogenase}
C1.bin.1.faGL01962	{hypothetical protein HeimAB125_06750 [Candidatus Heimdallarchaeota archaeon AB_125]}	{K01599 hemE;UROD uroporphyrinogen decarboxylase [EC:4.1.1.37]}	{NA}	{Uroporphyrinogen decarboxylase (URO-D)}	{Uroporphyrinogen decarboxylase (URO-D)}
C1.bin.2.faGL00358	{aminotransferase class III-fold pyridoxal phosphate-dependent enzyme [Candidatus Heimdallarchaeota archaeon]}	{K01845 hemL; glutamate-1-semialdehyde 2,1-aminomutase [EC:5.4.3.8]}	{Aminotransferase class-III}	{Glutamate-1-semialdehyde 2,1-aminomutase (GSA) (EC 5.4.3.8) (Glutamate-1-semialdehyde aminotransferase) (GSA-AT)}	{Aminotransferase class-III}
C1.bin.2.faGL00735	{hypothetical protein HeimAB125_06750 [Candidatus Heimdallarchaeota archaeon AB_125]}	{K01599 hemE;UROD uroporphyrinogen decarboxylase [EC:4.1.1.37]}	{NA}	{Uroporphyrinogen decarboxylase (URO-D)}	{NA}
C1.bin.2.faGL01922	{hypothetical protein HeimAB125_22870 [Candidatus Heimdallarchaeota archaeon AB_125]}	{K00230 hemG; menaquinone-dependent protoporphyrinogen oxidase [EC:1.3.5.3]}	{Flavodoxin domain}	{NA}	{NA}
C1.bin.2.faGL01951	{hypothetical protein CEE45_00705 [Candidatus Heimdallarchaeota archaeon B3_Heim]}	{K04034 bchE; anaerobic magnesium-protoporphyrin IX monomethyl ester cyclase [EC:1.21.98.3]}	{Radical SAM domain protein}	{Uncharacterized methyltransferase PH0819 (EC 2.1.1.-)}	{NA}
C1.bin.20.faGL00315	{Glutamate--tRNA ligase [Candidatus Methanofastidiosum methylthiophilus]}	{K01885 EARS; gltX glutamyl-tRNA synthetase [EC:6.1.1.17]}	{Catalyzes the attachment of glutamate to tRNA(Glu) in a two-step reaction glutamate is first activated by ATP to form Glu-AMP and then transferred to the acceptor end of tRNA(Glu)}	{Glutamate--tRNA ligase (EC 6.1.1.17) (Glutamyl-tRNA synthetase) (GluRS)}	{tRNA synthetases class I (E and Q), catalytic domain}
C1.bin.20.faGL00957	{oxygen-independent coproporphyrinogen III oxidase [Euryarchaeota archaeon]}	{K02495 hemN; oxygen-independent coproporphyrinogen III oxidase [EC:1.3.98.3]}	{Belongs to the anaerobic coproporphyrinogen-III oxidase family}	{Oxygen-independent coproporphyrinogen III oxidase (CPO) (EC 1.3.98.3) (Coproporphyrinogen III dehydrogenase) (CPDH)}	{Radical SAM superfamily}
C1.bin.20.faGL00958	{Uroporphyrinogen decarboxylase [Candidatus Heimdallarchaeota archaeon LC_2]}	{K01599 hemE;UROD uroporphyrinogen decarboxylase [EC:4.1.1.37]}	{Catalyzes the decarboxylation of four acetate groups of uroporphyrinogen-III to yield coproporphyrinogen-III}	{Uroporphyrinogen decarboxylase (UPD) (URO-D) (EC 4.1.1.37)}	{Uroporphyrinogen decarboxylase (URO-D)}
C1.bin.20.faGL00959	{Glutamate-1-semialdehyde 2,1-aminomutase [Candidatus Heimdallarchaeota archaeon LC_2]}	{K01845 hemL; glutamate-1-semialdehyde 2,1-aminomutase [EC:5.4.3.8]}	{PFAM Aminotransferase class-III}	{Glutamate-1-semialdehyde 2,1-aminomutase (GSA) (EC 5.4.3.8) (Glutamate-1-semialdehyde aminotransferase) (GSA-AT)}	{Aminotransferase class-III}
C1.bin.20.faGL01035	{hypothetical protein AYK19_00815 [Theionarchaea archaeon DG-70-1]}	{K00230 hemG; menaquinone-dependent protoporphyrinogen oxidase [EC:1.3.5.3]}	{flavodoxin}	{NA}	{NA}
C1.bin.20.faGL01274	{hypothetical protein CEE45_09885 [Candidatus Heimdallarchaeota archaeon B3_Heim]}	{K02257 COX10; heme o synthase [EC:2.5.1.141]}	{Converts heme B (protoheme IX) to heme O by substitution of the vinyl group on carbon 2 of heme B porphyrin ring with a hydroxyethyl farnesyl side group}	{Protoheme IX farnesyltransferase (EC 2.5.1.141) (Heme B farnesyltransferase) (Heme O synthase)}	{UbiA prenyltransferase family}
C1.bin.20.faGL01611	{Protoporphyrinogen oxidase [Candidatus Heimdallarchaeota archaeon LC_2]}	{K00231 PPOX; protoporphyrinogen/coproporphyrinogen III oxidase [EC:1.3.3.4 1.3.3.15]}	{NA}	{Protoporphyrinogen oxidase 2, chloroplastic/mitochondrial (PPO2) (EC 1.3.3.4) (Protein MATERNAL EFFECT EMBRYO ARREST 61)}	{NA}
C1.bin.21.faGL00925	{hypothetical protein HeimAB125_06750 [Candidatus Heimdallarchaeota archaeon AB_125]}	{K01599 hemE;UROD uroporphyrinogen decarboxylase [EC:4.1.1.37]}	{NA}	{NA}	{Uroporphyrinogen decarboxylase (URO-D)}
C1.bin.21.faGL01199	{aminotransferase class III-fold pyridoxal phosphate-dependent enzyme [Candidatus Heimdallarchaeota archaeon]}	{K01845 hemL; glutamate-1-semialdehyde 2,1-aminomutase [EC:5.4.3.8]}	{NA}	{Glutamate-1-semialdehyde 2,1-aminomutase (GSA) (EC 5.4.3.8) (Glutamate-1-semialdehyde aminotransferase) (GSA-AT)}	{Aminotransferase class-III}
C1.bin.21.faGL01589	{hypothetical protein AMJ44_03070 [candidate division WOR-1 bacterium DG_54_3]}	{K00230 hemG; menaquinone-dependent protoporphyrinogen oxidase [EC:1.3.5.3]}	{NA}	{Protoporphyrinogen IX dehydrogenase [menaquinone] (EC 1.3.5.3)}	{NA}
C1.bin.21.faGL01629	{hypothetical protein CEE45_00705 [Candidatus Heimdallarchaeota archaeon B3_Heim]}	{K04034 bchE; anaerobic magnesium-protoporphyrin IX monomethyl ester cyclase [EC:1.21.98.3]}	{NA}	{Anaerobic magnesium-protoporphyrin IX monomethyl ester cyclase (MPE cyclase) (EC 1.21.98.3)}	{NA}
C1.bin.21.faGL01928	{hypothetical protein DRO66_08270 [Candidatus Bathyarchaeota archaeon]}	{K10960 chlP; bchP geranylgeranyl diphosphate/geranylgeranyl-bacteriochlorophyllide a reductase [EC:1.3.1.83 1.3.1.111]}	{NA}	{Digeranylgeranylglycerophospholipid reductase (DGGGPL reductase) (EC 1.3.1.101) (2,3-bis-O-geranylgeranylglyceryl phosphate reductase) (Geranylgeranyl reductase) (GGR)}	{NA}
C1.bin.21.faGL02188	{hypothetical protein E3J43_08790, partial [Candidatus Heimdallarchaeota archaeon]}	{K00230 hemG; menaquinone-dependent protoporphyrinogen oxidase [EC:1.3.5.3]}	{NA}	{NA}	{NA}
C1.bin.76.faGL00342	{glutamate--tRNA ligase [Candidatus Heimdallarchaeota archaeon]}	{K01885 EARS; gltX glutamyl-tRNA synthetase [EC:6.1.1.17]}	{Catalyzes the attachment of glutamate to tRNA(Glu) in a two-step reaction glutamate is first activated by ATP to form Glu-AMP and then transferred to the acceptor end of tRNA(Glu)}	{Glutamate--tRNA ligase (EC 6.1.1.17) (Glutamyl-tRNA synthetase) (GluRS)}	{tRNA synthetases class I (E and Q), catalytic domain}
C1.bin.76.faGL00767	{hypothetical protein HeimAB125_22870 [Candidatus Heimdallarchaeota archaeon AB_125]}	{K00230 hemG; menaquinone-dependent protoporphyrinogen oxidase [EC:1.3.5.3]}	{Flavodoxin domain}	{NA}	{NA}
C1.bin.76.faGL01829	{hypothetical protein E3J43_08790, partial [Candidatus Heimdallarchaeota archaeon]}	{K00230 hemG; menaquinone-dependent protoporphyrinogen oxidase [EC:1.3.5.3]}	{flavodoxin}	{NA}	{NA}
C1.bin.76.faGL01844	{putative oxidoreductase [Candidatus Heimdallarchaeota archaeon AB_125]}	{K13606 NOL; chlorophyll(ide) b reductase [EC:1.1.1.294]}	{chlorophyll(ide) b reductase NYC1}	{Chlorophyll(ide) b reductase NOL, chloroplastic (EC 1.1.1.294) (Protein NON-YELLOW COLORING 1-LIKE) (OsNOL) (Protein NYC1-LIKE) (Short-chain dehydrogenase/reductase NOL)}	{short chain dehydrogenase}
C2.bin.3.faGL000027	{probable (S)-2,3-Di-O-farnesylgeranylglyceryl synthase [Aeropyrum pernix K1]}	{K17105 E2.5.1.42 geranylgeranylglycerol-phosphate geranylgeranyltransferase 2.5.1.42 Metabolism--Lipid metabolism--Glycerophospholipid metabolism}	{COG0382 4-hydroxybenzoate polyprenyltransferase H Coenzyme transport and metabolism}	{NA}	{UbiA prenyltransferase family}
C2.bin.3.faGL000034	{Glutamate--tRNA ligase [Candidatus Heimdallarchaeota archaeon AB_125]}	{K01885 EARS; gltX glutamyl-tRNA synthetase [EC:6.1.1.17]}	{NA}	{SYE_SULTO Glutamate--tRNA ligase OS=Sulfolobus tokodaii (strain DSM 16993 / JCM 10545 / NBRC 100140 / 7) GN=gltX PE=3 SV=1}	{NA}
C2.bin.3.faGL001907	{hypothetical protein [Bacillus drentensis]}	{K01845 hemL; glutamate-1-semialdehyde 2,1-aminomutase [EC:5.4.3.8]}	{COG0001 Glutamate-1-semialdehyde aminotransferase H Coenzyme transport and metabolism}	{GSA2_BREBN Glutamate-1-semialdehyde 2,1-aminomutase 2 OS=Brevibacillus brevis (strain 47 / JCM 6285 / NBRC 100599) GN=hemL2 PE=3 SV=1}	{Aminotransferase class-III}
C4.bin.14.faGL000397	{Glutamate--tRNA ligase [Candidatus Heimdallarchaeota archaeon AB_125]}	{NA}	{NA}	{NA}	{tRNA synthetases class I (E and Q), catalytic domain}
C4.bin.14.faGL000560	{short-chain dehydrogenase [Anaerolineae bacterium SG8_19]}	{K00218 por protochlorophyllide reductase 1.3.1.33 Metabolism--Metabolism of cofactors and vitamins--Porphyrin and chlorophyll metabolism|Metabolism--Global and overview maps--Metabolic pathways|Metabolism--Global and overview maps--Biosynthesis of secondary metabolites}	{COG1028 NAD(P)-dependent dehydrogenase, short-chain alcohol dehydrogenase family IQR Lipid transport and metabolism;Secondary metabolites biosynthesis, transport and catabolism;General function prediction only}	{WWOX_MOUSE WW domain-containing oxidoreductase OS=Mus musculus GN=Wwox PE=1 SV=1}	{short chain dehydrogenase}
C4.bin.14.faGL000850	{hypothetical protein HeimAB125_07280 [Candidatus Heimdallarchaeota archaeon AB_125]}	{K00230 hemG; menaquinone-dependent protoporphyrinogen oxidase [EC:1.3.5.3]}	{COG4635 Protoporphyrinogen IX oxidase, menaquinone-dependent (flavodoxin domain) H Coenzyme transport and metabolism}	{NA}	{NA}
C4.bin.14.faGL000898	{short-chain dehydrogenase [Marinifilum fragile]}	{K00218 por protochlorophyllide reductase 1.3.1.33 Metabolism--Metabolism of cofactors and vitamins--Porphyrin and chlorophyll metabolism|Metabolism--Global and overview maps--Metabolic pathways|Metabolism--Global and overview maps--Biosynthesis of secondary metabolites}	{COG1028 NAD(P)-dependent dehydrogenase, short-chain alcohol dehydrogenase family IQR Lipid transport and metabolism;Secondary metabolites biosynthesis, transport and catabolism;General function prediction only}	{NA}	{short chain dehydrogenase}
C4.bin.14.faGL001033	{Digeranylgeranylglyceryl phosphate synthase [Lokiarchaeum sp. GC14_75]}	{K17105 E2.5.1.42 geranylgeranylglycerol-phosphate geranylgeranyltransferase 2.5.1.42 Metabolism--Lipid metabolism--Glycerophospholipid metabolism}	{NA}	{NA}	{UbiA prenyltransferase family}
C4.bin.14.faGL001036	{hypothetical protein [Emergencia timonensis]}	{K01845 hemL; glutamate-1-semialdehyde 2,1-aminomutase [EC:5.4.3.8]}	{COG0001 Glutamate-1-semialdehyde aminotransferase H Coenzyme transport and metabolism}	{GSA_METJA Glutamate-1-semialdehyde 2,1-aminomutase OS=Methanocaldococcus jannaschii (strain ATCC 43067 / DSM 2661 / JAL-1 / JCM 10045 / NBRC 100440) GN=hemL PE=3 SV=2}	{Aminotransferase class-III}
C4.bin.14.faGL001939	{putative oxidoreductase [Candidatus Heimdallarchaeota archaeon AB_125]}	{NA}	{NA}	{NOL_ORYSJ Chlorophyll(ide) b reductase NOL, chloroplastic OS=Oryza sativa subsp. japonica GN=NOL PE=1 SV=1}	{short chain dehydrogenase}
C4.bin.14.faGL002060	{hypothetical protein A2Z75_08600 [Chloroflexi bacterium RBG_13_50_10]}	{K10960 chlP; bchP geranylgeranyl diphosphate/geranylgeranyl-bacteriochlorophyllide a reductase [EC:1.3.1.83 1.3.1.111]}	{NA}	{NA}	{NA}
C4.bin.22.faGL001082	{Glutamate--tRNA ligase [Candidatus Heimdallarchaeota archaeon AB_125]}	{NA}	{NA}	{NA}	{tRNA synthetases class I (E and Q), catalytic domain}
C4.bin.22.faGL001428	{hypothetical protein APZ16_06400 [Hadesarchaea archaeon YNP_45]}	{K01845 hemL; glutamate-1-semialdehyde 2,1-aminomutase [EC:5.4.3.8]}	{COG0001 Glutamate-1-semialdehyde aminotransferase H Coenzyme transport and metabolism}	{GSA_ARCFU Glutamate-1-semialdehyde 2,1-aminomutase OS=Archaeoglobus fulgidus (strain ATCC 49558 / VC-16 / DSM 4304 / JCM 9628 / NBRC 100126) GN=hemL PE=3 SV=1}	{Aminotransferase class-III}
C4.bin.22.faGL001868	{putative oxidoreductase [Candidatus Heimdallarchaeota archaeon AB_125]}	{NA}	{NA}	{NOL_ORYSJ Chlorophyll(ide) b reductase NOL, chloroplastic OS=Oryza sativa subsp. japonica GN=NOL PE=1 SV=1}	{short chain dehydrogenase}
C4.bin.51.faGL00316	{hypothetical protein E3J43_08790, partial [Candidatus Heimdallarchaeota archaeon]}	{K00230 hemG; menaquinone-dependent protoporphyrinogen oxidase [EC:1.3.5.3]}	{flavodoxin}	{NA}	{NA}
C4.bin.51.faGL00597	{glutamate--tRNA ligase [Candidatus Heimdallarchaeota archaeon]}	{K01885 EARS; gltX glutamyl-tRNA synthetase [EC:6.1.1.17]}	{Catalyzes the attachment of glutamate to tRNA(Glu) in a two-step reaction glutamate is first activated by ATP to form Glu-AMP and then transferred to the acceptor end of tRNA(Glu)}	{Glutamate--tRNA ligase (EC 6.1.1.17) (Glutamyl-tRNA synthetase) (GluRS)}	{tRNA synthetases class I (E and Q), catalytic domain}
C4.bin.51.faGL00601	{hypothetical protein AMJ44_03070 [candidate division WOR-1 bacterium DG_54_3]}	{K00230 hemG; menaquinone-dependent protoporphyrinogen oxidase [EC:1.3.5.3]}	{NA}	{Protoporphyrinogen IX dehydrogenase [menaquinone] (EC 1.3.5.3)}	{NA}
C4.bin.51.faGL01574	{hypothetical protein HeimAB125_06750 [Candidatus Heimdallarchaeota archaeon AB_125]}	{K01599 hemE;UROD uroporphyrinogen decarboxylase [EC:4.1.1.37]}	{NA}	{Uroporphyrinogen decarboxylase (URO-D)}	{Uroporphyrinogen decarboxylase (URO-D)}
C4.bin.51.faGL02471	{hypothetical protein E3J43_08790, partial [Candidatus Heimdallarchaeota archaeon]}	{K00230 hemG; menaquinone-dependent protoporphyrinogen oxidase [EC:1.3.5.3]}	{Flavodoxin domain}	{NA}	{NA}
C4.bin.51.faGL03255	{hypothetical protein HeimAB125_22870 [Candidatus Heimdallarchaeota archaeon AB_125]}	{K00230 hemG; menaquinone-dependent protoporphyrinogen oxidase [EC:1.3.5.3]}	{Flavodoxin domain}	{NA}	{NA}
C4.bin.51.faGL03276	{aminotransferase class III-fold pyridoxal phosphate-dependent enzyme [Candidatus Heimdallarchaeota archaeon]}	{K01845 hemL; glutamate-1-semialdehyde 2,1-aminomutase [EC:5.4.3.8]}	{Aminotransferase class-III}	{Glutamate-1-semialdehyde 2,1-aminomutase 2 (GSA 2) (EC 5.4.3.8) (Glutamate-1-semialdehyde aminotransferase 2) (GSA-AT 2)}	{Aminotransferase class-III}
C5.bin.10.faGL00349	{B12-binding domain-containing radical SAM protein [Candidatus Heimdallarchaeota archaeon]}	{K04034 bchE; anaerobic magnesium-protoporphyrin IX monomethyl ester cyclase [EC:1.21.98.3]}	{B12 binding domain}	{NA}	{NA}
C5.bin.10.faGL01103	{glutamate--tRNA ligase [Candidatus Heimdallarchaeota archaeon]}	{K01885 EARS; gltX glutamyl-tRNA synthetase [EC:6.1.1.17]}	{Catalyzes the attachment of glutamate to tRNA(Glu) in a two-step reaction glutamate is first activated by ATP to form Glu-AMP and then transferred to the acceptor end of tRNA(Glu)}	{Glutamate--tRNA ligase (EC 6.1.1.17) (Glutamyl-tRNA synthetase) (GluRS)}	{tRNA synthetases class I (E and Q), catalytic domain}
C5.bin.12.faGL000713	{hypothetical protein AM324_05485 [Candidatus Thorarchaeota archaeon SMTZ1-83]}	{K01845 hemL; glutamate-1-semialdehyde 2,1-aminomutase [EC:5.4.3.8]}	{NA}	{GSA_SULTO Glutamate-1-semialdehyde 2,1-aminomutase OS=Sulfolobus tokodaii (strain DSM 16993 / JCM 10545 / NBRC 100140 / 7) GN=hemL PE=3 SV=3}	{Aminotransferase class-III}
C5.bin.12.faGL001014	{glutamate--tRNA ligase [Methanocaldococcus fervens]}	{K01885 EARS; gltX glutamyl-tRNA synthetase [EC:6.1.1.17]}	{COG0008 Glutamyl- or glutaminyl-tRNA synthetase J Translation, ribosomal structure and biogenesis}	{SYE_METJA Glutamate--tRNA ligase OS=Methanocaldococcus jannaschii (strain ATCC 43067 / DSM 2661 / JAL-1 / JCM 10045 / NBRC 100440) GN=gltX PE=3 SV=1}	{NA}
C5.bin.12.faGL001015	{glutamate--tRNA ligase [Thermoplasmatales archaeon ex4572_165]}	{NA}	{NA}	{NA}	{NA}
C5.bin.12.faGL001757	{short-chain dehydrogenase [Anaerolineae bacterium SG8_19]}	{K00218 por protochlorophyllide reductase 1.3.1.33 Metabolism--Metabolism of cofactors and vitamins--Porphyrin and chlorophyll metabolism|Metabolism--Global and overview maps--Metabolic pathways|Metabolism--Global and overview maps--Biosynthesis of secondary metabolites}	{COG1028 NAD(P)-dependent dehydrogenase, short-chain alcohol dehydrogenase family IQR Lipid transport and metabolism;Secondary metabolites biosynthesis, transport and catabolism;General function prediction only}	{WWOX_CHICK WW domain-containing oxidoreductase OS=Gallus gallus GN=WWOX PE=2 SV=2}	{short chain dehydrogenase}
C5.bin.12.faGL001832	{bacteriochlorophyll synthase, partial [Chlorobium limicola]}	{K03179 ubiA 4-hydroxybenzoate polyprenyltransferase 2.5.1.39 Metabolism--Metabolism of cofactors and vitamins--Ubiquinone and other terpenoid-quinone biosynthesis|Metabolism--Global and overview maps--Metabolic pathways|Metabolism--Global and overview maps--Biosynthesis of secondary metabolites}	{COG0382 4-hydroxybenzoate polyprenyltransferase H Coenzyme transport and metabolism}	{NA}	{UbiA prenyltransferase family}
C5.bin.12.faGL002375	{hypothetical protein HeimAB125_07280 [Candidatus Heimdallarchaeota archaeon AB_125]}	{K00230 hemG; menaquinone-dependent protoporphyrinogen oxidase [EC:1.3.5.3]}	{COG4635 Protoporphyrinogen IX oxidase, menaquinone-dependent (flavodoxin domain) H Coenzyme transport and metabolism}	{NA}	{NA}
C5.bin.5.faGL01424	{hypothetical protein HeimAB125_06750 [Candidatus Heimdallarchaeota archaeon AB_125]}	{NA}	{NA}	{Uroporphyrinogen decarboxylase (URO-D)}	{NA}
C5.bin.5.faGL01882	{hypothetical protein E3J43_08790, partial [Candidatus Heimdallarchaeota archaeon]}	{K00230 hemG; menaquinone-dependent protoporphyrinogen oxidase [EC:1.3.5.3]}	{flavodoxin}	{NA}	{NA}
H2.bin.2.faGL000240	{Ferrochelatase [Candidatus Heimdallarchaeota archaeon LC_2]}	{K01772 hemH, FECH protoporphyrin/coproporphyrin ferrochelatase 4.99.1.1 4.99.1.9 Metabolism--Metabolism of cofactors and vitamins--Porphyrin and chlorophyll metabolism|Metabolism--Global and overview maps--Metabolic pathways|Metabolism--Global and overview maps--Biosynthesis of secondary metabolites}	{COG0276 Protoheme ferro-lyase (ferrochelatase) H Coenzyme transport and metabolism}	{HEMH_TRIEI Ferrochelatase OS=Trichodesmium erythraeum (strain IMS101) GN=hemH PE=3 SV=1}	{Ferrochelatase}
H2.bin.2.faGL000241	{Glutamyl-tRNA reductase [Candidatus Heimdallarchaeota archaeon LC_2]}	{K02492 hemA, glutamyl-tRNA reductase 1.2.1.70}	{NA}	{NA}	{Glutamyl-tRNAGlu reductase, N-terminal domain}
H2.bin.2.faGL000242	{Porphobilinogen deaminase [Candidatus Heimdallarchaeota archaeon LC_2]}	{K01749 hemC, HMBS hydroxymethylbilane synthase 2.5.1.61 Metabolism--Metabolism of cofactors and vitamins--Porphyrin and chlorophyll metabolism|Metabolism--Global and overview maps--Microbial metabolism in diverse environments|Metabolism--Global and overview maps--Metabolic pathways|Metabolism--Global and overview maps--Biosynthesis of secondary metabolites}	{COG0181 Porphobilinogen deaminase H Coenzyme transport and metabolism}	{HEM3_DESVV Porphobilinogen deaminase OS=Desulfovibrio vulgaris subsp. vulgaris (strain DP4) GN=hemC PE=3 SV=1}	{Porphobilinogen deaminase, dipyromethane cofactor binding domain}
H2.bin.2.faGL000243	{Delta-aminolevulinic acid dehydratase [Candidatus Heimdallarchaeota archaeon LC_2]}	{K01698 hemB, ALAD porphobilinogen synthase 4.2.1.24 Metabolism--Metabolism of cofactors and vitamins--Porphyrin and chlorophyll metabolism|Metabolism--Global and overview maps--Microbial metabolism in diverse environments|Metabolism--Global and overview maps--Metabolic pathways|Metabolism--Global and overview maps--Biosynthesis of secondary metabolites}	{COG0113 Delta-aminolevulinic acid dehydratase, porphobilinogen synthase H Coenzyme transport and metabolism}	{HEM2_SYNE7 Delta-aminolevulinic acid dehydratase OS=Synechococcus elongatus (strain PCC 7942) GN=hemB PE=3 SV=2}	{Delta-aminolevulinic acid dehydratase}
H2.bin.2.faGL000244	{Glutamate-1-semialdehyde 2,1-aminomutase [Candidatus Heimdallarchaeota archaeon LC_2]}	{K01845 hemL; glutamate-1-semialdehyde 2,1-aminomutase [EC:5.4.3.8]}	{COG0001 Glutamate-1-semialdehyde aminotransferase H Coenzyme transport and metabolism}	{GSA_SULAA Glutamate-1-semialdehyde 2,1-aminomutase OS=Sulfurihydrogenibium azorense (strain Az-Fu1 / DSM 15241 / OCM 825) GN=hemL PE=3 SV=1}	{Aminotransferase class-III}
H2.bin.2.faGL000245	{Uroporphyrinogen decarboxylase [Candidatus Heimdallarchaeota archaeon LC_2]}	{K01599 hemE;UROD uroporphyrinogen decarboxylase [EC:4.1.1.37]}	{COG0407 Uroporphyrinogen-III decarboxylase H Coenzyme transport and metabolism}	{DCUP_NOCFA Uroporphyrinogen decarboxylase OS=Nocardia farcinica (strain IFM 10152) GN=hemE PE=3 SV=1}	{Uroporphyrinogen decarboxylase (URO-D)}
H2.bin.2.faGL000246	{Oxygen-independent coproporphyrinogen-III oxidase [Candidatus Heimdallarchaeota archaeon LC_2]}	{K02495 hemN; oxygen-independent coproporphyrinogen III oxidase [EC:1.3.98.3]}	{COG0635 Coproporphyrinogen III oxidase or related Fe-S oxidoreductase H Coenzyme transport and metabolism}	{NA}	{Radical SAM superfamily}
H2.bin.2.faGL000326	{Digeranylgeranylglyceryl phosphate synthase [Candidatus Heimdallarchaeota archaeon LC_2]}	{K17105 E2.5.1.42 geranylgeranylglycerol-phosphate geranylgeranyltransferase 2.5.1.42 Metabolism--Lipid metabolism--Glycerophospholipid metabolism}	{COG0382 4-hydroxybenzoate polyprenyltransferase H Coenzyme transport and metabolism}	{NA}	{UbiA prenyltransferase family}
H2.bin.2.faGL000343	{Glutamate--tRNA ligase [Candidatus Heimdallarchaeota archaeon LC_2]}	{NA}	{NA}	{NA}	{tRNA synthetases class I (E and Q), catalytic domain}
H2.bin.2.faGL000726	{hypothetical protein HeimC2_25700 [Candidatus Heimdallarchaeota archaeon LC_2]}	{K00218 por protochlorophyllide reductase 1.3.1.33 Metabolism--Metabolism of cofactors and vitamins--Porphyrin and chlorophyll metabolism|Metabolism--Global and overview maps--Metabolic pathways|Metabolism--Global and overview maps--Biosynthesis of secondary metabolites}	{COG1028 NAD(P)-dependent dehydrogenase, short-chain alcohol dehydrogenase family IQR Lipid transport and metabolism;Secondary metabolites biosynthesis, transport and catabolism;General function prediction only}	{NA}	{NA}
H2.bin.2.faGL001125	{Heme A synthase [Candidatus Heimdallarchaeota archaeon LC_2]}	{K02259 COX15, ctaA cytochrome c oxidase assembly protein subunit 15 -- Environmental Information Processing--Signal transduction--Two-component system|Metabolism--Metabolism of cofactors and vitamins--Porphyrin and chlorophyll metabolism|Metabolism--Global and overview maps--Metabolic pathways|Metabolism--Energy metabolism--Oxidative phosphorylation|Metabolism--Global and overview maps--Biosynth…	{COG1612 Heme A synthase H Coenzyme transport and metabolism}	{CTAA_BACHD Heme A synthase OS=Bacillus halodurans (strain ATCC BAA-125 / DSM 18197 / FERM 7344 / JCM 9153 / C-125) GN=ctaA PE=3 SV=1}	{Cytochrome oxidase assembly protein}
H2.bin.2.faGL001291	{Protoheme IX farnesyltransferase 2 [Candidatus Heimdallarchaeota archaeon LC_2]}	{K02257 COX10; heme o synthase [EC:2.5.1.141]}	{COG0109 Polyprenyltransferase (heme O synthase) HI Coenzyme transport and metabolism;Lipid transport and metabolism}	{COXX_STRCO Protoheme IX farnesyltransferase OS=Streptomyces coelicolor (strain ATCC BAA-471 / A3(2) / M145) GN=ctaB PE=3 SV=2}	{UbiA prenyltransferase family}
H2.bin.2.faGL001956	{Antilisterial bacteriocin subtilosin biosynthesis protein AlbA [Candidatus Heimdallarchaeota archaeon LC_2]}	{NA}	{COG0535 Radical SAM superfamily enzyme, MoaA/NifB/PqqE/SkfB family R General function prediction only}	{NA}	{NA}
H2.bin.2.faGL002625	{2-(R)-hydroxypropyl-CoM dehydrogenase [Candidatus Heimdallarchaeota archaeon LC_2]}	{NA}	{NA}	{NYC1_ARATH Probable chlorophyll(ide) b reductase NYC1, chloroplastic OS=Arabidopsis thaliana GN=NYC1 PE=1 SV=1}	{short chain dehydrogenase}
H2.bin.2.faGL002916	{Ferrochelatase [Candidatus Heimdallarchaeota archaeon LC_2]}	{K01772 hemH, FECH protoporphyrin/coproporphyrin ferrochelatase 4.99.1.1 4.99.1.9 Metabolism--Metabolism of cofactors and vitamins--Porphyrin and chlorophyll metabolism|Metabolism--Global and overview maps--Metabolic pathways|Metabolism--Global and overview maps--Biosynthesis of secondary metabolites}	{COG0276 Protoheme ferro-lyase (ferrochelatase) H Coenzyme transport and metabolism}	{HEMH_PROMA Ferrochelatase OS=Prochlorococcus marinus (strain SARG / CCMP1375 / SS120) GN=hemH PE=3 SV=1}	{Ferrochelatase}
H2.bin.2.faGL002917	{Glutamyl-tRNA reductase [Candidatus Heimdallarchaeota archaeon LC_2]}	{K02492 hemA, glutamyl-tRNA reductase 1.2.1.70}	{NA}	{NA}	{NA}
H2.bin.2.faGL002918	{Porphobilinogen deaminase [Candidatus Heimdallarchaeota archaeon LC_2]}	{K01749 hemC, HMBS hydroxymethylbilane synthase 2.5.1.61 Metabolism--Metabolism of cofactors and vitamins--Porphyrin and chlorophyll metabolism|Metabolism--Global and overview maps--Microbial metabolism in diverse environments|Metabolism--Global and overview maps--Metabolic pathways|Metabolism--Global and overview maps--Biosynthesis of secondary metabolites}	{NA}	{NA}	{Porphobilinogen deaminase, dipyromethane cofactor binding domain}
H2.bin.2.faGL002919	{Delta-aminolevulinic acid dehydratase [Candidatus Heimdallarchaeota archaeon LC_2]}	{K01698 hemB, ALAD porphobilinogen synthase 4.2.1.24 Metabolism--Metabolism of cofactors and vitamins--Porphyrin and chlorophyll metabolism|Metabolism--Global and overview maps--Microbial metabolism in diverse environments|Metabolism--Global and overview maps--Metabolic pathways|Metabolism--Global and overview maps--Biosynthesis of secondary metabolites}	{COG0113 Delta-aminolevulinic acid dehydratase, porphobilinogen synthase H Coenzyme transport and metabolism}	{HEM2_STAES Delta-aminolevulinic acid dehydratase OS=Staphylococcus epidermidis (strain ATCC 12228) GN=hemB PE=3 SV=1}	{Delta-aminolevulinic acid dehydratase}
H2.bin.2.faGL002920	{Glutamate-1-semialdehyde 2,1-aminomutase [Candidatus Heimdallarchaeota archaeon LC_2]}	{K01845 hemL; glutamate-1-semialdehyde 2,1-aminomutase [EC:5.4.3.8]}	{COG0001 Glutamate-1-semialdehyde aminotransferase H Coenzyme transport and metabolism}	{GSA_KORVE Glutamate-1-semialdehyde 2,1-aminomutase OS=Koribacter versatilis (strain Ellin345) GN=hemL PE=3 SV=1}	{Aminotransferase class-III}
H2.bin.2.faGL002921	{Uroporphyrinogen decarboxylase [Candidatus Heimdallarchaeota archaeon LC_2]}	{K01599 hemE;UROD uroporphyrinogen decarboxylase [EC:4.1.1.37]}	{COG0407 Uroporphyrinogen-III decarboxylase H Coenzyme transport and metabolism}	{DCUP_CARHZ Uroporphyrinogen decarboxylase OS=Carboxydothermus hydrogenoformans (strain ATCC BAA-161 / DSM 6008 / Z-2901) GN=hemE PE=3 SV=1}	{Uroporphyrinogen decarboxylase (URO-D)}
H2.bin.2.faGL002922	{Oxygen-independent coproporphyrinogen-III oxidase [Candidatus Heimdallarchaeota archaeon LC_2]}	{K02495 hemN; oxygen-independent coproporphyrinogen III oxidase [EC:1.3.98.3]}	{COG0635 Coproporphyrinogen III oxidase or related Fe-S oxidoreductase H Coenzyme transport and metabolism}	{HEMN_AQUAE Oxygen-independent coproporphyrinogen III oxidase OS=Aquifex aeolicus (strain VF5) GN=hemN PE=3 SV=1}	{NA}
H2.bin.2.faGL004344	{glutamyl-tRNA reductase [Pyrobaculum islandicum]}	{K02492 hemA, glutamyl-tRNA reductase 1.2.1.70}	{NA}	{NA}	{NA}
H2.bin.2.faGL004345	{Porphobilinogen deaminase [Candidatus Heimdallarchaeota archaeon LC_2]}	{K01749 hemC, HMBS hydroxymethylbilane synthase 2.5.1.61 Metabolism--Metabolism of cofactors and vitamins--Porphyrin and chlorophyll metabolism|Metabolism--Global and overview maps--Microbial metabolism in diverse environments|Metabolism--Global and overview maps--Metabolic pathways|Metabolism--Global and overview maps--Biosynthesis of secondary metabolites}	{COG0181 Porphobilinogen deaminase H Coenzyme transport and metabolism}	{HEM3_ALKMQ Porphobilinogen deaminase OS=Alkaliphilus metalliredigens (strain QYMF) GN=hemC PE=3 SV=1}	{Porphobilinogen deaminase, dipyromethane cofactor binding domain}
H2.bin.2.faGL004346	{Delta-aminolevulinic acid dehydratase [Candidatus Heimdallarchaeota archaeon LC_2]}	{K01698 hemB, ALAD porphobilinogen synthase 4.2.1.24 Metabolism--Metabolism of cofactors and vitamins--Porphyrin and chlorophyll metabolism|Metabolism--Global and overview maps--Microbial metabolism in diverse environments|Metabolism--Global and overview maps--Metabolic pathways|Metabolism--Global and overview maps--Biosynthesis of secondary metabolites}	{COG0113 Delta-aminolevulinic acid dehydratase, porphobilinogen synthase H Coenzyme transport and metabolism}	{HEM2_SYNE7 Delta-aminolevulinic acid dehydratase OS=Synechococcus elongatus (strain PCC 7942) GN=hemB PE=3 SV=2}	{Delta-aminolevulinic acid dehydratase}
H2.bin.2.faGL004347	{Glutamate-1-semialdehyde 2,1-aminomutase [Candidatus Heimdallarchaeota archaeon LC_2]}	{K01845 hemL; glutamate-1-semialdehyde 2,1-aminomutase [EC:5.4.3.8]}	{COG0001 Glutamate-1-semialdehyde aminotransferase H Coenzyme transport and metabolism}	{GSA_PERMH Glutamate-1-semialdehyde 2,1-aminomutase OS=Persephonella marina (strain DSM 14350 / EX-H1) GN=hemL PE=3 SV=1}	{Aminotransferase class-III}
H2.bin.2.faGL004348	{Uroporphyrinogen decarboxylase [Candidatus Heimdallarchaeota archaeon LC_2]}	{K01599 hemE;UROD uroporphyrinogen decarboxylase [EC:4.1.1.37]}	{COG0407 Uroporphyrinogen-III decarboxylase H Coenzyme transport and metabolism}	{DCUP_DICNV Uroporphyrinogen decarboxylase OS=Dichelobacter nodosus (strain VCS1703A) GN=hemE PE=3 SV=1}	{Uroporphyrinogen decarboxylase (URO-D)}
H2.bin.2.faGL004349	{Oxygen-independent coproporphyrinogen-III oxidase [Candidatus Heimdallarchaeota archaeon LC_2]}	{NA}	{COG0635 Coproporphyrinogen III oxidase or related Fe-S oxidoreductase H Coenzyme transport and metabolism}	{HEMN_MANHA Oxygen-independent coproporphyrinogen III oxidase (Fragment) OS=Mannheimia haemolytica GN=hemN PE=3 SV=1}	{Radical SAM superfamily}
H2.bin.2.faGL004403	{Magnesium-protoporphyrin O-methyltransferase [Candidatus Heimdallarchaeota archaeon LC_2]}	{NA}	{COG2227 2-polyprenyl-3-methyl-5-hydroxy-6-metoxy-1,4-benzoquinol methylase H Coenzyme transport and metabolism}	{NA}	{NA}

## Sheet: Sequences for Figure 3B
Dataset S5 Function genes annotation of Heimdallarchaeia MAGs by NR, KEGG, COG/eggNOG, SwissProt and Pfam Datasets used for inferring the porphyrin and bacteriochlorophyll biosynthesis pathways and relative amino acid sequences basis for maximum likelihood trees in Supplementary information: Figure 3.
Cyanobacteria	Pfam
>Pseudanabaena sp. PCC 7367 AFY72124
MIGQSKKTVIITGTSSGVGLFAAKALAERGDWNVIGACRNLEKAIAVAKDYGIPEDSYQVMEIDTSSLSSVRSFVQKFRESGRPLDALVCNAAIYTPLQKKPKFSEDGYELSMATNHLGHFLLCNLMIEDLQKSTTGDPRMVILGTVTHNPDELGGKIPPRPDLGDLEGFEAGFKEPITMANGKEFEPVRAYKESKVCNILTMRELHRRYHYNTGITFTSLYPGCVATTALFRNHYKLFQFLFPLFQRYITGGFVSEELAGERVAAVVADPEFRKSGAYWSWGNRQAEGREAFIQDVSPQASDYDKGEKMWECSKQLVGLA	Short-chain dehydrogenase
>Halomicronema hongdechloris ASC69137
MGNNQKPTVVITGASSGVGLYAAKALASRDWHVIMACRNLEKAKAAAQDLEIPPDNHTLMPIDLGNLQSVRNFVSSFRSLGRSLDALVCNAAIYMPLLKQPLRSPEGYELTMTTNHLGHFLLCNLMLEDMKRSPYSDKRMVILGTVTHNPDELGGKIPPRPNLGNLEGFAAGFKEPVTMIDGKSFEPVKAYKDSKVCNVLTMRELHRRYHDSTGITFSSLYPGCVADTPLFRNHYRLFQRLFPLFQKYITGGYVSQELAGERVADVVAAPEYRQSGAYWSWGNRQKKNRKSFVQQVSPQARDDQRGEHMWELSTQLVGLT	Short-chain dehydrogenase
>Leptolyngbya sp. PCC 7376 AFY38540
MSEQQKTAIITGASSGVGLYGAKSLAAKGWHVIMACRNLEKTERVAREAGIPEGSRTIIHLDLADFDSVRKFVNDFRATGRVLDSLVCNAAVYLPLEKEPQRNKDGYEISVATNHLGHFLLCNLMLEDLKNSSSTDKRLVILGTVTANPKELGGKIPIPAPPDLGDLQGMAAGFKPPVSMIDGKIFKSGKAYKDSKLCNILTMRELHNRFHKETGIVFNSFYPGCVAETGLFRNHYGLFRTIFPWFQKNITGGYVTEAVAGDRLAKVVADPGFDVSGVYWSWGNRQQEGREAFMQEVSDEALDDNKADVLWDLSEKLVGLAGVPA	Short-chain dehydrogenase
>Chamaesiphon minutus AFY96601
MTQQTVIITGASSGVGLYAAKALADRGWHVVMACRDLNKAEQAAQSLGMSLDSYSIIHIDLGSLESVKKFVREFRATGKSLDALVCNAAVYLPLLKEPMRSPEGYELSVATNHFGHFLLCKLLLDDLKASPAPDKRLIILGTVTANSKELGGKIPIPAPADLGDLQGLAAGFKAPIAMIDGKPFKAGKAYKDSKLCNMMTSRELHRRYHDSTGIVFNTLYPGCVADTPLFRNSYPLFQKIFPWFQKNITKGYVSQELAGERVAQVVVDPEFKQSGVHWSWGNRQQAGRKGFVQELSDKASDDKAVQMWELTEKLVG	Short-chain dehydrogenase/reductase SDR Protochlorophyllide reductase
>Dactylococcopsis salina AFZ50371
MADHQRSTVIITGASSGVGLYTAKALADTNQWDIVMACRNVEKSEKVAQEVGIPNDQYTVIPIDLANFDSVREFVNSFRTTGRSLDALVCNAAVYLPIEKEPQRNPNGYELTVATNHLGHFLLCNLLLEDLKQSSSPDPRLVILGTVTANRKELGGKIPIPAPPDLGDLEGFEKGFKAPIAMINGKKFKPGKAYKDSKLCNVLTMKELHRRYHEATGITFSSLYPGCVAESPLFRNHYPLFQKIFPWFQKKITGGYISEAEAGKRVAAVVKDPEYKQSGTYWSWGNRQKKDGKSFVQEMSPEATDEAKAQKLWDLSAKLVKFP	Short-chain dehydrogenase
>Cyanobium gracile AFY27247
MVTPSGETALSPAASRGTAAGPGVPGTALITGASSGVGLFAAKALVDRGWHVVMACRDTDKARRAQAALGMADGAVTHLKVDLADLDSVRALVDAFHATGRPLDALVCNAAVYLPRLKHPERSPQGYEISMATNHFGHFLLIHLLLEDLKRSSHPSRRLVILGTVTANSKELGGKIPIPAPADLGDLSGFAAGFKAPIAMASGKSFKPGKAYKDSKLCNMITTQELHRRLHGSTGIVFTSLYPGCVADTPLFRHTPRAFQTIFPWFQKNITGGYVSQALAGERVAQVTADPEFAVSGVHWSWGNRQTKGGKQFSQELSEKASNPVTAQRMWDYSMQLVGLA	Short-chain dehydrogenase
>Thermosynechococcus vulcanus BAY51572
MSDQPRPTVIITGASSGVGLYATKALANRGWHVIMACRNLEKAEQAAKNLQIPPEAYTILHLDLSSLASVRGFVESFRALNRPLRALVCNAAVYYPLLKEPIYSVDGYEITVATNHLGHFLLINLLLEDLKNSPESDKRLVILGTVTANRKELGGKIPIPAPPDLGNLEGFEKGFKKPIAMINGKPFKSGKAYKDSKLCNMLTARELHRRFHDSTGIVFNSLYPGCVADTPLFRHHFPLFQKLFPLFQKKITGGYVSQELAGERVAMVVADPEFRQSGVHWSWGNRQKEGRKAFVQELSAEASDEQKARRLWELSEKLVGLA	Short-chain dehydrogenase
>Synechococcus lividus ATS19234
MSDQPRPTVIITGASSGVGLYGTKALTAKGWHVVMACRNLEKAARAAQDLNLPSDAYTLLHLDLASLASVRGFVESFRALNRPLRALVCNAAVYYPLLKEPIYSVDGYEVTVATNHLGHFLLCNLLLSDLQQSPESDKRLIILGTVTANRKELGGKIPIPAPPDLGNLEGFEKGFKAPISMINGKPFKSGKAYKDSKLCNMLTTRELHRRFHESTGIIFNSLYPGCVADTPLFRHHFPLFQKLFPLFQKNITGGYVTQELAGERLAMVVADPGFRQSGVHWSWGNRQKAGRQAFVQELSAEGSDEQKARRLWELSEKLVGLA	Short-chain dehydrogenase
>Microcystis viridis BBH42125
MIQDKKPTVIITGTTSGVGLYAAKSLAQRGWFVVMACRDIPKMEQAAKELNIPRDNYCIEFIDLGSLDSVRRFVKNFRALGRSLTALVCNAAIYLPLLKEPLRSPDGYELSMATNHLGHFLLSNLLLEDLKNSPSPDRRLVILGTVTHNPDELGGKIPPRPDLGDLEGFAKGFKEPITMADGKKFESVKAYKDSKVCNVLTMRELHKRYHQSTGITFTSLYPGCVADTPLFRNHYPFFQQFFPWFQKNITGGYVSQELAGERVAMVVADPEYRQSGAYWSWGNRQKKEGKSFVQRVSPQARDDERGAKMWEYSAKLVGLA	Short-chain dehydrogenase
>Prochlorococcus marinus MIT 9313 CAE20655
MSWKVADIPDQKGRVALVTGANSGLGLETAKALLNKGARVIMACRSLPTGEDVRQVILERNDSTKLDLIELDLADLASVRRAAEQVESQYSRVDLLINNAGVMATPKTLSKQGLELQFAVNHLGHMALTLKLLPLLAKQHGARVVTVTSGAQYMGRIAWDDLQGIKQYDRWAAYSQSKLANVMFALELDKRMRQTASGIASLLAHPGLARTNLQPKSVAANKSWQEGLAYRLMDPMFQSAAMGSLPQLHAATAPTAQGGEQYGPRFNFRGYPKLCSVAPLALREEDRQRLWSISEKLLEI	Short-chain dehydrogenase
>Acaryochloris marina ABW26228
MEQHQKQTVVVTGASSGVGLYAAKALALTGKWHVIMACRNFLKAETAAQSVGIPRDSYTVIHLDLACFESIHRFVKDFREMGRSLDALVCNAAIYMPLLKKPLHTAEGYELNVGTNHLGHFLLCNLMLEDLMRSGYDQRRLIILGTVTANPKELGGKIPIPAPPDLGDMRGLEAGFKAPVSMINGKKFKPGKAYKDSKLCNMLTMRELHRRFHESTGITFSALYPGCVATTGLFRNHFALFRFLFPKFQRFITGGFVTEELAGTRVAQVVSDPLFGKSGVYWSWGNRQKEGRPSFEQEMSNESLDDTKAQRLWELSEGLVGLSSQDTSMPQMSTSR	Short-chain dehydrogenase
>Gloeocapsa sp. PCC 7428 AFZ30013
MEQHHKSTVVITGASSGVGLYAAKAFARRGWHVVMACRNLEKAKDAAESVGIPQDSYTVMHIDLGSLDSVRKFVNDFRASGKSLDALVCNAAIYMPLLKEPQRSPEGYELTMTTNHLGHFLLCNLMLEDLKNSPATDKRVVILGTVTHNPDELGGKIPPRPDLGNLDGFAEGFKAPISMVDGKKFEPVKAYKDSKVCNVLTMRELHRRYHDATEITFTSLYPGCVADTPLFRNHYPLFQKLFPLFQKYITGGYVSQELAGERVAAVVIDPEYKQSGVYWSWGNRQKKDGKPFVQKVSPQASDDTKAERMWDLSEKLVGLA	Short-chain dehydrogenase
>Geminocystis sp. NIES-3708 BAQ59706
MTTDNKPTVIITGASSGVGLQGARALAEKGWFVIMACRNLEKTHKAAAEVGISTQNYQALHLDLASFGSVKKFVQDFRATGRKLDALVCNAAVYYPLLKEPLRNEDGYEISVATNHLGHFLLCNLMLEDLQNSGNPEPRLVILGTVTANPKELGGKIPIPAPPDLGNLDGFKQGFKAPISMIDGKKFKSGKAYKDSKLCNMLTMKELHRRYHQSTRIVFSALYPGCVATTALFRNHYSLFQKIFPLFQKNITGGYVTEELAGERVAMVVADPEYNVSGVYWSWGNRQKQGRKSFVQEVSDEASDTDKARILWDLSKQLVGLS	Short-chain dehydrogenase
>Chondrocystis sp. NIES-4102 BAZ45547
MVQEQESTVIVTGASSGVGLYAAKALANRGWHVIMACRNLPKTEQAAQQAGIPQDKYSIIHLDLASLESVRKFVQDFRSTGRHLDALVCNAAVYLPLEKEPQRSKEGYELSVATNHLGHFLLCNLMLEDLRKSPAAEKRLVILGTVTANPKELGGKIPIPAPPDLGDLQGLEAGFKAPTAMIDGKKFKSGKAYKDSKLCNMLTMRELHNRYHESTGIIFNALYPGCVAETALFRNHYSLFRTIFPWFQKNVTGGYVTEELAGERVAKVTADPSFNESGVYYSWGNRQQEDRAAFKQEISNEAMDANKGKRLWELSEKLVGLA	Short-chain dehydrogenase
>Stanieria cyanosphaera AFZ37250
MSYQKTVIVTGASSGVGLYAAKSLANRGWHVVMACRNLEKAKQAAKEVRIPEGNYSIIKLDLASLASVRQFVEDFRATGRYLDALVCNAAVYLPLLKEPMRSEDGYELSVATNHLGHYLLCRLMLDDLMRSPSSDKRLVILGTVTANPKELGGKIPIPAPPDLGNLEGFEAGFKEPITMINGKKFKSGKAYKDSKLCNVLTMRELHRRYHNSTGIIFTSLYPGCVADTPLFRNHYPLFRKIFPLFQKNITGGYVSQELAGDRVAQVVADENYKESGAYFSWGNRQKEGRQSFVQEVSNEALDENKAKKLWDLSEKLVGINQPVTAG	Short-chain dehydrogenase
>Pleurocapsa sp. PCC 7327 AFY77366
MEPNQKTVVITGASSGVGLYAAKALVNRGWHVVMACRDLPKTEKAAQTLGMPKDSYTIIRLDLADLVSVRQFVKDFRATGRSLEALVCNAAIYMPLLKEPLRSAEGYELSMATNHLGHFLLCNLMLEDLKNSPASDRRLVILGTVTHNPDELGGKVYPRPDLGNLEGFAAGFQAPISMIDGKKFEPVKAYKDSKVCNVLTMRELHRRYHESTGIVFSSLYPGCVADTPLFRNHYPLFQKLFPLFQKYITGGYVSQELAGERVAAVVADPEYKQSGAYWSWGNRQKKDRKEAFVQRVSPQARDDTKAERLWELSSKLVGLV	Short-chain dehydrogenase
>Chroococcidiopsis thermalis AFY89766
MAQQQSTVVITGTSSGVGLYAAKAFAQRGWYVVMGCRDIPKTKAATQSVSIPEDSYTIIHLDLASLESVRQFVKDFRATGRHLDALVCNAAIYMPLLKEPLRSPEGYELNVATNHLGHFLLCNLMLEDLKNSPAADKRLVILGTVTHNPDELGGKIPPRPDLGNLDGFAAGFKAPISMIDGKKFEPVKAYKDSKVCNVLTMRELHRRYHDSTGITFTSLYPGCVADTPLFRNHYPLFQKLFPLFQKHITGGYVSQELAGERVAAVVIDPEYKQSGAYWSWGNRQKKEGKSFVQKVSPQARDDEKAQKMWDLSEKLVGIGVPV	Short-chain dehydrogenase
>Nostocales cyanobacterium HT-58-2 ARV58105
MERDQKLTVVITGASSGVGLYAAKALSKRGWHIVMACRDLPKTEKAAQTVGIPTDSYTIMHIDLASLESVRQFVKDFRASGRSLDALVCNAAIYMPLLKEPLRSPEGYELSVATNHLGHFLLCNLMLEDLKNASTSDPRLVILGTVTHNPDELGGKIPPRPDLGNLDGFAAGFKEPISMIDGKKFEPVKAYKDSKVCNVLTMRELHRRYHESTGITFTSLYPGCVADTPLFRNHFPLFQKLFPKFQKYITGGYVSQELAGERVAAVVADPEYKQSGAYWSWGNRQKKDGKSFVQKVSPQARDDEKGERMWELSAKLVGLA	Short-chain dehydrogenase
>Nodularia spumigena AVZ29919
MSQDDSCNFKKMAQDQKSTVVITGASSGVGLQAARALSQKGWYVVMACRNLSKAENAAKSLGMEPDSYTVMHIDLGSLESVRQFVKDFRASGKSLDALVCNAAIYMPLIKEPLRSPEGYELSVATNHLGHFLLCNLLLEDLKNSPSSEPRLVILGTVTHNPKELGGKIPPRPDLGDLQGFAAGFKEPIAMIDGKKFEPVKAYKDSKVCNVLTMRELHRRYHESHGITFSSLYPGCVATTALFRNHYPLFQKIFPLFQRYITGGFVTEEESGDRVAEVVSDPQYNQSGAYWSWGNRQKKNGKSFLQEVSNEASDDDKAERMWELSAKLVGLA	Short-chain dehydrogenase
>Fischerella sp. NIES-3754 BAU07338
MGKINGGQCSLKRMEHNRKSTVIITGASSGVGLYSAKALAKRGWHVVMACRDLAKAEKAAQTVGIPQDSYTIMHIDLSSLESVRQFVKDFRASGKSLEALVCNAAIYMPLLKQPLRSPEGYELTVATNHLGHFLLCNLMLEDLKNSPAADKRLVILGTVTHNPDELGGKIPPRPDLGDLKGFEQGFKEPITMIDGKKFEPVKAYKDSKVCNVLTMRELHRRYHESTGIIFSSLYPGCVAETPLFRNHYPLFQKLFPLFQKYITGGYVSQELSGERVAAVVADPEYAQSGVYWSWGNRQKKDGKSFVQQVSPQARDDAKGERMWDLSAKLVGIA	Short-chain dehydrogenase
>Rivularia sp. PCC 7116 AFY57937
MAQDSKSTVVITGASSGVGLYAAKALAQKGWHVVMACRNLEKTQKVANEVGMSSDSYTIMHLDLASLNSVRQFVNTFRESGKSLDALVCNAAVYLPLAKEPQRSEDGYELSVATNHLGHFLLCNLMLEDLQKSSAPEARLVILGTVTANPKELGGKIPIPAPPDLGDLKGFEEGFKAPISMINGKKFKAGKAYKDSKLCNVLTMRELHRRYHESTGIVFSSLYPGCVAETGLFRNHYSLFQKIFPLFQKNITGGYVSEELAGERVADVVAEPEYNKSGSYYSWGNRQKEGRKSFEQEVSNEALDDDKAQRLWELSAKLVGIADEQAVGAAAGAV	Short-chain dehydrogenase
>Calothrix sp. PCC 6303 AFZ00300
MEQNRQPTVIITGASSGVGLQAARSLAERGWHVIMACRDIPKTQNAANSLGMSPNNYTIIHLDLASLASVRQFVQDFRNTGKPLDALVCNAAVYLPLLKEPAYSPDGYEISVATNHLGHFLLCNLMLEDLQKSGAKEPRLIILGTVTANPKELGGKIPIPAPPDLGELKGFEAGFKAPISMIDGKKFKSGKAYKDSKLCNVLTMRELHRRYHQSTGITFSSLYPGCVATTALFRNHFPLFQKIFPLFQKNITGGYVSEELAGDRVGDVVAQPEYNQSGMYWSWGNRQKEGRKSFVQEVSNEASDDNKAKKLWELSAKLVGLA	Short-chain dehydrogenase
>Cylindrospermum stagnale AFZ22664
MEQHRKSTVVITGASSGVGLQAAKALSQMGQWHVVMACRDLSKTENAAQSVGMPQDSYTIMHLDLASLESVRQFVKDFRASGRSLDALVCNAAIYMPLIKEPLRSVDGYELSVATNHLGHFLLCNLFLEDLKNSSSSEPRLVILGTVTHNPKELGGKIPPRPDLGNLDGFAAGFKGPHVMIDGKKFEPVKAYKDSKVCNVLTMRELHRRYHESHGITFSSLYPGCVATTALFRNHYPLFQKLFPLFQKYITGGFVTEEESGKRVAEVVSDPAYSQSGAYWSWGNRQKKQGKSFLQEVSAEASDDDKAERMWELSAKLVGLA	Short-chain dehydrogenase
>Anabaena sp. wa102 ALB40564
MEQNRKSTAIITGASSGVGLQAAKALVDKGNWHVIMACRDLIKAEKAAQSVGIPTNSYTLMQIDLGSLESVRQFVNNFRASGRTVEALVCNAAIYMPLIKEPLFSPEGYELTVTTNHLGHFLLCNLMLADLQKSPATDKRLVILGTVTHNPDELGGKIPPRPDLGNFEGFAAGFQNPICMINGKEFEPVKAYKDSKVCNVLTMRELHNRFHESTGITFSSLYPGCVATTALFRNHYPLFQKIFPLFQKYITGGFVTEELSGERVAMVVADSEYKQSGIYWSWGNRQKEGRTSFVQKVSPQARDDEKGKRMWDLSYELVGLGKESEKAKSLI	Short-chain dehydrogenase
>Trichormus variabilis ABA19920
MAQDRKSTVIVTGASSGVGLYAAKALAKRGWHVVMACRNLEKAEQAAQEVGIPKDSYTIIHIDLGSLDSVRQFVNDFRATGKSLDALLCNAAIYMPLIKEPLRSPEGYELTMTTNHLGHFLLCKLMLEDLQKSSAADKRLVILGTVTHNPDELGGKIPPRPDLGNLEGFAQGFKPPISMIDGKKFEPVKAYKDSKVCNVLTMRELHRRYHESTGITFTSLYPGCVAETPLFRNHYPLFQKIFPLFQKYITGGYVSQELAGERVADVIAAPEYKQSGAYWSWGNRQKKDGKSFVQKVSPQARDDEKAERLWDLSEKLVGLESQKPVALNS	Short-chain dehydrogenase
>Nostoc punctiforme ACC81298
MVQDRKSTVVITGASSGVGLYAAKALAERGWYVVMACRDVAKAQLAAQSVGIPHQGSYTIMHIDLGSLDSVRQFVKNFRASGHSLDALVCNAAIYMPLIKEPLRSPEGYELTVTTNHLGHFLLCNLMLEDLKKSSSEPRLVILGTVTHNPDELGGKIPPRPDLGDLQGFAEGFKEPISMIDGKKFEPVKAYKDSKVCNVLTMRELHQRYHESTGIVFNSLYPGCVAETPLFRNHYPLFQKIFPLFQKYITKGYVSQELAGERVAAVVADPEYNQSGVYWSWGNRQKEDGKSFVQKVSPQARDDDKGDRLWQLSAKLVGLA	Short-chain dehydrogenase
>Gloeobacter violaceus NP_925432
MAEQTVIITGASSGVGLHAADSLAQSGRWHVVMACRDKAKAQNAAASLGMRPQSYTIVHLDLASLASVRRFVQDFRALGQPLDALVCNAAVYTPTAREPRYTADGFELSVGTNHLGHFLLCNLLLEDLQNSPAAEPRLVILGTVTHNPKELGGSIPPRPDLGDLRGLEQGFKAPHTMIDGKAYNPVKAYKDSKVCNLLTMRELHRRFHTSHKITFSALYPGCVATSGLFRESPRLFQILFPVFQKYVTGGFVSEAEAGGRVAALVDDPAYSRSGVYWSWGNRQKKDGKSFIQDVSTEASDEDKARRLWDLSAGLVGLA	Short-chain dehydrogenase
>Crinalium epipsammum AFZ12554
MAQDLKSTVVITGASSGVGLYGALALAKRGWHVVMGCRDLDKAQKAAETVGIPQGSYTLIHIDLGSLDSVRRFVDNFRARGLSLDALVCNAAIYMPLIKEPLRSPEGYELTVTTNHLGHFLLCNLMLEDLKKSSHPDRRLVILGTVTHNPDELGGKIPPRPDLGNFEGFEAGFQEPISMIDGKQFEPVKAYKDSKVCNVLTMRELHRRYHESTGITFTSLYPGCVAETPLFRNHYPLFQKIFPLFQKYITGGYVSQELSGERVAAVVADPEYKQSGAYWSWGNRQKKEGKSFVQKVSPQARDDEKAERMWDLSAKLVRVY	Short-chain dehydrogenase
>Moorea producens AOX02631
MENDHKSTVIITGASSGVGLQAARALAQTWGWHVVMACRNLDKAEKAAQEVGIPKDSYTALYIDLAKFDSVREFVNAFRATGRTLDALVCNAAIYLPLSKEPLRNPDGYELSVATNHLGHFLLCNLMLEDLKNSSSSQPRLVIVGTVTANPKELGGKIPIPAPPDLGDLKGFEEGFKPPISMINGKAFKSGKAYKDSKLCNMLTMRELHQRYHDSTGIVFNSLYPGCVAETALFRNHYSLFQKLFPLFQKNITGGYVSQELAGDRLATVVADPNYNKSGVYWSWGNRQKEGRKSFVQEVSNEAMDDSKAKRLWELSEKLVGLG	Short-chain dehydrogenase
>Oscillatoria acuminata AFY84534
MEPCYGTLGPREKFSLPSRSQYEILDLVNNGQLISLPMEQDRKSTVVITGASSGVGLYGAKALAKRGWHVIMACRDLAKAEKAAQSVGMSPDSYTILHIDLGSLQSVRQFINDFRATGRTLDALVCNAAIYMPLIKEPLRSPEGYELSVATNHLGHFLLCNVMLEDMKRSPAPDKRMVILGTVTHNPDELGGKIPPRPDLGDFKGFAEGFKDPHSMIDGKKFEPVKAYKDSKVCNVLTMRELHERYHESTGITFTSLYPGCVAETPLFRNHYPLFQKIFPIFQKYITKGYVSQDLAGERVADVVADPEYKQSGAYWSWGNRQKKDRKSFVQRVSPQARDNDNGKRMWELSAKLVGLA	Short-chain dehydrogenase
>Geitlerinema sp. PCC 7407 AFY66260
MGHDRKSTVVITGASSGVGLYAAKAMAKRGWHVVMACRDLAKAEKAAQEVGISKDSYTLLHIDLGSLDSVRKFVNDFRATGKSLDALVCNAAVYMPLLKEPMRSPEGYELSVATNHFGHFLLCNLMLEDLKKSPADDKRLVILGTVTANSKELGGKIPIPAPADLGDLQGLEAGFKAPIAMIDGKPFKAGKAYKDSKLCNMITVRELHRRYHNETGITFTSLYPGCVADTPLFRNSYPLFQKIFPWFQKNITGGYVSQELAGERVAQVVADPEFRQSGAHWSWGNRQKKEGKSFVQELSNQASDDAKAQKMWDLSAKLVGLA	Short-chain dehydrogenase
>Planktothrix agardhii BBD56958
MANQATVVITGASSGVGLQAARALAEKGWYVVMACRDLAKTERAAQSVGMSKDSYTILPIDLGSLASVKQFVANFRSLGRSLDALVCNAAIYMPLIKEPLWSPEGYELTMATNHLNHFYLCNVMLEDMKRSTFADRRMVILGTVTHNPDELGGKIPPRPDLGNLEGFAEGFKDPITMINGKQFEPVKAYKDSKVCNVLTMRELHRRYHDSTGITFTSLYPGCVATTALFRNHYPLFQKIFPLFQKYITGGFVTEELSGDRVAMVVADPEYKQSGMYWSWGNRQKKDRQSFVQKVSPQASDDEKGKKMWDLSARLVGLAY	Short-chain dehydrogenase
>Arthrospira platensis BAI88944
MVQDQKSTVIVTGASSGVGLYAAKALADRGAHVIMACRNLEKAEAAAQELGIPEDSRTMLHIDLGSLESVRRFINSFRATGRTLEGLVCNAAIYMPLIKEPLRSPEGYELTMTTNHLGHFLLCNVMMEDMKRSLAEDKRMVILGTVTHNPDELGGKIPPRPDLGDLEGFAKGFREPVSMIDGKKFEPVKAYKDSKVCNVLTMRELHRRYHEETGITFTSLYPGCVADTPLFRNHYPLFQKIFPIFQKYITKGYVSQELAGERVAAVVLDEEYRQSGAYWSWGNRQKKGRQSFVQRVSPQARDEERAEKMWNLSLKLVELAY	Short-chain dehydrogenase
>Microcoleus sp. PCC 7113 AFZ18686
MAQEQKPTVVITGASSGVGLYAAKALAKRGWYVVMACRDLDKAQKAAQTVEIPQGSYTLIQIDLGSLQSVRDFVRVFRARGLTLDALVCNAAIYMPLLKEPLRSPEGYELTMTTNHLGHFLLCNLMLEDLKKSSYRDRRLVILGTVTHNPDELGGKIPPQPNLGNLEGFAEGFKEPISMIDGKAFEPVKAYKDSKVCNILTMRELHRRYHESTDITFSSLYPGCVADTPLFRNHYPLFQKIFPWFQKNITGGYVSQELAGERVAQVVADPEYRQSGAYWSWGNRQKKNGKSFVQQVSPQARDDERGVRMWDLSAQLVRPM	Short-chain dehydrogenase
>Trichodesmium erythraeum ABG49608
MKENHKSTVVITGASSGVGLHAAKALAKTGEWYVVMACRDISKAEKVAQEVGMTQDSYTVMHLDLASLEVVKRFVKTFRESGRSLEALVCNAAVYLPLLKEPMRSIDGYEISVATNHLGHFLLCNLMLEDLKKSPAKDKRLVILGTVTANPKELGGKIPIPAPPDLGNLQGFEQGFKTPISMINAKKFKSGKAYKDSKLCNVLTMRELHRRYYKSTGIVFSSLYPGCVADTPLFRNHYPLFQKLFPLFQKNITGGYVSQDLAGERVAAVVKDPEYKESGIYWSWGNRQKKDRKSFVQEVSDEASDDDKAIKLWELSSKLVGLS	Short-chain dehydrogenase
>Cyanothece sp. PCC 7425 ACL44363
MGQDQKPTVIITGASSGVGLYAAKALANKGFHIIMACRDLHKAGQAAQTVGIPQGSYSLMHIDLGDLDSVRRFAREVSASGRPLKALVCNAAIYMPLLKEPLRSPEGYELTMTTNHLGHFLLCNLLLEDLKQSRVEDKRVVILGTVTHNPDELGGKVYPRPDLGKFEGFAAGFKEPVSMVDGKKFEPVKAYKDSKVCNVLTMKELDRRYHDTTNITFSSLYPGCVADTPLFRNHYPTFQKLFPLFQKYITGGYVSQELAGERVAQVVADPEFRESGAYWSWGNRQKQGRKAFMQKVSRQARNNDKAEQMWVLSEKLVGLA	Short-chain dehydrogenase
>Gloeothece citriformis ACK73322
MQQQPKSTVIITGASSGVGLQAAKALALSGWYVIMACRDLEKTRRVAKEVGMPSGSYMIIHIDLASLESVRQFVRDFRAIGRSLDALVCNAAIYMPLLKEPLRSPEGYELTVATNHLGHFLLCNLMLEDLKKSSASPPKLVILGTVTHNPDELGGKIPPRPDLGDLKGFAEGFKEPYTMIDGKKFEPVKAYKDSKVCNILTMRELHRRYHESTGIVFNSLYPGCVATTALFRNHYPLFQKLFPLFQKHITGGFVSEELSGQRVAQVVTDPAFAQSGVYWSWGNRQKKNGNAFVQKVSSQARDDENAERLWELSEQLVGLKTPVMG	Short-chain dehydrogenase
>Rippkaea orientalis PCC 8802 ACV02582
MTQDQKTVIITGASSGVGLYAAKALIQKWGYHVVMACRNLDKTYRVAQELGFPSDSYTVLPIDLGSLGSVRYFVQAFRETKKPLDALLCNAAIYMPLLKEPLRSPEGYELTMTTNHLGHFLLCNLLLEDLQRSSSPEPRVVILGTVTHNPDELGGKIPPRPDLGNLEGFEAGFVQPHSMIDGKKFEPVKAYKDSKVCNVLTMRELHRRYHDSTGITFSSLYPGCVATTALFRNHYPLFQKLFPLFQKHITGGFVSEELAGERVADVVAAPEYNQSGSYWSWGNRQKKDRESFVQQVSPQARDDEKAEKMWDLSAQLVGLA	Short-chain dehydrogenase
>Crocosphaera subtropica ACB49671
MGVSIHMVENHKSTVIITGASSGVGLYAAKALADRGWYVVMACRNQPKAHQAAQSVGIPLDSYTVMQIDLGSLDSVRQFVKDFRATGKSLDALVCNAAIYMPLLKEPLRSPEGYELSMTTNHLGHFLLCNLMLEDLKRSPAPEKRVVILGTVTHNPNELGGKIPPRPDLGNLEGFADGFKEPVSMIDGKKFEPVKAYKDSKVCNVLTMRELHRRYHDNTGIVFTSLYPGCVADTPLFRNHYPLFQKIFPWFQKNITGGYVSQELAGERVADVVTKPEYGQSGSYWSWGNRQKKDRKAAFVQKVSPQAQDEAKAERMWELSEKLVGLP	Short-chain dehydrogenase
>Euhalothece natronophila QDZ40387
MADNQRSTVIITGASSGVGLYTAKALADTDQWDLVMACRNIEKTENAAQEVGIPKDRYTIIPIDLANFDSVREFVNSFRQTGKSLDALVCNAAVYMPILKEPKRNPDGYELTVATNHLGHFLLCNLLLEDLKQSSSPNPRVVILGTVTANRKELGGKIPIPAPPDLGDLKGFEEGFKPPISMINGKKFKPGKAYKDSKLCNVLTMRELHRRYHDQTGITFNSLYPGCVAESPLFRNHYSLFQKIFPWFQKKITGGYISEEEAGKRVAAVVKDPEYNQSGAYWSWGNRQKKDRKSFVQEMSPEASDEAKAERLWELSEKLVGLKS	Short-chain dehydrogenase
>Halothece sp. PCC 7418 AFZ42677
MADNQRSTVVITGASSGVGLYTAKALADTDQWDIVMACRDLEKSEKAAQQVGIPKDRYTVIPIDLANFDSVREFVNNFRSTGKSLDALVCNAAVYMPILKEPKRNPDGYELTVATNHLGHFLLCNLLLEDLKKSNSPDPRLVILGTVTANRKELGGKIPIPAPPDLGDLKGFEDGFKAPISMINGKKFKPGKAYKDSKLCNVLTMKELHRRYHDATGITFSSLYPGCVAESPLFRNHYSLFQKIFPWFQKKITGGYISEAEAGKRVAAVVKDPEYKQSGAYWSWGNRQKKDGKSFVQEMSPEATDEAKAQRLWELSAKLVGLE	Short-chain dehydrogenase
>Cyanobacterium aponinum AFZ52339
MTTDNKPTVIVTGASSGVGLQAARALTQKGWFVIMACRNIDKTLKAANEVGIKSGDYQIIHIDLADFDSVRKFVQDFRATGRKLDALVCNAAVYYPLLKEPLRNKDGYEISVATNHLGHFLLCNLMLEDLQKSGNPEPRLVILGTVTANPKELGGKIPIPAPPDLGNLDGFKQGFKPPISMIDGKKFKSGKAYKDSKLCNMLTMRELHRRYHQSTGITFSALYPGCVATTALFRNHYSLFQKIFPLFQKNITGGYVSEELAGERVAMVVADPEYNQSGVYWSWGNRQKEGRKSFAQEISDEASDTDKGVLMWDLSKQLVGLA	Short-chain dehydrogenase
Streptophytina
>Burkholderia pseudomallei ABA52585
MHAWSAQHVPPQGGKVAVVTGANSGLGWQIAQTLAAKGAQVVMGCRDTAKGELAAHAIRTRYPRARIEVEALDLADLASVCRFADAVADRHGRVDILCNNAGVMFLPLRHTRDGFEMQMGTNHLGHFALTGLLLPALRASHRARVVTMSSGFNRLGKIRLDNMLAERGYNKYRAYCDSKLANLMFTLELQRRFDQACLPILSVAAHPGYAATHLQFAGPEMANSSLGTFAMRLSNRLVAQSADVGALPAIHAATAVDVDGGAYIGPAHLCEMRGYPAEARIPRQARDVRMGKRLWEKSEQLTGVRYLDTPPPPGSRRRASRDDATFGAL	Short-chain dehydrogenase
>Arabidopsis lyrata XP_002862155
MMIRLIKIASTLQREQSLRNNKAIIRAQAIATSTPSVTKSSLDRKKTLRKGNVVVTGASSGLGLATAKALAETGKWHVIMACRDFLKAERAAQSAGMPKDSYTVMHLDLASLDSVRQFVDNFRRAEMPLDVLVCNAAVYQPTANQPTFTAEGFELSVGINHLGHFLLSRLLIDDLKNSDYPSKRLIIVGSITGNTNTLAGNVPPKANLGDLRGLAGGLNGLNSSAMIDGGDFVGAKAYKDSKVCNMLTMQEYHRRFHEDTGITFASLYPGCIATTGLFREHIPLFRTLFPPFQKYITKGYVSETEAGKRLAQVVGDPSLTKSGVYWSWNQDLGFI	Short-chain dehydrogenase
>Tarenaya hassleriana XP_010522628
MASYSLLPSTISIYKEGKSSSVSLKETSLIGYSASNQIRADNFFSLVLPKRSRILRSLTTVRAQTVTATPPANEASPEQKKTLRKGTVIVTGASSGLGLATAKALADTGQWHVIMACRNFLKAEKAAKSVGMAKEDYTVIHLDLASLESVRQFVDNFKRTGRPLDVLVCNAAIYLPTAKEPTFTAEGFELSVGTNHLGHFLLARLLLDGLKQSDYPTKRMIIVGSITGNTNTLAGNVPPKANLGDLRGLAGGLNGMSSPMIDGGEFDGAKAYKDSKVCNMLTMQEFHRRYHEETGVTFASLYPGCIATTGLFREHIPLFRLLFPPFQKYITKGYVSEEEAGKRLAQVVSDPSLSKSGVYWSWNKNSSSFENQLSKEASDAEKAKKLWEISEKLVGLE	Short-chain dehydrogenase
>Gossypium raimondii XP_012458963
MALQAASLLPPTISILKEAKSNACLKETTLFGVPFSTHFSFPLHLTQELRKKGVAAGIVRAQTAATTPAVDRAAPQGKKTLRKGTVIITGASSGLGLATAKALAETGEWHVIMACRNFLKAEKAAKSVGITKENYSVMHLDLASLESVRQFADTFRRSGRPLDALVCNAAVYLPTAKEPTYTAEGFELSVGTNHLGHFLLARLLLDDLKQSDYPYKRLIIVGSITGNTNTLAGNVPPKANLGDLRGLAGGLNGIQSSAMIDGGDFDGAKAYKDSKVCNMLTMQEFHRRYNEETGITFASLYPGCIATTGLFREHIPLFRLLFPPFQKYITKGYVSEEEAGGRLAQVVSDPSLTKSGVYWSWNKNSESFENQLSKEASDAEKARKLWEVSEKLVGLA	Short-chain dehydrogenase
>Eucalyptus grandis XP_010051786
MKAMALQAAFSLPSAISTPKEGKCTAVHIKETSLAGISVRDHLQDDLLLPTTFAKDFRKRGVPFFVVRAQTATTAPIIKDSQPEQKKTERQFNVVVTGASSGLGLATAKALAELGNCHVIMACRNFLKAEKAAKSVGIPKENYTVMHLDLASLESVRQFVDNFRRSGRPLDVLVCNAAVYQPTAKEPSFTAEGFELSVGTNHLGHFLLARLLLDDLKQSDYPVKRLIIVGSITGNTNTLAGNIPPKANLGDLRGLVGGLNGVSSSPMIDGGEFDGAKAYKDSKVCNMLTMQEFHRLYHEETGITFASLYPGCIATTGLFREHVPLFRLLFPPFQKYITKGYVSEEEAGKRLAQVVSDPSLEKSGVYWSWNKNSSSFENQLSKEASDAEKARKLWEISEK…	Short-chain dehydrogenase
>Glycine max XP_003540452
MALQAASLVPASFSVLKEGKSGVSLKDSTLFGLSFSEPIKANFSSSALRCKREFEQKLCAVRAETVATASPAVTKSTPEGKKTLRKGSVVITGASSGLGLATAKALAETGKWHVIMACRDYLKAARAAKSAGMAKENYTIMHLDLASLDSVRQFVDNFRRSEMPLDVLVCNAAVYLPTAKEPTFTAEGFELSVGTNHLGHFLLSRLLLEDLEKSDYPSKRLIIVGSITGNTNTLAGNVPPKANLGDLRGLQGGLNGLNSSAMIDGGDFDGAKAYKDSKVCNMLTMQEFHRRFHEETGITFASLYPGCIATTGLFREHIPLFRTLFPPFQKYITKGYVSEDEAGKRLAQVVSDPSLTKSGVYWSWNKASASFENQLSQEASDTEKARKIWEISEKLVGFA	Short-chain dehydrogenase
>Vigna angularis XP_017425176
MALQAASLVPASFSVPKEGKIGVSLKDSTLFGLSLSEPIKADFSSSALRCKRESQRKIGAVRAETVATASPAVTKSAPEGKKTLRKGSVVITGASSGLGLATAKALAETGKWHVIMACRDYLKAARAAKSAGMAKENYTIMHLDLASLDSVRQFVDNFKRSEMPLDVLVCNAAVYLPTAKEPTYTAEGFELSVGTNHLGHFLLARLLLEDLQKSDYPSKRLIIVGSITGNTNTLAGNVPPKANLGDLRGLQGGLSGLNSSAMIDGGDFDGAKAYKDSKVCNMLTMQEFHRRYHEETGITFSSLYPGCIATTGLFREHIPLFRTLFPPFQKYITKGFVSEDEAGKRLAQVVSDPSLTKSGVYWSWNKTSASFENQLSQEASDAEKARRVWDISEKLVGLA	Short-chain dehydrogenase
>Medicago truncatula XP_013464736
MALQATSCLPASFSITKEGKIGASLKDSTFFGVSLSDSLKGDFSSSALRCKRELRQKVGAVRAETAATATPAVTKSSPDGKKTLRKGSVVITGASSGLGLATAKALAETGKWHVIMACRDFLKASRAAKSAGMAKENYTIMHLDLSSLDSVRQFVDNFRRSEMPLDVLVNNAAIYLPTAKEPTFTAEGFELSVGTNHLGHFLLSRLLLEDLGKSDYPSKRLIIVGSITGNTNTLAGNVPPKANLGDLRGLAGGLNGLNSSAMIDGGDFDGAKAYKDSKVCNMLTMQEFHRRYHEETGITFASLYPGCIATTGLFREHIPLFRTLFPPFQKYITKGYVSEDEAGKRLAQVVSDPSLTKSGVYWSWNKASASFENQLSQEASDVEKARKVWEVSEKLVGLA	Short-chain dehydrogenase
>Lotus japonicus Lj3g3v0662790.1
MALQAASLVPASLSMLKEGKSLKDSTLFGLSLSEPLKADFSSSALRCKREFKQKFGAVRAETAATASPAVNSSAPEAKKTLRKGCVVITGASSGLGLATAKALAETGKWHVIMACRDFLKAARAAKSAGIAKENYSIMHLDLSSLDSVRQFVDNFRRSEMPLDVLVCNAAVYLPTAKEPTFTADGFELRVGTNHLGHFLLSRLLLEDLNKSDYPGRRMIIVGSITGNTNTLAGNVPPKANLGDLRGLAGGLNGLNSSAMIDGGDFDGAKAYKDSKVCNMLTMQEFHKRYHEETGITFASLYPGCIATTGLFREHIPLFRTLFPPFQKYITKGYVSEDEAGKRLAQVVSDPSLTKSGVYWSWNKTSASFENQLSQEASDPEKARKVWEVSEKLVGLA	Short-chain dehydrogenase
>Arachis duranensis XP_015936698
MALQAASLVPASFSIPKEGKGSVSLRDSTLFGLPLSDSFKADFSSSALRCKREFQQSIGVVRAETAATATPAVSKSAPEGKKTLRKGNVVVTGASSGLGLATAKALAETGKWHVIMACRDFLKAARAAKSAGMSKENYSIMHLDLASLDSVRQFVDNLRRSEMPLDVLVCNAAVYLPTAKEPRFTAEGFELSVGTNHLGHFLLARLLMDDLTKSDYPSKRLIIVGSITGNTNTLAGNVPPKANLGDLRGLAGGLNGLNSSAMIDGGDFDGAKAYKDSKVCNMLTMQEFHRRYHEETGITFASLYPGCIATTGLFREHIPLFRTLFPPFQKYITKGYVSEDEAGKRLAQVVSDPSLTKSGVYWSWNKASASFENQLSQEASDVEKARKVWEISEKLVGLA	Short-chain dehydrogenase
>Rosa chinensis XP_024159858
MALRAASVVSSAFSAPKEGKSSASFKDSSLFGVSFSENLKADFSSVALSCKREFKPVRAQTAATASPAINKSTSDGKKTLRKGSVVITGASSGLGLATAKALAETGKWHVIMACRDFLKAERAAKAAGMPKENYTIMHLDLASLDSVRQFVDNFRRSERPLDVLVCNAAVYLPTAKEPTFTADGFELSVGTNHLGHFLLARLMVEDLNKSDYPSRRLIIVGSITGNTNTLAGNVPPKANLGDLRGLAGGVNGVNSSAMIDGGDFDGAKAYKDSKVCNMLTMQEFHRRYHEETGITFASLYPGCIATTGLFREHIPLFRLLFPPFQKYITKGYVSEEESGKRLAQVVSDPSLTKSGVYWSWNKTSASFENQLSEEASDAEKARKVWEVSEKLVGLA	Short-chain dehydrogenase
>Prunus mume XP_008226663
MALQAASVVSSAFSVPKEGKSSASFKDSSLFGVSFSDNLKAEFSSVALSFKREFKPVRAQTAATASPAINKGASEGKKTLRKGSVVVTGASSGLGLATAKALAESGKWHVIMACRDFLKAERAAKSAGMPKENYTIMHLDLASLDSVRQFVDNFRRSERPLDVLVCNAAVYQPTAKEPSFTAEGFELSVGTNHLGHFLLSRLLLEDLNKSDYPSRRLIIVGSITGNTNTLAGNVPPKANLGDLRGLAGGLNGLNSSSMIDGGDFDGAKAYKDSKVCNMLTMQEFHRRYHEDTGITFNSLYPGCIATTGLFREHIPLFRLLFPPFQKYITKGYVSEEEAGNRLAQVVSDPSLTKSGVYWSWNKDSASFENQLSKEASDAEKARKVWEVSEKLVGLA	Short-chain dehydrogenase
>Ziziphus jujuba XP_015881452
MALQTASLLRLALPLHKEGKSSASFKELGFLGIPVPDHLKAECKSSLGVRIRDLPLGTFRAQTTTTSPTKAAPEGKKTLRKGNVIITGASSGLGLATAKALAEKGQWHVIMACRNFLKAERAAKSAGIPKENYTIMHLDLASLESVRQFVNNFRQSGRQLDVLVCNAAVYLPTAKEPSFTAEGFELSVGTNHLGHFLLSRLLLDDIKQSDYPAKRLIIVGSITGNTNTLAGNVPPKANLGDLRGLTGGLNGINSSAMIDGGEFDGAKAYKDSKVCNMLTMQEFHRRFHEETGISFASLYPGCIATTGLFREHIPLFRLLFPPFQKYITRGYVSEEEAGERLAQVVSDPSLTKSGVYWSWNKNSASFENQLSKEASDPQKAQKLWDISEKLVGLA	Short-chain dehydrogenase
>Cucumis melo XP_008448267
MALQAVSFSPKISIHKDVYPAGTFVLKNTGLSEVPFSVHIEVKSKSLIYRNKEVRVPVGAVRAQTASVSEIKQAPQEVNKTLRKGNVIITGASSGLGLATAKALAETGKWHIIMACRNFLKAQMAAKSAGVAKENYTIMHLDLASLESIRQFVDSFRRSGMPLDVLVCNAAVYLPTAKEPTFTAEGFELSAGTNHLGHFLLTRLLLDDIKQSDYPSKRVIIVGSITGNTNTLAGNVPPKANLGDLRGLASGLNGVNSSTMIDGGEFDGAKAYKDSKVCNMLTMQELHRRYHEETGITFASLYPGCIATTGLFREHIPLFRLLFPPFQKYITKGYVSEEEAGKRLAQVVGDPSLEQSGVYWSWNKNSASFQNQLSEEASDVEKARKLWEISEKLVGLA	Short-chain dehydrogenase
>Cucurbita pepo subsp. pepo XP_023512310
MALQAASFSPTISIHKEVYAAGTVVLKNTGLSGLPFSEHFEVKSKSLRLRNKQGRLPDGAIRAQTATISEINQAPLEGNKTLRKGNVIITGASSGLGLATAKALAETGKWHVIMACRNFLKAQMAAKSAGIAKENYTVMHLDLASLDSVRQFVDSFRRSGMPLDVLVCNAAVYLPTAKEPSFTAEGFELSVGTNHLGHFLLTRLLLDDIKQSDYTSKRVIIVGSITGNTNTLAGNVPPKANLGDLRGLASGLNGLNSSTMIDGGEFDGAKAYKDSKVCNMLTMQELHRRYHEETGITFASLYPGCIATTGLFREHIPLFRILFPPFQKYITKGYVSEEEAGKRLAQVVCDSSLEQSGVYWSWNKNSASFQNQLSQEASDEEKARKLWEISEKLVGLA	Short-chain dehydrogenase
>Ricinus communis XP_002534245
MASSLVSSTFVVLKEGKSSASFKDSSLFGVSLSDHLKADHSSSAFRFKREPNQRVGAVRAQTMATASPAVNRAAPEGKKTLRKGSVIVTGASSGLGLATAKALAETGKWHIIMACRDFLKTERAAKSAGISKENYTIMHLDLASLDSVRQFVDNFKRSGRPLDVLVCNAAVYLPTAKEPTFTAEGFELSVGTNHLGHFLLSRLLLEDLQKSDYPSKRLIIVGSITGNTNTLAGNVPPKANLGDMRGLAGGLNGLNSSAMIDGGNFDGAKAYKDSKVCNMLIMQEFHRRFHEETGITFASLYPGCIATTGLFREHIPLFRTLFPPFQKYITKGYVSEDEAGKRLAQVVSDPSLTKSGVYWSWNKDSASFENQLSQEASDADKARKVWEISEKLVGLA	Short-chain dehydrogenase
>Juglans regia XP_018850911
MALQAALSLPSAISIHKGGKSNISLKDSDLFGASISNLLKNEIKCPLIRSQEVGKRKLLVGTIRSQTATTTPAIDQATPEAKKTLRKGTVIITGASSGLGLATAKALAETGKWHVIMACRNFLKAERAAKSVGITKENYSVMHLDLASLDSVRQFVDNLRGLAMPIDVLVCNAAVYQPTAKEPSFSAEGFELSVGTNHLGHFLLARLLLDNIKQSDYPFKRLIIVGSITGNTNTLAGNVPPKANLGDLRGLAGGLNGINSSPMIDGGDFDGAKAYKDSKVCNMLTMQEFHRRYHEETGITFASLYPGCIATTGLFREHIPLFRLLFPPFQKYITKGYVSEEEAGKRLAQVVSDPSLTKSGVYWSWNKNSSSFENQLSKEASDREKARKLWEISEKLVGLA	Short-chain dehydrogenase
>Vitis vinifera XP_002264042
MALQAASLLPSAVSIHKEGKSNASLKETGFFEVSVSDHLKAELSLGLSKNKELKRRKLPVGVIRAQTATTPAISQASPEGKKTLRKGNVIITGASSGLGLATAKALAETEKWHIIMACRNFLKADRAAKSAGIAKENYTVMHLDLASLESVRQFADNFRRSGRPLDVLVCNAAVYLPTAKEPTFTAEGFELSVGTNHLGHFLLSRLLLDDLKQTDYPSKRLIIVGSITGNTNTLAGNVPPKANLGDLRGLAGGLNGINGSPMIDGGEFDGAKAYKDSKVCNMLTMQEFHRRYHEETGITFASLYPGCIATTGLFREHIPLFRLLFPPFQKYITKGYVSEEEAGKRLAQVVTDPSLTKSGVYWSWNKNSASFQNQLSQEASDAEKARKVWEISEKLVGLA	Short-chain dehydrogenase
>Solanum lycopersicum NP_001304903
MALQASSLLPSTFSKGKASATLKNSSIFGASLSDYTKSDFGSSSFRVKNQRRSSNGGVVRATMVASPGVTTNSPSGKKTLRKGCVIVTGASSGLGLATAKALSETGKWHVIMACRDFLKAEKAAKSVGMSKENYTIMHLDLASLDSVRQFVDNFRRSGRPLDVLVANAAVYQPTAKEPSFTAEGFELSVGTNHLGHFLLSRLLLDDLKQSDYPSKRLIIVGSITGNTNTLAGNVPPKANLGDLRGMAGGLNGINSSAMIDGGEFDGAKAYKDSKVCNMLTMQEFHRRYHEETGITFASLYPGCIATTGLFREHIPLFRLLFPPFQKYITKGYVSETESGKRLAQVVSDPSLTKSGVYWSWNKDSASFENQLSEEASDAEKARKVWEVSEKLVGLA	Short-chain dehydrogenase
>Capsicum annuum XP_016541304
MALQVAALLPSTFSIPKEGKASATLKDSTLSGISLSNHVKSENMELTSWIPLQSQRKLSLGAIRAQTMVASPGATNAPVIRKKMLRKGCVVITGASSGLGLATAKALAEIGKWHVIMACRDLLKTERAAKSAGMPKENYTIMHLDLVSLDSVRQFVNNFRRSGNPLDVLVCNAAIYQPTAKEPSFTAEGFELSVGTNYLGHFLLSRLLLEDLKQSDYPSKRLIIVGSITGNSNTLAENVPPKANLRDLRGLARGLNGLNSSAMIDGGDFDGAKAYKDSKICNMLTMQEFHRRYHEETGITFASLYPGCIATTGLFREHIPLFRFLFPPFQKYITKGFVSEAESGKRLAQVVSDPSLTKSGVYWSWNKNSSSFENQLSEEASDAEKTCKVWEVSEKLVGLA	Short-chain dehydrogenase
>Nicotiana tabacum XP_016464350
MALQAAALLPSAFSIPKEGKASATLKDSSLFGISLSDHIKSDFGSSSFKIKSQRRLSHGAIRAETMVATPGVTNATVSGKKTLRKGCVVVTGASSGLGLATAKALAETGKWHVIMACRDFLKTERAAKSAGMPKENYTIMHLDLASLHSVRQFVDNFRRSGRPLDVLVCNAAVYQPTAKEPSFTADGFELSVGTNHLGHFLLSRLLLDDLKQSDYPSKRLIIVGSITGNTNTLAGNVPPKANLGDLRGLARGLDGLNSSAMIDGGDFDGAKAYKDSKVCNMLTMQEFHRRYHEETGITFASLYPGCIATTGLFREHIPLFRLLFPPFQKYITKGFVSETESGKRLAQVVSDPSLTKSGVYWSWNKNSSSFENQLSQEASDAEKARKVWEVSEKLVGLVD…	Short-chain dehydrogenase
>Ipomoea nil XP_019183223
MALQAAALLPALSIPKEGKTSATLKDSSLFGVSLLDHSKPDFSSSALKIKGARKVSNGVVKAETMVATPGVTGAQVSGKKTLRKGTVVVTGASSGLGLATAKALAETGKWHVIMACRDFLKAERAAKSVGMRKEDFTIMHLDLASLDSVRQFVDNFRRSGRPLDVLVCNAAVYLPTAKEPTFTAEGFELSVGTNHLGHFLLSRLLLDDLKQSDYPSKRLIIVGSITGNTNTLAGNVPPKAHLGDMRGLAGGLSGHHSSAMIDGGAFDGAKAYKDSKVCNMLTMQEFHRRFHEDTGITFASLYPGCIATTGLFREHIPLFRLLFPPFQRFITKGFVSEDEAGKRLAQVVSDPSLTKSGVYWSWNKDSASFENQLSQEASDADKARKVWDLSEKLVGLA	Short-chain dehydrogenase
>Sesamum indicum XP_011069382
MAALLPSTLSIQKESKAIAIKETSLFGAALPTSLKAEFSPCFHKELRKKLSIGPIKAQTAATTPAVNQPSEKKTLRKGTAIITGASSGLGLATAKSLAETGKWHVIMACRNFLKAEKAAKSAGIPKENYTVMHLDLASLESVRQFVDTFRRSGRPLDVLVCNAAVYLPTAKEPTFTADGFELSVGTNHLGHFLLSRLLLDDLKQSDYPQRRLIIVGSITGNTNTLAGNVPPKANLGDLRGLAGGLNGVGSSSMIDGGEFDGAKAYKDSKVCNMLTMQEFHRRFHEETGVSFASLYPGCIAETGLFREHIPLFRLLFPPFQKYITKGYVSEDEAGKRLAQVVSDPSLSKSGVYWSWNKNSSSFENQLSKEASDAEKARKLWEVSEKLVGLA	Short-chain dehydrogenase
>Olea europaea var. sylvestris XP_022876491
MALQAASLVPSAFTIQKEGKSAASVNSGLFGVSLADQAKTDFSSFALKSKREFGARKSSVAVRAQAVVTTPAINSDTVQGKKTLRKGNVVITGASSGLGLATAKALAEAGKWHVIMACRDFLKAEKAAKSAGMAKESYTIMHLDLASLDSVRQFVDNFKRSGRPLDVLVCNAAVYQPTAKQPSFTADGFELSVGTNHVGHFLLSRLLLDDMKQSDYPSKRLIIVGSITGNTNTLAGNVPPKANLGDLRGLAGGLNELNSSAMIDGGDFDGAKAYKDSKVCNMLTMQEFHRLYHEDTGITFASLYPGCIATTGLFREHIPLFRLLFPPFQKFITKGFVSEEEAGKRLAQVVSDPSLTKSGVYWSWNKASASFENQLSPEASDAAKARKIWELSDKLVGLA	Short-chain dehydrogenase
>Helianthus annuus XP_021982815
MALQASLLPSAITVHKEGNGAFVLKNVKSDFSPLLIGTKELKRKPLMGPIRAQTATVAPSVKEATPDGKKTLRKGNVIITGASSGLGLATAKALADTGKWHIIMACRNFLKAEKAAKSVGITKENYTVMHLDLSSLESVRQFVDTFRRSGRPLDALVNNAAIYLPTAKEPTYTAEGFELSVGTNHLGHFLLSRLLIEDLKKSDYSQKRLIIVGSITGNTNTLAGNVPPKANLGDLRGLAGGLNGLNSSAMIDGGEFDGAKAYKDSKVCNMLTMQEFHKRYHDETGITFSSLYPGCIATTGLFREHVPLFRILFPPFQKYITKGYVSEEEAGKRLAQVVSDSSLTKSGVYWSWNNNSASFENQLSQEASDAEKARKLWEVSEKLVGLA	Short-chain dehydrogenase
>Lactuca sativa XP_023756350
MALQATSFSVHKTNASFKDSTLFGVSLSDHRQLSFTSSASRTRSKEFGRKVLRIKTQAVATTTQAPAVSSAAPERKKTLRKGSVIITGASSGLGLATAKALAESGKWHVIMACRDFLKAERAAKSVGMSKENYTVMHLDLASLDSVRQFVNNFKQSGRPLDVLVCNAAVYQPTAREPSFTADGIELSVGINHLGHFLLSRMLLDDMKQSDYPSKRLIIVGSITGNTNTLAGNVPPKANLGDMRGLAGGLSGLNSSTMIDGGDFDGAKAYKDSKICNMLTMQEFHRRYHEETGITFASLYPGCIATTGLFREHIPLFRLLFPPFQKFITKGYVSEEESGKRLAQVVSDPSLTKSGVYWSWNKDSASFENQLSEEASDVSKARKVWEISEKLVGLA	Short-chain dehydrogenase
>Cynara cardunculus var. scolymus XP_024966719
MALQATSFSLHNLVNLPAKTAGSSMDSGLFGVSLSDHRKLDFTSSSSRTKMEFTRRRAFRTQAVATTAPAVIWTAPEGKKTLRKGSVIITGASSGLGLATAKALSETGKWHVIMACRDFLKAERAAKSAGMSKENYTVMHLDLSSLESVRQFVRNFKQSGRPLDVLVCNAAVYQPTAKEPTFTADGIELSVGTNHLGHFLLSRLLLDDLKQSDYPSKRLIIVGSITGNTNTLAGNVPPKANLGDMRGLAGGLNGLNSSAMIDGGDFDGAKAYKDSKVCNMLTMQEFHRRYHEETGITFASLYPGCIATTGLFREHIPLFRLLFPPFQKFITKGYVSEEESGKRLAQVVSDPSLTKSGVYWSWNKDSASFENQLSEEASDVAKARKVWEISEKLVGLA	Short-chain dehydrogenase
>Daucus carota XP_017248293
MALQAASFLPSSFSINKEGKANVSLKETSLFGVTFSDSLRTDFSSLRTRRGCRQISQTGAIRSQAVATTPSVNRATGEGKKTLRKGSVIITGASSGLGLATAKALAETGKWHVIMACRDFLKAERAAKSAGMPKENYTIMHLDLASLDSVRQFVETFRRSERPLDVLVCNAAVYFPTAKEPTYTADGFELSVGTNHLGHFLLSRLLLDDLNKSDYPSKRLIIVGSITGNTNTLAGNVPPKANLGDLRGLAGGLNGMNSSAMIDGAEFDGAKAYKDSKVCNMLTMQEFHRRYHEETGITFASLYPGCIATTGLFREHIPLFRTLFPPFQKYITKGYVSEAESGKRLAQVVSEPSLTKSGVYWSWNKDSASFENQLSEEASDVEKARKVWEVSEKLVGLA	Short-chain dehydrogenase
>Beta vulgaris XP_010675628
MALQATSLLPSAFSIPKEGKSNASLKDLSLFGVSLSDYVKADFTSSALRCKRECNATRSTVGPIRAQTSAVATPGVTRSTSEQKKTLRKGSVIVTGASSGLGLASAKALAETGKWHVIMACRDFLKAERAAKSAGMAKENYTIMHLDLASLDSVRQFVNNFRQSGRPLDVLVCNAAVYQPTAREPSFSAEGFELSVGTNHLGHFLLSRLLLEDLNKSDYPSKRLIIVGSITGNTNTLAGNVPPKANLGDMRGLAGGLNGLNSSAMIDGGEFDGAKAYKDSKVCNMLCMQEFHRRYHEETGITFASLYPGCIATTGLFREHIPLFRILFPPFQKFVTKGFVSEDEAGKRLAQVVSDPSLTKSGVYWSWNKASASFENQLSQEASDPAKAKKVWEISEKLV…	Short-chain dehydrogenase
>Physcomitrella patens subsp. patens XP_024374027
MATCVAAAVSSSLTALTSERATTGITASVQSSAFVGIKVSVCKDASALLKAVNAGTSRQPLVEPVRAQSVAAPASTNASTSSKKTDTKSTVIITGASSGLGLATAKVLADSGEWHVIMACRDFLKAERAAKSVGMPKENYTVMHCDLSSLNSVKQFVDNFRRSGRPLDVLVCNAAVYLPTAKEPRYTADGFELSVGTNHLGHFLLANLLMEDIQHKENNNSRRVIIVGSITGNTNTVAGNVPPKANLGDLRGLAGGLDGVRSSVMIDGGEFDGAKAYKDSKVCNMLTMQEMHRRFHEKTGVTFASLYPGCIATTGLFREHYSLFRTLFPPFQKYITKGYVSEEESGRRLAQVVSDPSMNKSGVYWSWNNQSGSFENELSQEASDAEKAKKLWEVSEKLV…	Short-chain dehydrogenase
>Selaginella moellendorffii XP_002964455
MAAVASSSATLGLAANKEVLATSASNAGASSFLGAKVRWNPTIQGLHAARQISAPSTGIRAVAAPVETARPKEAKKTARQSTVIITGASSGLGLATAKVLAETGEWHVVMACRDFLKAEKAARSAGIPKGNYTVMHLDLASLDSVKQFVESFRRSGRSLDCLVCNAAVYFPTAKEPTYSAEGFELSVATNHLGHYLLCRMLLEDMEKSDHASRRMIIVGSITGNTNTLAGNVPPKANLGDLRGLAAGLNGVQSSPMIDGEGFDGAKAYKDSKVCNMLTMQELHRRYHEDTGIVFASLYPGCIATTGLFREHISLFRLLFPPFQKYITKGFVSEEESGKRLAQVVRDPCLQKSGVYWSWNNTSQSFENTLSEEASDPEKAKKLWEISEKLVGLS	Short-chain dehydrogenase
>Amborella trichopoda XP_006827825
MALQAHLGSITAPTLSLHKKEARWSPSTKETVFFGTSVSDYQAAISDLSSLIIISNNRRALKRGCVRAQTTMTTTPAINRAAPEGKKTLRKGSVIITGASSGLGLATAKALAESGKWHVVMACRDFLKAEKAARSVGMSRENYTVMHLDLASLDSVRQFVDNFKRSGRPLDVLVCNAAVYLPTAKEPTFTAEGFELSVGTNHLGHFLLSRILLEDMQKSDYPAKRLIIVGSITGNTNTLAGNVPPKAYLGDLRGLSAGLNGTNTSPMIDGGDFDGAKAYKDSKVCNMLTMQEFHRRYHEETGITFNSLYPGCIATTGLFREHIPLFRLLFPPFQKYITKGYVSEEEAGKRLAQVVSDPSLSKSGVYWSWNKDSASFENQLSQEASDVEKARKVWELSEK…	Short-chain dehydrogenase
>Asparagus officinalis XP_020263384
MALRASLLPSALSAHKERANISIGVVRAQTAATASPAVKPVKQRAEAKDAREAGERAKSRGMRQETEGLHRPCIWNHRVRSASVRGERTQFVARLEASRRLPGSDVWLVCNAAASFNQEPSRRRAELYPADGFEMSVGVNHLGHFLLARLLLDDLKESDYPSRRLIIVGSITGNTNTLAGNVPPKANLGDLRGLAXGLNGTAGSTMIDGGQFDGAKAYKDSKVCNMLMMQEFHRRYHEETGITFASLYPGCIATTGLFREHIPLFRLLFPPFQKYITKGYVSEEDAGKRLAQVVSDPSLTKSGVYWSWNKNSASFENQLSQEASDVEKARRVWEISEKLVGLA	Short-chain dehydrogenase
>Phalaenopsis equestris XP_020593560
MALQASSFLPSGLTAQKEGKANRGLKDSAFLGVHFSENRIKLSLGSPLFSGGKHTSCQFILPGHPNRHSLTIQHPNAPTIIKAQTTATASPAISKSSPEAKKTLRKGNVVITGASSGLGLATAKALAETGKWNVVMACRDFLKAEKAAKSAGMAKENYSIMHLDLASLDSVRQFVRNFRLSGMPLDVLVCNAAVYFPTAGEPTYTADGFEMSVGVNHIGHFLLARELLEDMKQSDYPSRRLIIVGSITGNTNTLAGNIPPKANLGDLRGLAGGLNETTGSPMIDGGNFDGAKAYKDSKVCNMLTMQEFHRRYHEDTGISFTSLYPGCIATTGLFREHIGLFRTLFPPFQKYITKGFVSEEEAGNRLAQVVSDPSLAKSGVYWSWNKNSASFENQLSQEA…	Short-chain dehydrogenase
>Dendrobium catenatum XP_020684932
MALQASSFLPSALSAHKEGKANGGLKDSAFLGVNLSEHRMKSSFSSPLLTSGKRLNASTIIRAQTAATASPAINKASPEAKKTLRKGNVVITGASSGLGLATAKSLAETGKWNVVMACRDFLKAEKAAKSAGMAKENYSIMHLDLASLDSVRQFVRNFRQSGMPLDTLVCNAAVYFPTAGEPTYTAEGFEMSVGVNHIGHFLLARELLEDMKQSDYPSRRLIIVGSITGNTNTLAGNIPPKANLGDLRGLAGGLNETTGSAMIDGGKFDGAKAYKDSKVCNMLTMQEFHRRYHEDTGISFASLYPGCIATTGLFREHIGLFRTLFPPFQKYITKGFVSEEEAGNRLAQVVSDPSLTKSGVYWSWNKNSASFENQLSQEASDVEKARKVWEMTEKLLGLA	Short-chain dehydrogenase
>Musa acuminata XP_009382124
MSSTMALQASFLPSALSAHKEGKANGGAKDSAFLGVSLSETMKSDFSSSVLRSHKRNNLSAGIRAQTATTTPGVKSSAPDGKKTLRKGNVIVTGASSGLGLATAKALAETGRWNVIMACRDFLKAEKAAKSAGMAKENYQVMHLDLASLDSVRQFVRNFRQSGLPLDVLVCNAAVYFPTAKEPTYTADGFEMSVGVNHLGHFLLARELLEDLKASDYPSRRLIIVGSITGNTNTLAGNIPPKANLGDLRGLAGGLNGLGGSTMIDGGEFDGAKAYKDSKVCNMLTMQEFHRRFHEETGVTFASLYPGCIATTGLFREHVALFRLLFPPFQKYITKGFVSEEEAGKRLAQVVIDPSLTKSGVYWSWNNNSASFENQLSEEASDPEKAQRLWQLSEKLVGLA	Short-chain dehydrogenase
>Elaeis guineensis XP_010918444
MALQASFFPSALSTHKEGKVSGGVKDSAFFGFSLSDHVKSDFSCSVLRRSKRVNVSVGVRAQTAATASPAINRATPEGKKTLRKGNVVVTGASSGLGLATAKALAETGKWNVIMACRDFLKAERAAKAAGMSKDNYTVMHLNLASLESVRQFIKNFQYSGMPLDVLVCNAAVYFPTANEPTYTAEGFEMSVGVNHLGHFLLARELLEDLKNSDYPSKRLIIVGSITGNTNTLAGNVPPKANLGDLRGLAGGLNGLNGSTMIDGGQFDGAKAYKDSKVCNMLMMQEFHRRYHEDTGITFASLYPGCIATTGLFREHIPLFRLLFPPFQKYITKGFVSEDEAGKRLAQVVSDPSLTKSGVYWSWNKNSASFENQLSEEASDPEKARRVWELSEKLVGLA	Short-chain dehydrogenase
>Phoenix dactylifera XP_008775978
MALQASFLPSALSPHKEGKVGGGIKDSAFLGTSLSDHVKSDLNCSLLRCGKRLNASVGVRAQTAAAAAAATASPAIERATPEGKKTLRKGNVVITGASSGLGLATAKALGETGKWNVVMACRDFLKAERAAKAAGMSEGSYKIMHLDLASLESVRQFVGNFRLSGMPLDVLVCNAAVYLPTAREPTYTADGFEMSVGINHLGHFLLARELLEDLKASDYPSTRLIIVGSITGNTNTLAGNVPPKANLGDMRGLAAGLNGVKGSTMIDGGEFDGAKAYKDSKVCNMLMMQEFHRRYHEETGITFASLYPGCIATTGLFREHIPLFRLLFPPFQKYITKGFVSEDEAGKRLAQVVSDPSLTKSGVYWSWNKNSASFENQLSEEASDPEKARRVWEISEKLV…	Short-chain dehydrogenase

## Sheet: Sequences for Figure 3C
Dataset S5 Function genes annotation of Heimdallarchaeia MAGs by NR, KEGG, COG/eggNOG, SwissProt and Pfam Datasets used for inferring the porphyrin and bacteriochlorophyll biosynthesis pathways and relative amino acid sequences basis for maximum likelihood trees in Supplementary information: Figure 3.
Digeranylgeranylglyceryl phosphate synthase Archaea	Pfam
>Sulfolobus acidocaldarius strain ATCC 33909 spQ4J8K2
MSVKAYLELIRVHNVVGSAVSAFMGYVIATTWKFTPLFFLPLLVVSLIAAGGYVINDVYDIEVDKINKPERPLPSGRIAVNIARRFSIVLFAVGLIISIPLGLIPFGFALITIVLLYEYARSLKKLGLVGNFIVALTSALSAYYGGLASGSLLGNFIIPTIYIFFFTLSREFVKGIEDIEGDKRNGVNTLAVKLGEKSTWIIAKIILGILIFTSPLPYFLGFNVIYLIGILALDVLLVYILILHNTIESATKARSLMKIYAIGTLIVFTLGSLRI	UbiA prenyltransferase family
>Archaeoglobus fulgidus strain ATCC 49558 spO29843
MRRVSMRSLKRYLKAIWDLLRLEHGLMYGFGVVIGIYVSDPFFSDLWKLLLGYLTAVFLQASTFALNDYFDYEVDLVNNRTDRPLVRGDLSRRIALALAIALMPPGFVAAYLISPLAFIFAFAVSVLACLYDYKLKELGFAGNVYIAFTMAAPFLFGSIISSGWITEKTALLASMAFLTGVGREIMKGIEDVEGDALRDVRSLARTMGERKAASIASLFYLTAVSISPIPLFLLPEFLFDLKYAVPVSVTDVLLIYVALRLVGDYERESIRKYRKVTLVAMVLGLVGFFAGAF	UbiA prenyltransferase family
>Sulfurisphaera tokodaii strain DSM 16993 spQ971A3
MSVKAYFELVRIHNVIGSAISVFMGYVVASEWKIVPIKLILAMIVVSVIAAGGYIINDVFDIEIDKINKPNRPLPSGRIKISRARSLSIVLFLVGIVLSVLLNIYAFIIALLTVLALYYYAKDLKKQGLVGNLIVALTSALSAFYGGLAFFEGSWVIRTLIPTLYIFFFTLTREFVKGIEDVKGDMTNGVKTLAVRVGIEKTWFISKIILVILIVTSFIPYFFGFNIIYLIGILFLDIILILVVLLRHDIESASKARAYMKVYALGTLILFALGTLPI	UbiA prenyltransferase family
>Methanosphaera stadtmanae strain ATCC 43021 spQ2NGM1
MNPYIEILRPTNALMAFIAVLLMAIIGHTYNYEIILGSLCVFIATGSGNTINDYYDYEIDRINAPNRPIPSGKIELKRALYYSLILFLVSIILGFIISLENGIVVILCTILMIIYAYDLKQRCFIGNLCVAILTGLTFVFGGLITKDVNLGFILGFFAFLMTLSREIIKDIEDIEGDKKEDAHTLPIIYGTKKAVMLAVILNIITCILSPLLYYYNIFSIVYLIIIIIADIIFVYSAYLAVQNQSKESMHKISKYMKIGMLIAFVSFAMGAL	UbiA prenyltransferase family
>Saccharolobus solfataricus strain ATCC 35092 spQ9UWY6
MSLKSYMQLVRIHNVIGAALGAIMGFLVSSQWYLELKGILLSALVVGLIAAGGYVINDVYDVEIDKINKPYRPIPSGKISVNKAKALSIALFIIGIALSILLNIYALVIALVTAIGLIYYAKDLKKTGFYGNLLVATTTALSIFYGGLAFFSDNWLLRIIIPTLYAFFLTLIREIVKGIEDYNGDSLNNVKTLATTLGINKSWRIAKILLVLLLIISPLPFFIGFNLIYLILLILVFIPFTILSIIQKETIEGASKARTYLKISAISGIIAFLLGSLPFFKG	UbiA prenyltransferase family
>Thermococcus kodakarensis strain ATCC BAA-918 spQ5JDN5
MEFKAFIEITRPHNCLLAGIVGVLGSIVAAGGLPELKTAILVFLVVFLGCAGGNTINDYFDYEIDKINRPERPLPRGAMSRKAALWYSVALFATGIVLAWFINIWDFLLAIVAYVTMFIYAWKLKPMPFIGNVVVASLTGATPLYGAIAVGEIGLAGTLALCAFLVNVAREVIKDIEDIEGDMAKGAKTLPILIGRKRAAYVGALFAILTVVASFLPIKAGIGLGYLAMLPVDAVILYSAFLILRSQDRETAHRAQILLKVSVFLAVVAFLIASLVR	UbiA prenyltransferase family
>Methanocorpusculum labreanum strain ATCC 43576 spA2SRL0
MSLAGYGKIIRPMNAGVSGVTAGIAYFIAGGTQPLFSVLLFFIVLVICGAGNVLNDYFDLEIDKVNRPDRPIPSGKVSPKGAVVWAGILFAAGVAAACFTNIWCLAIALVNVVLLIIYAAKFKGIPFLGNLSVAYLSGSIFLFGGFLVGPESFLVMLPLFAITFFGTLARELLKDAEDIEGDRLGGARTLPMQIGVRKTSVLAVIFVLFAVLCSFVPFLTWGVVYLVLIGVVDAFILLVTLRALKFETSTELTASNCTTYLKYGMFAALFVFLLMEILAVFL	UbiA prenyltransferase family
>Methanothermobacter thermautotrophicus strain ATCC 29096 sp027170
MNPYIEILRPVNAVMAVITVMLMALITGRFDFSVLLASVVVFTATGAGNVINDYFDHEIDAINRPERPIPSGRISRGVAGVYSIILFALASLMGFYLGLLPGLVVVSSSLLMVYYAWRLKKRCLVGNITISFLTGLSFVFGGIVLGEVRASILLGFYAFLMTMAREIVKDMEDVEGDRAEGATTLPITHGMRISGVLAASFMLIASLTSPSLYLLGIFSALYIPVLLLAVAVFLRAAIMILRGQDRATASRVSRMIKVGMALTFIAFAAGSGTITALTGLS	UbiA prenyltransferase family
>Methanosarcina barkeri strain DSM 804 spQ46BD9
MSASVRTYLEIMRYENCLMAGFAAIIGTLIAFNILTSNAPSSYSPGEFPLFSSVLIFLAVFLVAGAGNAINDYFDVRIDSINRPDRPIPSGRMKLKEALYFSYTLFALGTLLAFSINPICGVIALFNSLVLIFYAKTLKGTPLLGNLSIGYLTGSSFLFGASVFGLEGLKALFVLFLLAALAITAREIVKDIEDMEGDKMEGADTLPLRVGAKKASYLAALIGFLAVIFSPLPYHLSMLGLRYLYLVLLADLGFLAAIYQLLARNNPTKSSKMFKIAMFFALIAFIAGV	UbiA prenyltransferase family
>Methanosarcina mazei strain ATCC BAA-159 spQ8PV96
MSAGIRTYLELMRYKNCLMAGFAAAIGTLIAFNILISGTSTPNFEDAFPFLDAGLVFLVVFLVSGAGNAINDYFDIKIDSINRPERPIPSGRVKAKEAFYFSYLLFALGTLIAFSINSICGSIALFNSLLLILYAKTLKGTPLLGNLSIGYLTGSVFLFGASIFGFGGIKALSVLFLLAALAITAREIVKDIEDMEGDSLEGADTLPLRIGAKKAGYLAVLTGLLAVILSPLPYFMSVLGLRYIYLVSLADLGFLAAIIQLLVRNNPTKSSKLFKIAMFFALIAFIAGV	UbiA prenyltransferase family
>Methanosarcina acetivorans strain ATCC 35395 spQ8TS44
MSAGIRTYLELMRYGNCLMAGFAAVIGTLIAFNILTSGPLSSNFTGPFPFLDAGFVFLVVFLVSGAGNAINDYFDIKIDSINRPERPIPSGRVQAKEALYFSYLLFAAGTLLAFSINSICGLIALFNSLLLILYAKTLKGTPLLGNLSIGYLTGSVFLFGASVFGLEGLKTLFVLFLLAALAITAREIVKDIEDMEGDRLEDADTLPLRIGAKKAGYLAVLIGLLAVLLSPLPCVMSILGLRYLYLVLLADLGFLAAIVQLLVKNNPTKSSKMFKIAMFFALIAFIAGV	UbiA prenyltransferase family
>Methanocaldococcus jannaschii strain ATCC 43067 spQ57727
MGVFMEKLKTYLELIRVKNCITASIGGIIGYLISSNFEIDILKSLLVFFVVFFVCAYGNVINDIFDIEIDRINKPSRPLPSGKIKLNEAKKFSAILLILGLVLSLFINIYALIIAVINALFLYLYAKKYKKYKPIGNFIIGYLTGSVFLFGGVAGKNVMPVVILFLCSLLSIWGREIVKDFEDMEGDKKEGVISLPIKYGKKSLYFATFLVVLAVILSPLPYILKIFGIWYLILIAICDILFIYAMALLLKEPNKETASKVSKFLKIIMNIVLLAFIVGAIKL	UbiA prenyltransferase family
>Korarchaeum cryptofilum strain OPF8 spB1L6Z7
MGKLGAYVEISRPKNALMSILGTLTGWVNSTSVYDGRLILACLIPPLVLMAGNAINDYYDAEIDAINKPYRPIPSGRISKREALNIYIALSLFGIALSIFLGFIEFLIVTAFSLSWYAYARWLKRTGVPGNALVSLGVAFTLIFGSLAAGNLTNKVIIFSSVAFTSNLIREFVKAVEDLPGDRAHGVRTIAVRIGVKRTGILVFLLSLATVVLTILPVIFRLTGIIYLSLSVIISLPILMLASAICLKGKLEERARETSSLIKVSMFLGLLGMLLDPFRVV	UbiA prenyltransferase family
>Methanococcoides burtonii strain DSM 6242 spQ12VF3
MKTYLELMRAGNCAMAAFAGLIGVLIAYNILSSASPYVSLSLFDTSLIFAIVFLVTGAGNGLNDYFDIEIDKVNKPSRPIPSGKISLKSALYFSLFLFITGITLAFLVNPLCGIIALFNSMVLILYAQSLKRTPFFGNASVGYLTGSTFLFGGAVFGMAGLQALVVLFLLATLATIAREIVKDVEDIVGDKKDGARTLPILIGAKKASYIAAAFGFTAMLASPVPYLQSILNEQYLFVVAIADIFFLIAVYQILGKKDAARSSKLFKFAMLFALISFIVGA	UbiA prenyltransferase family
>Thermococcus onnurineus strain NA1 spB6YW76
MELKAFIEITRPHNCILAGIVGLLGSIVALGHFPDPKTALLIFLVVTVGCAGGNTINDYFDYEIDKINRPERPLPRGAMGRKVALYYSMLLFAVGLALAYMINIYAFILGVIAYVTMFIYAWKLKPLPFVGNIVVAGLTGATPLYGAVAVEHLGLAGYLAICAFLVNVAREVIKDIEDVEGDMAKGAKTLPIIWGKKRAAYVGVLFALLTVIASFLPVKASVGVGYYAMVPVDLLILYAAYLILRNQDREVAHKSQKLLKMSIFLAVMAFLIAAIV	UbiA prenyltransferase family
>Thermococcus sibiricus strain DSM 12597 spC6A2C9
MELKCFIEILRPINCLIAGLVGILGATVALGHLPPIKTSLLIFLVVFLECSWGNIINDYFDYEIDKINRPNRPLPRGALSKNIALVYGISLGGVAILIAYLINFEAFIFALGAYLLMYLYARKLKPQPFIGNLVVATLTGITPIYGAIAVGKIGLAGYLALCAFLVNVAREIFKDIEDIEGDKAQGAKTLPIVWGIESSSKIGVIFSVATIIASLLPVKAGIGLGYFPIIIVDGIILWAAYEVLKNPSPKTAGRVQKKLKIAIYLAVFSFLLGSITKGV	UbiA prenyltransferase family
>Thermofilum pendens strain DSM 2475 spA1S066
MKSSLPGALFQRVADWLRLLRAGNCAVVSLGAYTGYVAGRGGSLPQGVLVAASAALVAAWGNIVNDYFDLESDAISKPWRPLPSRRISPGSAVSASLPLLAAGLALGFLVSPLCGFTAVLASALLFLYSWRVKALGLPGNVLIAFLAALNVVYGALASPEPWRSLLPSAYAFLIILGREVLKGVEDLEGDAARGVKTVASTLGARAALRVSAVLLLAVVALSPLPLLSGYGALYALFAFGGVDAPIALALLKAGPEPRRAWIATRILKVPLLMGLLAFLVGGLA	UbiA prenyltransferase family
>Pyrococcus furiosus strain ATCC 43587 spQ8TZM7
MEVKGFIEIMRPHNCILAGIVGILGALVAYEGIPDIKTLTLIFWVVYFGCSGGNTANDYFDYEIDKINRPNRPLPRGAMSRRAALYYALLQYAIGSILAYFLNIRAFVFATIAYFLTFLYGWKLKPLPLVGNITVAALTAATPIYGAIGVGRIGLAGYLAICAFLVNVSREIMKDIEDIEGDKALGARTLPIIIGEKKAAIIAAIFGFLTVIASFLPVKVGIGLGYAPIIIVDIIIIKASIDVLRDPKAASKGQKLLKIATFVAVISFLAGALTKGV	UbiA prenyltransferase family
>Ignicoccus hospitalis strain KIN4 spA8A9J7
MEASGKLRAYLELVRAHNLLGTVLGVIAGAALLGEVNVAAAIASASAAAVAAGGYAINDYFDVEIDKVNKPERPIPSGRVGAEEARKLALALLALGPLLGLAVGPLTGAYAALNAVLMYYYSKSLKKTGLPGNLAVSFSTASTLLYGSLATAEWAGEVARVLRTIPIILMVFLMTLAREVVKGVEDYVGDKEGGVKTLAVVKGPDFALRAALALACASLALAYLAAPLLSLGYAFLAFVTLGGLLSLASVAACLRSEDPVRCAAKPRRAMKVAMFLGLIGILVDRLVQPVFYPHVLHAGGEEG	UbiA prenyltransferase family
>Pyrococcus horikoshii strain ATCC 700860 spO57753
MEPKAFVEIMRPHNCILAGIVGILGSLVAYEGIPPVQKLILIFLVVYFGCSAGNTINDYFDVEIDKINRPNRPIPRGAITRKAAFYYGVLQYFIGLIIALLLGWSAFLFALGAYFLTFVYAWKLKPLPFIGNVTVALLTAATPIYGAVGVGRIDLAGYLAICAFLVNVSREIMKDIEDFEGDKRLGARTLPIMIGKKKSGIIASIFGFLTIISSFLPVKVGIGLGYLPIIIVDIMIAKASIDVLVNPEKAGKGQKILKFATFIAVISFLLGALTREV	UbiA prenyltransferase family
>Thermococcus gammatolerans strain DSM 15229 spC5A1J7
MELRAFVEITRPHNCALAGLVGVLGSMVALGSVPEGKILILVFLVVSLGCAGGNTINDYFDYEIDRINRPERPLPRGAMDRRTALWYSLFLFAVGLALALLISLKAFAFALLAYITMFLYAWKLKPLPFIGNIAVAALTGVTPLYGAIAVGKIGLAGTLAVCAFLVNVAREIVKDIEDVEGDLKKGAKTLPIILGRRKAAYVAAFFGVATVIASFLPVKAGVGVGYYAMVPVDLIILYAVYLILRNQDEKTAHRSQLLLKASIFLAVFAFLIAALM	UbiA prenyltransferase family
>Natronomonas pharaonis strain ATCC 35678 spQ3INH7
MERVRGLVELLRPGNAVAAGGLTFIGAFVAGGLSSPQSMAFAVVATVLATGAGNAINDYFDRDIDAINEPDRPIPRGAVSPRGALVYSVALFAVAVVLTLLLPWLAIAIAAINLVALVAYTEVFKGLPGVGNALVAYLTGSTFLYGGAAVGGDLAAVVVLFALAACATMAREIVKDVEDIDGDRAEGLRTLPIVIGERRSLYVAAGFVVVAVLSSPLPYLLGLFGWVYLVVLVPALCGLAAATWRSFSDPTTGQAWLKASMFAAAVAFVIGRLAVVA	UbiA prenyltransferase family
>Methanoregula boonei strain DSM 21154 spA7I9E7
MGVRGFFAITRPANSVVAGLAAIVAYLIATGTLVYGVLLLMAVVLLVTAAGNVINDYFDAAIDTINRPDRPIPSGAVSRNAALAWAFSLFLLGLAVSVFTTPLCMGIALVNALLLVLYAARLKSTPFFGNAAVAFLSASIFLFGGAYAGWHALLDMLPIAAITFLAMLARELLKDAEDIEGDRAHGADTLAIRIGVRKTALIAFACTAFAIAASAVPYLWWGGWYLAGIAAVDLVILFAAGRSLGCTDPVSLKATGSTTLLKLGMFASLVVFTLSAVFL	UbiA prenyltransferase family
>Methanopyrus kandleri strain AV19 spQ8TWS9
MRAYLELARPINCAMAALGVVVGELIAGARLDVGAVLAPVVAAVVCAGGNAINDYFDAEVDAVNRPDRPIPSGRVSPRSARMFALGCFAVGVGMATVINRMCLAIAALNSVLLYLYSWRLKGTPLIGNVMVSYLVGSCFLFGAAVGQRPAPAVWLFLLAFLANLVREILKDLEDVEGDAALGLKTLPIAYGEGVALRVATVFAIALAVLTPLPYLDGVVGWPYLVLALPAAAVILLASVLAVAGSWDAGKAQRVVKVGMLLGLLAFLASLL	UbiA prenyltransferase family
>Methanococcus maripaludis strain C6 / ATCC BAA-1332 spA9A8Y7
MDIKAYFELIRLKNCLTASFGAFIGGLIASYFNISMIDNLILASIVVFLVCGFGNALNDIYDLKIDKINKPKRPIPSKRISLGEARIFSYLLVVMGLIISMFNITCFLMAVLNSIVLQQYASTYKKNKIVGNLIVAYLTGSVFIFGGIAVGNIDVTIMLFLCALFAMWSREIIKDYEDIEGDIKEKVISIPIKCGEKSIYIAAFLLVFAVLLSPLPYLFGFFGIYYLISVIFCDLLFLIGIYNLVMNPSKKEAKKASRNIKIVTNLVLIAFLIGSLFK	UbiA prenyltransferase family
>Pyrococcus abyssi strain GE5 spQ9V2P5
MEVKAFIEIMRPHNCILAGVVGILGSLVAYEGIPSIEKLGLVFLVVYLGCSAGNTINDYFDVEIDRVNRPNRPIPRGAIPRKVALYYALLQYMLGLALARFLGVEALLFALGAYALTFIYAWKLKPLPFIGNVAVALLTAATPIYGALGVGRVGLAGYLAICAFLVNVSREIMKDIEDIEGDMKMGAKTLPIIIGKRRAAMISSIFGVLTVITSFLPVKVGIGLGYAPIILVDAMILKASIDVVKNPESASKGQKTLKIATFIAVISFLLGALTKGV	UbiA prenyltransferase family
>Methanobrevibacter smithii strain ATCC 35061 spA5ULR8
MNPYVEIIRPGNVIMAIIAVILVAILAKSVDIPIILAMLAVFFAMSAGNVINDYFDYKIDLINKPQRPIPSGRISLDNAKNYAYLLFILAAIVGFLISCLVDTWIPCTIVIFSDIILYLYAYKLKSTPLIGNLTVGFMTGLCFIFAGYTFNEGLIIYESYLLAFFALIMTTAREITKDIEDMEGDMAEGAKTFPILYGPKISAIIAISLIIIDCALCPLLYIYHIFNINYLIVVSIAVLIFLYGAVLLRNQDSKTANKVSKYLKTGMLIAFIAFAIGTFTITF	UbiA prenyltransferase family
>Metallosphaera sedula strain ATCC 51363 spA4YI21
MNPFLKLVRIHNVIGAGLGAFTGYVASSMWKIDPTELILAVLVVALVDAGGNAINDVYDVEIDRINKPDRPIPSGAVSLRTATSLSYGLMGVGVILSALQGYLQFLVALLTSVALIFYARDLKRTGIYGNLVVATATALSLFYGGLSYHEGDWLQRIWIPVLYTFLLTLSREIVKGIEDYRGDLANHVNTLATTRGIASAWRVARVALIITEVTSPLPLFLGYNILYGIVLVPFLYITTKAVLAETSEEGASKARSLLKGSAFLGMVAFALGSLPFQFLFHYLP	UbiA prenyltransferase family
>Methanothrix thermoacetophila strain DSM 6194 spA0B8A0
MTLLEIMRPANCVMAGAASLTGMLVSGALLQSLHTPVLVFSAVLLITGGGNAINDYFDREIDAVNRPDRPIPSGRISPRAALIWSVALFIAGCLIAGLINQSCLALALLNSFVLIIYAARLKGLPVAGNIAISYLTGTTFLFGGLAASPSSITAFLSILSALATLSREIVKDIEDLPGDLAHGAKTLPAFIGKRKSFVLASLVLIVAMLLSYLVPLGIDYQAAVSIANLAFLLSIKRMLCGDASGSQRWIKMGMGMALVAFLIGYHI	UbiA prenyltransferase family
>Methanococcus maripaludis strain C7 spA6VHU1
MDIKAYFELIRLKNCLTASFGAFIGGLIASYFNLATVYDLILASIVVFLVCGFGNALNDIYDLKIDKINKPERPIPSKRLSLTDARVFSYLLVFVGLFISLFNMACFLMAVLNSIVLQQYASTYKKNKIIGNLIVAYLTGSVFIFGGIAVGNIDVTIMLFLCALFAMWSREIIKDYEDIEGDIQEKVISIPIKCGEKSVYIAAFLLVFAVFLSPLPYLFGFFGIYYMLSVVFCDLLFLIGIYNLVKNPSKKEAKKASRNIKIVTNLVLIAFLIGSLFK	UbiA prenyltransferase family
>Methanococcus maripaludis strain S2 spQ6LWN2
MDIKAYFELIRLKNCLTASFGAFIGGLIASYFNLAMVDNLILASIVVFLVCGFGNALNDIYDLKIDRINKPKRPIPSKRITLNNAKVFSYSLVVMGLFISLFNISCFLMAVLNSIVLQQYASTYKKNKIIGNLIVAYLTGSVFIFGGIAVGNIDVTIMLFLCALFAMWSREIIKDYEDIEGDLKEKVISIPIKCGERSIYIAAFLLIFAIFLSPLPYLFGFFGIYYMISVVFCDLLFLFGIYKLVFNPSKMEAKKASRNIKIVTNLVLIAFLIGSLFK	UbiA prenyltransferase family
>Methanococcus vannielii strain ATCC 35089 spA6UQV8
MDLKAYFELIRLKNCLTAGFGALISGLIASNFTFGALFPLILAFLVVFFICGFGNSLNDIYDLKIDRINKPFRPIPSKRISLTDAKVFSYSIMIFGLIISLFNIYCFLMAVLNAVVLQKYAKIYKKNKIIGNMLVAYLTGSVFIFGGIAVGNVNVSLYLFSCAMFSMWAREIIKDYEDIEGDLKEKVSSLPIKYGEKSIYISLGLLLIAIGLSFLPYLTGIFGIYYLLMILICNLMFLAGFFNLLNAPSKKQARKTSKNIKLITNFVLIAFIIGSIFK	UbiA prenyltransferase family
>Haloquadratum walsbyi strain DSM 16790 spQ18J00
MDTHVRGTIRGAIDLMRIGNAVAAGVLTFTGAFVAGGFAVTTAHVTGAVAATIFATAAGNAINDYFDRAIDKINRPMRPIPRGAISERGAIVFSGFLFVAAVVSTSVLPLIAIVLALMNLLALVAYTELFKGLPGVGNAIVAYLTGSTFLFGAAAIGRITDFGVVVLFILAALATATREIIKDIEDLDGDRKEGLQTLPIVIGVTPAYRVATGVLLVAVIASIVPYVIGIFGIWYLTLVVPADMIMLIGVWQAPDNPTQGQQLLKRGMFVAAAAFVVGRAVVVAGI	UbiA prenyltransferase family
>Methanococcus aeolicus strain ATCC BAA-1280 spA6UVU6
MNLKIKYYLELIRVKNCLTASFGTIIGGLIASNFNFGLIGYILLASLIVFLVCGFGNALNDIQDIEIDKINKPNRPLPSNKISLKSATIFSYLLMISGIIISLFNMICFAIALINSIVLYLYAKKYKRNKIIGNLIVAYLTGSIFIFGGASVGNVEITLILFLCALFATWSREIIKDYEDLDGDKSEGVISLPIKYGKNSIFVAIGFLLCSILLSPLPYILGMFGAPYLMAIMICNVLFILAVLKLLKNPSKEIAGSSSKYIKIIMNLVLLSFVIGSLM	UbiA prenyltransferase family
>Methanococcus maripaludis strain C5 spA4G0P3
MGIKAYFELIRLNNCLMASFGAFIGGLIASYFNLEMVNNLIFASIVVFLVCGFGNALNDIYDLKIDRINKPERPIPSKRISLTNARIFSYLLVFTGLCISLFNITCFLMAVLNSIVLQQYASTYKKNKIIGNLIVAYLTGSVFIFGGIAVGNIDVTIMLFLCALFAMWSREIIKDYEDIEGDIQEKVISIPIKCGENSIYIAALLLVFAVLLSSLPYLFGFFGIYYLISVVFCDLLFLIGIFPLLINPSRRGAKNASRNIKIVTNLVLVAFVIGSFFK	UbiA prenyltransferase family
>Methanoculleus marisnigri strain ATCC 35101 spA3CW74
MSVSAFIRITRPHNAVVAGLTALIGYLIATGTLTPPSLLLAVIVALITAGGNVINDVRDVEIDRINRPDRPIPAGDISLAGARAYAAALFVGGIAIATLTTTLCLAIAIINSVILIVYAVRLKRTPVLGNVAVAYLAGSVFLFGGAFAGIEGLVRNLSLAAITFLATIARELLKDAEDVDGDAAGGARTLPMIVGVRKTGIFAFACACGAVAASLLPFGDWWGLFYLAGIAVVDLVILFGAFRGLSCTTPGCVRESNATSILRAGMFAALAVFAIAAVI	UbiA prenyltransferase family
>Methanospirillum hungatei JF-1 strain ATCC 27890 spQ2FN44
MNGAAYLSIIRPVNAVVAGLAGILASIIATGSIPAEFFWIFCIVLTITGAGNVINDYYDKEIDAINQPDRPIPSGQIIPGHALMYAILLFLIGNGIAILFTPLPLAGIAMGNSVILWLYASFLKKTPLIGNISVSYLAASIFLFGGAIQGTQGIISVFPIAGATWGVMLARELIKDAEDMPGDNEHGARTFPLLYGIRATIYLALISATAGVLMSLLLYSRWGAFYLGAIILVDAIILFGAIRGMKATNSEEMIKAKSSKILKAGMFASLLVFLLSAVLL	UbiA prenyltransferase family
Chlorophyll synthase Cyanobacteria
>Pseudanabaena sp. PCC 7367 K9SH88
MTSQNPDLSPEASSADQAAELAAEITTETTSSADRIDTDDADAANNADAANNAEAKEAKDADASKGSRTRQMLGMKGADYQETSIWKLRLQLMKPITWIPLIWGVVCGAASSGNYTWTIENVLISAACMLMAGPLLAGYTQTINDYYDREIDAINEPYRPIPSGAIPLKQVVAQIWILLAAGILVAAGLDLWAGHTFPTITLMAALGSFLSYIYSAPPLKLKQNGWLGNYALGSSYIALPWWAGHALFGDLNLTIVIITLVYSFAGLGIAVVNDFKSVEGDRQLGLQSLPVMFGVDKAALISATMIDVFQIAIALYLLAVGEKLLASLLVLLVIPQITFQDMYFLRNPLENDVKYQASAQPFLVIGMLVAGIAMGHAGV	UbiA prenyltransferase family
>Cyanobacterium stanieri strain ATCC 29140 K9YJI6
MTETDKKDYTKVDLDREDKGSKARQMLGMKGASKAKNIWQIRLQLMKPITWIPLIWGVVCGAASSGGYIWSVEHFLIALACMFMSGPLLTGYTQTINDFYDREIDAINEPYRPIPSGAITIPQVVTQILVLLVGGIAIAYGLDMWAGHEFPVLTCLAVGGSFVSYIYSAPPLKLKQNGWLGNYALGSSYIALPWWAGHALFGELNWTIVVLTLIYSMAGLGIAVVNDFKSVEGDRTLGLKSLPVMFGVTTAAWICVIMIDVFQAGMGLYLVSIHKNLYATILFLLIIPQITFQDMYFLRDPLKNDVKYQASAQPFLVLGMLVLGLAIGNS	UbiA prenyltransferase family
>Rippkaea orientalis strain PCC 8801 trB7JXU5
MSDSSTAKSNEGGSKTRQLLGMKGATSGETSLWKLRLQLMKPITWIPLIWGVVCGAASSGGYTWTVENVLKIAACMLLSGPLMAGYTQTLNDFYDREIDAINEPYRPIPSGAISIPQVVTQILVLLGAGLALGYGLDVWAGHEFPMMFSLTLGGAFIAYIYSAPPLKLKQNGWLGNYALGSSYIALPWWAGHALFGQLNWTIVILTLFYSLAGLGIAVVNDFKSVEGDRQLGLKSLPVMFGIDTAAWICVIMIDVFQAGIAGYLIYVNQNLYAAILLLLVIPQITFQDMYFLRDPLKNDVKYQASAQPFLVLGMLVAGLALGNAGV	UbiA prenyltransferase family
>Sphaerospermopsis kisseleviana NIES-73 trA0A1Z4UMX3
MSESTPINQNSQPTEVVETTIQEATNKEDRNAKTRQLLGMKGAAPGETSIWKIRLQLMKPITWIPLIWGVVCGAASSGNYTWTLENVLKAALCMLLSGPLLTGYTQTINDYYDREIDAINEPYRPIPSGAISEKQVVTQFVLLLLLGYGVAYTLDLWAGHPFPNILGLSVFGSFIAYIYSAPPLKLKQNGWLGNYALGASYIALPWWAGHALFGELNWKIVVLTLFYSLAGLGIAVVNDFKSVEGDRQLGLKSLPVMFGVQTAALICVVMIDLFQGLVAGYLVSIHENLYAAILVLLIIPQITFQDMYFLRDPIANDVKYQASAQPFLVFGMLVTGLALGHAGI	UbiA prenyltransferase family
>Moorea producens 3L trF4XYR3
MAEENLTEQSAKTRQLLGMKGAAPGESNLWKIRLQLMKPITWIPLMWGVVCGAASSGGYTWTLEDLLMAAACMLLSGPLMAGYTQTLNDFYDREIDAINEPYRPIPSGAISIPQVITQIVVLLLAGIALSYGLDVWAGHEFPTLTCLTLGGAFLAYIYSAPPLKLKKNGWLGNYALGASYIALPWWAGHGLFGHLNLTIMILTLFYSLAGLGIAVVNDFKSVEGDRELGLKSLPVMFGVTTAAWICVVMIDLFQAGIAGYLISIHQNLYAAILILLIIPQITFQDMYFLRDPLKNDVKYQ	UbiA prenyltransferase family
>Calothrix sp. HK-06 trA0A1Q4RWA7
MSETPITPSTEEINATEDRSAKARQLLGMKGAASGESSIWKIRLQLMKPITWIPLIWGVVCGAASSGEFTWTLENVLKSLACMLLSGPLMAGYCQITNDYYDREIDAINEPYRPIPSGAISIPQVLTQIWVLLIAGLVLAFALDKWAGNSYPTITTIAVIGAIISYIYSAPPLKLKQNGWLGSYALGASYITFPWCTGHALFGELHWPIIVLTMFYSLAGLGIAIVNDFKSVEGDAKLGLKSLPVMFGTKTAAWICVLMIDIFQAGIAVYLISIHQQLYAAILLLLVIPQITFQDMYFLRDPLKNDVKYQASAQPFLVLGMLVTGIAIGHAGL	UbiA prenyltransferase family
>Halomicronema hongdechloris C2206 trA0A1Z3HGI9
MADPQLPTDSQQAASNRSGQTRQLLGMRGAQAGETSIWKIRLQLMKPITWIPLIWGVVCGSASSGNFSWTVDNVLVALACMLLSGPLLAGYTQTLNDFYDREIDAINEPYRPIPSGAISVPQVVAQILILLGAGIALAYGLDQWAGNTFPTITATAVGGSLLSYIYSAPPLKLKKNGWLGNYALGASYIALPWWAGHALFGDLNLTIIGLTLFYSLAGLGIAVVNDFKSVEGDRQLGLQSLPVMFGVTAAAWICVLMIDVFQGGIAAYLIGVHQNAYAVLLILLIIPQITFQDMYFLRAPLENDVKYQASAQPFLVLGMLVTALALGNAGV	UbiA prenyltransferase family
>Anabaena sp. 90 trK7W0V7
MSESTPIDPNSQPNEAIESTNPEVTIAEDRNAKTRQLLGMKGASAGETSIWKIRLQLMKPITWIPLIWGVVCGAASSGNYTWTLENVLKSALCMLLSGPLLTGYTQTINDYYDREIDAINEPYRPIPSGRISEKQVISQFVLLLLLGCGVAYTLDLWAGHQFPTVLMLSVFGTFIAYIYSAPPLKLKQNGWLGNYALGASYIALPWWAGHALFGELNWKIVILTLFYSLAGLGIAIVNDFKSVEGDRQLGLQSLPVMFGIQTAALICVVMIDLFQGLVAGYLVSIHENLYAAILVLLIIP	UbiA prenyltransferase family
>Limnothrix rosea IAM M-220 trA0A1Q4R910
MTETPNPENITTEQEQEEQGSKARQLLGMKGAADGETSIWKIRLQLMKPITWIPLIWGVVCGAASSGGYVWGVEDFAMAMACMLLSGPLLTGYTQTINDYYDREIDAINEPYRPIPSGAISVPQVVTQIVVLLGSGIILSYLLDVWAGHDFPIMLVLTLGGAFVAYIYSAPPLKLKQNGWLGNYALGASYIALPWWAGHALFGTLTPTVMVVTLIYSFAGLGIAIVNDFKSVEGDEELGLKSLPVMFGVGTAAWICVIMIDVFQIGIAGYLVSIHQQLYASILVLLVIPQIVFQDMYFLR	UbiA prenyltransferase family
>Dolichospermum planctonicum trA0A480AFD4
MSESNSINPNPQANGVVGESTNQEVTTTEDRNAKTRQLLGMKGASPGETSIWKIRLQLMKPITWIPLIWGVVCGAASAGNYTWTLENVLKSALCMLLSGPLLTGYTQTINDYYDRDIDAINEPYRPIPSGAISQKQVISQIIVLLLLGYGVAYTLDLWANHPFPTVLMLSVFGTFIAYIYSAPPLKLKQNGWLGNYALGASYIALPWWAGHALFGELNWKIVVLTLFYSLAGLGIAIVNDFKSVEGDRQLGLQSLPVMFGVQTAALICVVMIDLFQGLVAGYLVSIHENLYAAILVLLIIPQITFQDMYFLRDPIANDVKYQASAQPFLVLGMLVTGIALGHAGV	UbiA prenyltransferase family
>Synechococcus sp. strain ATCC 27264 trB1XPS7
MPNDEWFSFTLFFCTKYSNPDAMTETPNPDTKPATAPEEQGSKARQLLGMKGAAGGETSIWKIRLQLMKPITWIPLIWGVVCGAASSGGYVWGVEDFLKAMTCMLLSGPLLTGYTQTLNDFYDREIDAINEPYRPIPSGAISVPQVVTQILVLLGSGIGLSYLLDLWAGHDFPVMLVLTVVGCFIAYIYSAPPLKLKQNGWLGNYALGASYIALPWWAGHALFGTLTPTVMVVTLIYSFAGLGIAVVNDFKSVEGDRQLGLKSLPVMFGVGTAAWICVLMIDIFQVGIAGYLVSIHEQLYATILLLLVIPQITFQDMYFLRDPLKNDVKYQASAQPFLVLGMLVAGLAMGHAGIS	UbiA prenyltransferase family
>Prochlorococcus marinus strain MIT 9211 trA9BE45
MSDARQLLGIKGAAETKNSWKLRLQLMKPITWIPLLWGVICGAAASGNYHWSLSNVIASIACMVMSGPLLAGYTQTINDYYDRDIDAINEPNRPIPSGAISLLQVKLQIWVLLGLGLLFAYGLDLWAGHSTPSVLLLALGGSFVSYIYSAPPLKLKQNGWIGNYALGASYIALPWWAGQALFGHLTWTTAILTLAYSLAGLGIAVINDFKSVEGDKALGLQSLPVVFGIKNASFISAGMIDIFQLAMVGVLIAIGQNLASVILILLIIPQITFQDIWLLNDPLKYDVKYQASAQPFLILGMLVTALAIGHSPLSNF	UbiA prenyltransferase family
>Raphidiopsis brookii D9 trD4TU13
MSESAPVNENSQSSAIDTENSGERTSKTRQLLGMKGAASGETSIWKIRLQLMNLLPGFLNLGVVCGAASSGNYSWSLENVLKAALCMLLSGPLLTGYTQTINDYYDREIDAINEPYRPIPSGAISEKQVVSQFVILLLLGYGVAYILDIWAGHTFPNVLMLSVFGSLVAYIYSAPPLKLKQNGWLGNYALGASYIALPWWAGHALFGELNWKIVVLTLFYSLAGLGIAIVNDFKSVEGDRQLGLNSLPVMFGIETAALICVVMIDLFQGLVAGYLVSIHENLYAAILALLIIPQITFQDMYFLRDPIANDVKYQASAQPFLVLGMLVTGLALGHGGI	UbiA prenyltransferase family
