# Supplementary material for: Metagenomic insights into Heimdallarchaeia clades from the deep-sea cold seep and hydrothermal vent
Source: Environ Microbiome. 2024 Jun 22;19:43. doi: 10.1186/s40793-024-00585-2 (PMC11193907; doi:10.1186/s40793-024-00585-2)
Supplement: Supplementary file 6 — Supplementary Material 6 [file 40793_2024_585_MOESM6_ESM.xlsx]

## Sheet: Chloroplastic proteins
Dataset S2 Functional genes annotation of Heimdallarchaeia MAGs by NR, KEGG, COG/eggNOG, SwissProt and Pfam Datasets used for inferring the eukaryotic signatures in the main text Figure S3.
Chlorophyll(ide) b reductase NOL/NYC1
Gene_id	{NR}	{KEGG}	{COG/eggNOG}	{SwissProt}	{Pfam}
C1.bin.1.faGL01472	{putative oxidoreductase [Candidatus Heimdallarchaeota archaeon AB_125]}	{K13606 NOL; chlorophyll(ide) b reductase [EC:1.1.1.294]}	{Enoyl-(Acyl carrier protein) reductase}	{Chlorophyll(ide) b reductase NOL, chloroplastic (EC 1.1.1.294) (Protein NON-YELLOW COLORING 1-LIKE) (OsNOL) (Protein NYC1-LIKE) (Short-chain dehydrogenase/reductase NOL)}	{Enoyl-(Acyl carrier protein) reductase}
C1.bin.76.faGL01844	{putative oxidoreductase [Candidatus Heimdallarchaeota archaeon AB_125]}	{K13606 NOL; chlorophyll(ide) b reductase [EC:1.1.1.294]}	{chlorophyll(ide) b reductase NYC1}	{Chlorophyll(ide) b reductase NOL, chloroplastic (EC 1.1.1.294) (Protein NON-YELLOW COLORING 1-LIKE) (OsNOL) (Protein NYC1-LIKE) (Short-chain dehydrogenase/reductase NOL)}	{Enoyl-(Acyl carrier protein) reductase}
C4.bin.14.faGL001939	{putative oxidoreductase [Candidatus Heimdallarchaeota archaeon AB_125]}	{NA}	{NA}	{NOL_ORYSJ Chlorophyll(ide) b reductase NOL, chloroplastic OS=Oryza sativa subsp. japonica GN=NOL PE=1 SV=1}	{Enoyl-(Acyl carrier protein) reductase}
C4.bin.22.faGL001868	{putative oxidoreductase [Candidatus Heimdallarchaeota archaeon AB_125]}	{NA}	{NA}	{NOL_ORYSJ Chlorophyll(ide) b reductase NOL, chloroplastic OS=Oryza sativa subsp. japonica GN=NOL PE=1 SV=1}	{Enoyl-(Acyl carrier protein) reductase}
H2.bin.2.faGL002625	{2-(R)-hydroxypropyl-CoM dehydrogenase [Candidatus Heimdallarchaeota archaeon LC_2]}	{NA}	{NA}	{NYC1_ARATH Probable chlorophyll(ide) b reductase NYC1, chloroplastic OS=Arabidopsis thaliana GN=NYC1 PE=1 SV=1}	{Enoyl-(Acyl carrier protein) reductase}
Protochlorophyllide reductase (Por)
Gene_id	{NR}	{KEGG}	{COG/eggNOG}	{SwissProt}	{Pfam}
C4.bin.14.faGL000560	{short-chain dehydrogenase [Anaerolineae bacterium SG8_19]}	{K00218 por protochlorophyllide reductase 1.3.1.33 Metabolism--Metabolism of cofactors and vitamins--Porphyrin and chlorophyll metabolism|Metabolism--Global and overview maps--Metabolic pathways|Metabolism--Global and overview maps--Biosynthesis of secondary metabolites}	{COG1028 NAD(P)-dependent dehydrogenase, short-chain alcohol dehydrogenase family IQR Lipid transport and metabolism;Secondary metabolites biosynthesis, transport and catabolism;General function prediction only}	{WWOX_MOUSE WW domain-containing oxidoreductase OS=Mus musculus GN=Wwox PE=1 SV=1}	{Enoyl-(Acyl carrier protein) reductase}
C4.bin.14.faGL000898	{short-chain dehydrogenase [Marinifilum fragile]}	{K00218 por protochlorophyllide reductase 1.3.1.33 Metabolism--Metabolism of cofactors and vitamins--Porphyrin and chlorophyll metabolism|Metabolism--Global and overview maps--Metabolic pathways|Metabolism--Global and overview maps--Biosynthesis of secondary metabolites}	{COG1028 NAD(P)-dependent dehydrogenase, short-chain alcohol dehydrogenase family IQR Lipid transport and metabolism;Secondary metabolites biosynthesis, transport and catabolism;General function prediction only}	{NA}	{short chain dehydrogenase}
C5.bin.12.faGL001757	{short-chain dehydrogenase [Anaerolineae bacterium SG8_19]}	{K00218 por protochlorophyllide reductase 1.3.1.33 Metabolism--Metabolism of cofactors and vitamins--Porphyrin and chlorophyll metabolism|Metabolism--Global and overview maps--Metabolic pathways|Metabolism--Global and overview maps--Biosynthesis of secondary metabolites}	{COG1028 NAD(P)-dependent dehydrogenase, short-chain alcohol dehydrogenase family IQR Lipid transport and metabolism;Secondary metabolites biosynthesis, transport and catabolism;General function prediction only}	{WWOX_CHICK WW domain-containing oxidoreductase OS=Gallus gallus GN=WWOX PE=2 SV=2}	{short chain dehydrogenase}
H2.bin.2.faGL000726	{hypothetical protein HeimC2_25700 [Candidatus Heimdallarchaeota archaeon LC_2]}	{K00218 por protochlorophyllide reductase 1.3.1.33 Metabolism--Metabolism of cofactors and vitamins--Porphyrin and chlorophyll metabolism|Metabolism--Global and overview maps--Metabolic pathways|Metabolism--Global and overview maps--Biosynthesis of secondary metabolites}	{COG1028 NAD(P)-dependent dehydrogenase, short-chain alcohol dehydrogenase family IQR Lipid transport and metabolism;Secondary metabolites biosynthesis, transport and catabolism;General function prediction only}	{NA}	{NA}
NAD(P)H-quinone oxidoreductase
Gene_id	{NR}	{KEGG}	{COG/eggNOG}	{SwissProt}	{Pfam}
C1.bin.1.faGL00230	{NAD(P)H-quinone oxidoreductase subunit I, chloroplastic [Candidatus Heimdallarchaeota archaeon AB_125]}	{NA}	{4Fe-4S ferredoxin iron-sulfur binding domain protein}	{Putative NADH dehydrogenase/NAD(P)H nitroreductase AF_2267 (EC 1.-.-.-)}	{Nitroreductase family}
C1.bin.2.faGL01232	{NAD(P)H-quinone oxidoreductase subunit I, chloroplastic [Candidatus Heimdallarchaeota archaeon AB_125]}	{NA}	{NA}	{NA}	{NA}
C1.bin.21.faGL00216	{NAD(P)H-quinone oxidoreductase subunit I, chloroplastic [Candidatus Heimdallarchaeota archaeon AB_125]}	{NA}	{NA}	{NA}	{Nitroreductase family}
C1.bin.76.faGL01700	{NAD(P)H-quinone oxidoreductase subunit I, chloroplastic [Candidatus Heimdallarchaeota archaeon AB_125]}	{NA}	{4Fe-4S ferredoxin iron-sulfur binding domain protein}	{Putative NADH dehydrogenase/NAD(P)H nitroreductase AF_2267 (EC 1.-.-.-)}	{Nitroreductase family}
C2.bin.3.faGL000965	{NAD(P)H-quinone oxidoreductase subunit I, chloroplastic [Candidatus Heimdallarchaeota archaeon AB_125]}	{NA}	{NA}	{NA}	{Nitroreductase family}
C2.bin.3.faGL002356	{NADH-quinone oxidoreductase subunit C/D [Candidatus Heimdallarchaeota archaeon AB_125]}	{K13378 nuoCD NADH-quinone oxidoreductase subunit C/D 1.6.5.3 Metabolism--Global and overview maps--Metabolic pathways|Metabolism--Energy metabolism--Oxidative phosphorylation}	{COG0852 NADH:ubiquinone oxidoreductase 27 kD subunit (chain C) C Energy production and conversion}	{NDHJ_CUCSA NAD(P)H-quinone oxidoreductase subunit J, chloroplastic OS=Cucumis sativus GN=ndhJ PE=3 SV=1}	{Respiratory-chain NADH dehydrogenase, 30 Kd subunit}
C4.bin.14.faGL002332	{NAD(P)H-quinone oxidoreductase subunit I, chloroplastic [Candidatus Heimdallarchaeota archaeon AB_125]}	{NA}	{NA}	{NA}	{Nitroreductase family}
C4.bin.51.faGL00887	{F(420)H(2) dehydrogenase subunit C [Candidatus Heimdallarchaeota archaeon AB_125]}	{K00332 nuoC; NADH-quinone oxidoreductase subunit C [EC:7.1.1.2]}	{Respiratory-chain NADH dehydrogenase, 30 Kd subunit}	{NAD(P)H-quinone oxidoreductase subunit J (EC 7.1.1.-) (NAD(P)H dehydrogenase subunit J) (NADH-plastoquinone oxidoreductase subunit J) (NDH-1 subunit J) (NDH-J)}	{Respiratory-chain NADH dehydrogenase, 30 Kd subunit}
C5.bin.5.faGL00501	{NAD(P)H-quinone oxidoreductase subunit I, chloroplastic [Candidatus Heimdallarchaeota archaeon AB_125]}	{NA}	{Nitroreductase family}	{Putative NADH dehydrogenase/NAD(P)H nitroreductase AF_2267 (EC 1.-.-.-)}	{Nitroreductase family}
C5.bin.12.faGL002191	{NAD(P)H-quinone oxidoreductase subunit I, chloroplastic [Candidatus Heimdallarchaeota archaeon AB_125]}	{NA}	{COG0778 Nitroreductase C Energy production and conversion}	{NA}	{Nitroreductase family}
H2.bin.2.faGL003976	{F(420)H(2) dehydrogenase subunit L [Candidatus Heimdallarchaeota archaeon LC_2]}	{K05577 ndhF NAD(P)H-quinone oxidoreductase subunit 5 1.6.5.3 Metabolism--Global and overview maps--Metabolic pathways|Metabolism--Energy metabolism--Oxidative phosphorylation}	{COG1009 NADH:ubiquinone oxidoreductase subunit 5 (chain L)/Multisubunit Na+/H+ antiporter, MnhA subunit CP Energy production and conversion;Inorganic ion transport and metabolism}	{NU5C_PHYPA NAD(P)H-quinone oxidoreductase subunit 5, chloroplastic OS=Physcomitrella patens subsp. patens GN=ndhF PE=3 SV=1}	{Proton-conducting membrane transporter}
Photosystem I assembly protein Ycf3
Gene_id	{NR}	{KEGG}	{COG/eggNOG}	{SwissProt}	{Pfam}
C1.bin.20.faGL00048	{Photosystem I assembly protein Ycf3 [Candidatus Heimdallarchaeota archaeon LC_3]}	{NA}	{NA}	{NA}	{NA}
C1.bin.21.faGL02569	{Photosystem I assembly protein Ycf3 [Candidatus Heimdallarchaeota archaeon AB_125]}	{NA}	{NA}	{NA}	{NA}
C1.bin.76.faGL01814	{Photosystem I assembly protein Ycf3 [Candidatus Heimdallarchaeota archaeon AB_125]}	{NA}	{NA}	{Tetratricopeptide repeat protein 28 (TPR repeat protein 28) (TPR repeat-containing big gene cloned at Keio)}	{Tetratricopeptide repeat}
C2.bin.3.faGL000046	{Photosystem I assembly protein Ycf3, partial [Candidatus Heimdallarchaeota archaeon AB_125]}	{NA}	{NA}	{NA}	{Tetratricopeptide repeat}
C2.bin.3.faGL002639	{Photosystem I assembly protein Ycf3 [Candidatus Heimdallarchaeota archaeon AB_125]}	{NA}	{NA}	{NA}	{Tetratricopeptide repeat}
C4.bin.14.faGL000245	{Photosystem I assembly protein Ycf3 [Candidatus Heimdallarchaeota archaeon AB_125]}	{NA}	{NA}	{NA}	{Tetratricopeptide repeat}
C4.bin.14.faGL002453	{Photosystem I assembly protein Ycf3, partial [Candidatus Heimdallarchaeota archaeon AB_125]}	{NA}	{NA}	{NA}	{Tetratricopeptide repeat}
C4.bin.22.faGL002184	{Photosystem I assembly protein Ycf3, partial [Candidatus Heimdallarchaeota archaeon AB_125]}	{NA}	{NA}	{NA}	{Tetratricopeptide repeat}
C4.bin.51.faGL01000	{Photosystem I assembly protein Ycf3 [Candidatus Heimdallarchaeota archaeon AB_125]}	{NA}	{NA}	{NA}	{Tetratricopeptide repeat}
H2.bin.2.faGL000254	{Photosystem I assembly protein Ycf3 [Candidatus Heimdallarchaeota archaeon LC_2]}	{NA}	{NA}	{NA}	{NA}
H2.bin.2.faGL000335	{Photosystem I assembly protein Ycf3 [Candidatus Heimdallarchaeota archaeon LC_2]}	{NA}	{NA}	{NA}	{Tetratricopeptide repeat}
H2.bin.2.faGL001931	{Photosystem I assembly protein Ycf3 [Candidatus Heimdallarchaeota archaeon LC_2]}	{NA}	{NA}	{NA}	{Tetratricopeptide repeat}
H2.bin.2.faGL002009	{Photosystem I assembly protein Ycf3 [Candidatus Heimdallarchaeota archaeon LC_2]}	{NA}	{NA}	{NA}	{NA}
H2.bin.2.faGL003493	{Photosystem I assembly protein Ycf3 [Candidatus Heimdallarchaeota archaeon LC_2]}	{NA}	{NA}	{NA}	{Tetratricopeptide repeat}
H2.bin.2.faGL004099	{Photosystem I assembly protein Ycf3 [Candidatus Heimdallarchaeota archaeon LC_2]}	{NA}	{NA}	{NA}	{Tetratricopeptide repeat}
Phycocyanobilin lyase
Gene_id	{NR}	{KEGG}	{COG/eggNOG}	{SwissProt}	{Pfam}
C4.bin.22.faGL000528	{phycocyanobilin lyase [Microcystis aeruginosa]}	{NA}	{COG1413 HEAT repeat R General function prediction only}	{NA}	{HEAT repeats}
C5.bin.12.faGL002651	{HEAT repeat-containing protein [Synechococcus sp. PCC 7502]}	{K06877 K06877 DEAD/DEAH box helicase domain-containing protein -- --}	{COG5635 Predicted NTPase, NACHT family domain T Signal transduction mechanisms}	{CPCE_THEEB Phycocyanobilin lyase subunit alpha OS=Thermosynechococcus elongatus (strain BP-1) GN=cpcE PE=3 SV=1}	{NA}
H2.bin.2.faGL002592	{Phycocyanobilin lyase subunit alpha [Candidatus Heimdallarchaeota archaeon LC_2]}	{NA}	{COG1413 HEAT repeat R General function prediction only}	{NA}	{HEAT repeats}

## Sheet: Transforming proteins
Dataset S2 Functional genes annotation of Heimdallarchaeia MAGs by NR, KEGG, COG/eggNOG, SwissProt and Pfam Datasets used for inferring the eukaryotic signatures in the main text Figure S3.
Small GTPase-like
Gene_id	{NR}	{KEGG}	{COG/eggNOG}	{SwissProt}	{Pfam}
C1.bin.1.faGL00352	{GTPase KRas precursor [Candidatus Heimdallarchaeota archaeon AB_125]}	{K07904 RAB11A; Ras-related protein Rab-11A}	{Small GTPase Rab11}	{GTP-binding protein ypt5}	{Ras family}
C1.bin.1.faGL00542	{GTPase KRas precursor [Candidatus Heimdallarchaeota archaeon AB_125]}	{K07904 RAB11A; Ras-related protein Rab-11A}	{Rab subfamily of small GTPases}	{Ras-related protein Rab-21}	{Ras family}
C1.bin.1.faGL01035	{GTP-binding protein [Candidatus Heimdallarchaeota archaeon]}	{NA}	{Rab subfamily of small GTPases}	{Ras-related protein Rab-2B}	{Ras family}
C1.bin.2.faGL01615	{GTP-binding protein [Candidatus Heimdallarchaeota archaeon]}	{K07904 RAB11A; Ras-related protein Rab-11A}	{Rab subfamily of small GTPases}	{Ras-related protein Rab-11C}	{Ras family}
C1.bin.20.faGL00124	{Rab family GTPase [Entamoeba nuttalli P19]}	{K07874 RAB1A; Ras-related protein Rab-1A}	{Rab subfamily of small GTPases}	{Ras-related protein RABD2b (AtRABD2b) (Ras-related protein Rab1A) (AtRab1A)}	{NA}
C1.bin.20.faGL00593	{GTPase KRas precursor [Candidatus Heimdallarchaeota archaeon AB_125]}	{K07874 RAB1A; Ras-related protein Rab-1A}	{Rab subfamily of small GTPases}	{Ras-related protein Rab-3}	{Ras family}
C1.bin.20.faGL00689	{GTP-binding protein [Candidatus Thorarchaeota archaeon]}	{K07897 RAB7A; Ras-related protein Rab-7A}	{Rab subfamily of small GTPases}	{Ras-related protein RABA4a (AtRABA4a)}	{Ras family}
C1.bin.20.faGL01573	{GTP-binding protein [Euryarchaeota archaeon]}	{K07904 RAB11A; Ras-related protein Rab-11A}	{Rab subfamily of small GTPases}	{Ras-related protein Rab-2B}	{Ras family}
C1.bin.21.faGL01844	{GTPase KRas precursor [Candidatus Heimdallarchaeota archaeon AB_125]}	{K07904 RAB11A; Ras-related protein Rab-11A}	{NA}	{Ras-related protein RABA4b (AtRABA4b) (Ras-related protein GB3) (AtGB3) (Ras-related protein Rab11G) (AtRab11G)}	{Ras family}
C1.bin.76.faGL01646	{GTPase KRas precursor [Candidatus Heimdallarchaeota archaeon AB_125]}	{K07904 RAB11A; Ras-related protein Rab-11A}	{Small GTPase Rab11}	{GTP-binding protein YPT1 (Protein YP2) (Rab GTPase YPT1) (Transport GTPase YPT1)}	{Ras family}
C2.bin.3.faGL001177	{GTPase KRas precursor [Candidatus Heimdallarchaeota archaeon AB_125]}	{K07881 RAB14 Ras-related protein Rab-14 -- Environmental Information Processing--Signal transduction--AMPK signaling pathway}	{Rab subfamily of small GTPases}	{RAA5B_ARATH Ras-related protein RABA5b OS=Arabidopsis thaliana GN=RABA5B PE=1 SV=1}	{Ras family}
C2.bin.3.faGL001825	{GTPase KRas precursor [Candidatus Heimdallarchaeota archaeon AB_125]}	{K07881 RAB14 Ras-related protein Rab-14 -- Environmental Information Processing--Signal transduction--AMPK signaling pathway}	{Rab subfamily of small GTPases}	{RAA4A_ARATH Ras-related protein RABA4a OS=Arabidopsis thaliana GN=RABA4A PE=1 SV=1}	{Ras family}
C2.bin.3.faGL002048	{GTPase KRas precursor [Candidatus Odinarchaeota archaeon LCB_4]}	{NA}	{Rab subfamily of small GTPases}	{RAB7A_DICDI Ras-related protein Rab-7A OS=Dictyostelium discoideum GN=rab7A PE=1 SV=1}	{Ras family}
C2.bin.3.faGL002136	{GTPase KRas precursor [Candidatus Heimdallarchaeota archaeon AB_125]}	{NA}	{Rab subfamily of small GTPases}	{RABJ_DICDI Ras-related protein RabJ OS=Dictyostelium discoideum GN=rabJ PE=3 SV=1}	{Ras family}
C4.bin.14.faGL001002	{GTPase KRas precursor [Candidatus Heimdallarchaeota archaeon AB_125]}	{K07881 RAB14 Ras-related protein Rab-14 -- Environmental Information Processing--Signal transduction--AMPK signaling pathway}	{Rab subfamily of small GTPases}	{RIC2_ORYSJ Ras-related protein RIC2 OS=Oryza sativa subsp. japonica GN=RIC2 PE=2 SV=2}	{Ras family}
C4.bin.14.faGL002940	{GTPase KRas precursor [Candidatus Heimdallarchaeota archaeon AB_125]}	{NA}	{Rab subfamily of small GTPases}	{RAA4A_ARATH Ras-related protein RABA4a OS=Arabidopsis thaliana GN=RABA4A PE=1 SV=1}	{Ras family}
C4.bin.22.faGL002406	{GTPase KRas precursor [Candidatus Heimdallarchaeota archaeon AB_125]}	{K07881 RAB14 Ras-related protein Rab-14 -- Environmental Information Processing--Signal transduction--AMPK signaling pathway}	{Rab subfamily of small GTPases}	{RAB13_DANRE Ras-related protein Rab-13 OS=Danio rerio GN=rab13 PE=1 SV=1}	{Ras family}
C4.bin.51.faGL00153	{GTP-binding protein, partial [Candidatus Heimdallarchaeota archaeon]}	{K07897 RAB7A; Ras-related protein Rab-7A}	{Rab subfamily of small GTPases}	{Vacuolar protein sorting-associated protein 21 (GTP-binding protein YPT51) (Vacuolar protein-targeting protein 12)}	{Ras family}
C5.bin.5.faGL01150	{GTP-binding protein [Candidatus Heimdallarchaeota archaeon]}	{K07904 RAB11A; Ras-related protein Rab-11A}	{Rab subfamily of small GTPases}	{Ras-related protein Rab-1B}	{Ras family}
C5.bin.5.faGL01439	{GTPase KRas precursor [Candidatus Heimdallarchaeota archaeon AB_125]}	{K07877 RAB2A; Ras-related protein Rab-2A}	{Rab subfamily of small GTPases}	{Ras-related protein RABA4a (AtRABA4a)}	{Ras family}
C5.bin.5.faGL01832	{GTPase KRas precursor [Candidatus Heimdallarchaeota archaeon AB_125]}	{K07893 RAB6A; Ras-related protein Rab-6A}	{Rab subfamily of small GTPases}	{Ras-related protein Rab-6.2}	{Ras family}
C5.bin.10.faGL01758	{GTP-binding protein [Candidatus Heimdallarchaeota archaeon]}	{NA}	{Rab subfamily of small GTPases}	{NA}	{NA}
C5.bin.12.faGL000176	{small GTP-binding protein [Candidatus Lokiarchaeota archaeon CR_4]}	{NA}	{Rab subfamily of small GTPases}	{NA}	{Ras family}
C5.bin.12.faGL002246	{GTPase KRas precursor [Candidatus Heimdallarchaeota archaeon AB_125]}	{NA}	{Rab subfamily of small GTPases}	{RAB18_CAEEL Ras-related protein Rab-18 OS=Caenorhabditis elegans GN=rab-18 PE=3 SV=1}	{Ras family}
C5.bin.12.faGL002456	{small GTP-binding protein [Candidatus Lokiarchaeota archaeon CR_4]}	{NA}	{Rab subfamily of small GTPases}	{YPTC5_CHLRE GTP-binding protein YPTC5 OS=Chlamydomonas reinhardtii GN=YPTC5 PE=3 SV=1}	{Ras family}
H2.bin.2.faGL000109	{GTPase KRas precursor [Candidatus Heimdallarchaeota archaeon LC_2]}	{K07881 RAB14 Ras-related protein Rab-14 -- Environmental Information Processing--Signal transduction--AMPK signaling pathway}	{Rab subfamily of small GTPases}	{RAB4B_HUMAN Ras-related protein Rab-4B OS=Homo sapiens GN=RAB4B PE=1 SV=1}	{Ras family}
H2.bin.2.faGL000157	{GTPase KRas precursor [Candidatus Heimdallarchaeota archaeon LC_2]}	{NA}	{Rab subfamily of small GTPases}	{YPT2_SCHPO GTP-binding protein ypt2 OS=Schizosaccharomyces pombe (strain 972 / ATCC 24843) GN=ypt2 PE=3 SV=1}	{Ras family}
H2.bin.2.faGL000233	{GTPase KRas precursor [Candidatus Heimdallarchaeota archaeon LC_2]}	{NA}	{Rab subfamily of small GTPases}	{RAB10_DIPOM Ras-related protein Rab-10 OS=Diplobatis ommata PE=2 SV=1}	{Ras family}
H2.bin.2.faGL000348	{GTPase KRas precursor [Candidatus Heimdallarchaeota archaeon LC_2]}	{K07881 RAB14 Ras-related protein Rab-14 -- Environmental Information Processing--Signal transduction--AMPK signaling pathway}	{Rab subfamily of small GTPases}	{RAB2A_MOUSE Ras-related protein Rab-2A OS=Mus musculus GN=Rab2a PE=1 SV=1}	{Ras family}
H2.bin.2.faGL000696	{GTPase KRas precursor [Candidatus Heimdallarchaeota archaeon LC_2]}	{NA}	{Rab subfamily of small GTPases}	{RAG3F_ARATH Ras-related protein RABG3f OS=Arabidopsis thaliana GN=RABG3F PE=1 SV=1}	{Ras family}
H2.bin.2.faGL001443	{GTPase KRas precursor [Candidatus Heimdallarchaeota archaeon LC_2]}	{NA}	{Rab subfamily of small GTPases}	{NA}	{Ras family}
H2.bin.2.faGL002411	{GTPase KRas precursor [Candidatus Heimdallarchaeota archaeon LC_2]}	{NA}	{Rab subfamily of small GTPases}	{RABA_DICDI Ras-related protein RabA OS=Dictyostelium discoideum GN=rabA PE=2 SV=2}	{Ras family}
H2.bin.2.faGL003130	{GTPase KRas precursor [Candidatus Heimdallarchaeota archaeon LC_2]}	{NA}	{Rab subfamily of small GTPases}	{NA}	{Ras family}
RAS oncogene-like
Gene_id	{NR}	{KEGG}	{COG/eggNOG}	{SwissProt}	{Pfam}
C1.bin.1.faGL01389	{GTPase KRas precursor [Candidatus Heimdallarchaeota archaeon AB_125]}	{K07876 RAB35; Ras-related protein Rab-35}	{RAB35, member RAS oncogene family}	{Ras-related protein Rab-13}	{Ras family}
C1.bin.2.faGL01543	{GTP-binding protein [Candidatus Heimdallarchaeota archaeon]}		{RAB13, member RAS oncogene family}	{Ras-related protein Rab-35 (GTP-binding protein RAY) (Ras-related protein Rab-1C)}	{Ras family}
C1.bin.20.faGL01070	{GTPase KRas precursor [Candidatus Heimdallarchaeota archaeon LC_2]}	{K07897 RAB7A; Ras-related protein Rab-7A}	{member RAS oncogene family}	{Ras-related protein Rab-9A (Sid 99)}	{Ras family}
C1.bin.21.faGL00241	{Transforming protein p29 precursor, partial [Candidatus Heimdallarchaeota archaeon AB_125]}	{K07897 RAB7A; Ras-related protein Rab-7A}	{NA}	{Ras-related protein RABG2 (AtRABG2) (Ras-related protein Rab77) (AtRab77) (Ras-related protein Rab7a) (AtRab7a)}	{Ras family}
C1.bin.21.faGL00580	{GTP-binding protein, partial [Candidatus Heimdallarchaeota archaeon]}	{K07897 RAB7A; Ras-related protein Rab-7A}	{NA}	{Vacuolar protein sorting-associated protein 21 (GTP-binding protein YPT51) (Vacuolar protein-targeting protein 12)}	{Ras family}
C1.bin.21.faGL01057	{hypothetical protein DRP02_08365 [Candidatus Heimdallarchaeota archaeon]}	{K07897 RAB7A; Ras-related protein Rab-7A}	{NA}	{Ras-related protein Rab-7a}	{Ras family}
C1.bin.76.faGL01816	{GTPase KRas precursor [Candidatus Heimdallarchaeota archaeon AB_125]}	{K07876 RAB35; Ras-related protein Rab-35}	{RAB35, member RAS oncogene family}	{Ras-related protein Rab-13}	{Ras family}
C2.bin.3.faGL002025	{GTPase KRas precursor [Candidatus Heimdallarchaeota archaeon AB_125]}	{NA}	{RAB13, member RAS oncogene family}	{RAB13_DANRE Ras-related protein Rab-13 OS=Danio rerio GN=rab13 PE=1 SV=1}	{Ras family}
C4.bin.14.faGL002035	{GTPase KRas precursor [Candidatus Heimdallarchaeota archaeon AB_125]}	{NA}	{RAB13, member RAS oncogene family}	{RAB13_DANRE Ras-related protein Rab-13 OS=Danio rerio GN=rab13 PE=1 SV=1}	{Ras family}
C4.bin.14.faGL002682	{GTPase KRas precursor [Candidatus Heimdallarchaeota archaeon AB_125]}	{NA}	{RAB22A, member RAS oncogene family}	{RAB31_MOUSE Ras-related protein Rab-31 OS=Mus musculus GN=Rab31 PE=1 SV=1}	{Ras family}
C4.bin.51.faGL00300	{GTPase KRas precursor [Candidatus Heimdallarchaeota archaeon AB_125]}	{NA}	{RAB13, member RAS oncogene family}	{Ras-related protein Rab-13}	{Ras family}
C5.bin.5.faGL00506	{GTPase KRas precursor [Candidatus Heimdallarchaeota archaeon AB_125]}	{K07876 RAB35; Ras-related protein Rab-35}	{RAB35, member RAS oncogene family}	{Ras-related protein Rab-35 (GTP-binding protein RAY) (Ras-related protein Rab-1C)}	{Ras family}
C5.bin.5.faGL01792	{small GTP-binding protein [Candidatus Lokiarchaeota archaeon CR_4]}	{K07899 RAB9A; Ras-related protein Rab-9A}	{RAB9A, member RAS oncogene family}	{Ras-related protein Rab-18}	{Ras family}
C5.bin.10.faGL01289	{GTP-binding protein [Candidatus Heimdallarchaeota archaeon]}	{K07897 RAB7A; Ras-related protein Rab-7A}	{member RAS oncogene family}	{GTP-binding protein ryh1}	{Ras family}
C5.bin.10.faGL01504	{GTP-binding protein [Candidatus Heimdallarchaeota archaeon]}	{NA}	{RAB43, member RAS oncogene family}	{Ras-related protein Rab-8A (GTP-binding protein SAS1)}	{Ras family}
C5.bin.12.faGL002458	{small GTP-binding protein [Candidatus Lokiarchaeota archaeon CR_4]}	{NA}	{RAB43, member RAS oncogene family}	{RAA2D_ARATH Ras-related protein RABA2d OS=Arabidopsis thaliana GN=RABA2D PE=2 SV=1}	{Ras family}
C5.bin.12.faGL003035	{small GTP-binding protein [Candidatus Lokiarchaeota archaeon CR_4]}	{NA}	{RAB35, member RAS oncogene family}	{NA}	{Ras family}
H2.bin.2.faGL000552	{Transforming protein p29 precursor [Candidatus Heimdallarchaeota archaeon LC_2]}	{NA}	{RAB23, member RAS oncogene family}	{RAH1B_ARATH Ras-related protein RABH1b OS=Arabidopsis thaliana GN=RABH1B PE=1 SV=1}	{Ras family}
H2.bin.2.faGL001920	{Transforming protein p29 precursor [Candidatus Heimdallarchaeota archaeon LC_2]}	{K07881 RAB14 Ras-related protein Rab-14 -- Environmental Information Processing--Signal transduction--AMPK signaling pathway}	{RAB2B, member RAS oncogene family}	{NA}	{Ras family}
H2.bin.2.faGL004222	{Transforming protein p29 precursor [Candidatus Heimdallarchaeota archaeon LC_2]}	{NA}	{RAB7A, member RAS oncogene family}	{NA}	{Ras family}
Roadblock/LC7/MglB family
Gene_id	{NR}	{KEGG}	{COG/eggNOG}	{SwissProt}	{Pfam}
C1.bin.1.faGL01214	{roadblock/LC7 domain-containing protein, partial [Candidatus Heimdallarchaeota archaeon]}	{NA}	{NA}	{NA}	{NA}
C1.bin.1.faGL01871	{hypothetical protein HeimAB125_09210 [Candidatus Heimdallarchaeota archaeon AB_125]}	{K07131 uncharacterized protein}	{PFAM Roadblock LC7 family protein}	{NA}	{NA}
C1.bin.2.faGL00239	{hypothetical protein E3J43_10045 [Candidatus Heimdallarchaeota archaeon]}	{K07131 uncharacterized protein}	{PFAM Roadblock LC7 family protein}	{NA}	{NA}
C1.bin.2.faGL00341	{roadblock/LC7 domain-containing protein, partial [Candidatus Heimdallarchaeota archaeon]}	{K07131 uncharacterized protein}	{PFAM Roadblock LC7 family protein}	{Uncharacterized protein MJ1340}	{NA}
C1.bin.20.faGL00029	{hypothetical protein E3J43_03970 [Candidatus Heimdallarchaeota archaeon]}	{K07131 uncharacterized protein}	{PFAM Roadblock LC7 family protein}	{NA}	{NA}
C1.bin.20.faGL01331	{hypothetical protein HeimAB125_17710 [Candidatus Heimdallarchaeota archaeon AB_125]}	{NA}	{PFAM Roadblock LC7 family protein}	{NA}	{NA}
C1.bin.21.faGL00597	{roadblock/LC7 domain-containing protein, partial [Candidatus Heimdallarchaeota archaeon]}	{K07131 uncharacterized protein}	{NA}	{Uncharacterized protein MJ1340}	{NA}
C1.bin.76.faGL00602	{hypothetical protein E3J43_10045 [Candidatus Heimdallarchaeota archaeon]}	{K07131 uncharacterized protein}	{PFAM Roadblock LC7 family protein}	{NA}	{NA}
C1.bin.76.faGL01158	{roadblock/LC7 domain-containing protein, partial [Candidatus Heimdallarchaeota archaeon]}	{K07131 uncharacterized protein}	{Roadblock/LC7 domain}	{NA}	{NA}
C1.bin.76.faGL01293	{hypothetical protein HeimAB125_09210 [Candidatus Heimdallarchaeota archaeon AB_125]}	{K07131 uncharacterized protein}	{PFAM Roadblock LC7 family protein}	{NA}	{NA}
C2.bin.3.faGL000179	{hypothetical protein HeimAB125_09210 [Candidatus Heimdallarchaeota archaeon AB_125]}	{K07131 uncharacterized protein -- --}	{COG2018 Predicted regulator of Ras-like GTPase activity, Roadblock/LC7/MglB family T Signal transduction mechanisms}	{NA}	{NA}
C2.bin.3.faGL000647	{hypothetical protein HeimAB125_09210 [Candidatus Heimdallarchaeota archaeon AB_125]}	{K07131 uncharacterized protein -- --}	{COG2018 Predicted regulator of Ras-like GTPase activity, Roadblock/LC7/MglB family T Signal transduction mechanisms}	{NA}	{NA}
C4.bin.14.faGL000678	{hypothetical protein HeimAB125_09210 [Candidatus Heimdallarchaeota archaeon AB_125]}	{K07131 uncharacterized protein -- --}	{COG2018 Predicted regulator of Ras-like GTPase activity, Roadblock/LC7/MglB family T Signal transduction mechanisms}	{NA}	{NA}
C4.bin.14.faGL001297	{hypothetical protein HeimAB125_09210 [Candidatus Heimdallarchaeota archaeon AB_125]}	{K07131 uncharacterized protein -- --}	{COG2018 Predicted regulator of Ras-like GTPase activity, Roadblock/LC7/MglB family T Signal transduction mechanisms}	{NA}	{NA}
C4.bin.14.faGL002483	{hypothetical protein HeimAB125_01960 [Candidatus Heimdallarchaeota archaeon AB_125]}	{K07131 uncharacterized protein -- --}	{COG2018 Predicted regulator of Ras-like GTPase activity, Roadblock/LC7/MglB family T Signal transduction mechanisms}	{NA}	{NA}
C4.bin.22.faGL000255	{hypothetical protein HeimAB125_09210 [Candidatus Heimdallarchaeota archaeon AB_125]}	{K07131 uncharacterized protein -- --}	{COG2018 Predicted regulator of Ras-like GTPase activity, Roadblock/LC7/MglB family T Signal transduction mechanisms}	{NA}	{NA}
C4.bin.22.faGL000984	{hypothetical protein HeimAB125_09210 [Candidatus Heimdallarchaeota archaeon AB_125]}	{K07131 uncharacterized protein -- --}	{COG2018 Predicted regulator of Ras-like GTPase activity, Roadblock/LC7/MglB family T Signal transduction mechanisms}	{NA}	{NA}
C4.bin.51.faGL00705	{hypothetical protein E3J43_03970 [Candidatus Heimdallarchaeota archaeon]}	{K07131 uncharacterized protein -- --}	{PFAM Roadblock LC7 family protein}	{NA}	{NA}
C4.bin.51.faGL01035	{roadblock/LC7 domain-containing protein, partial [Candidatus Heimdallarchaeota archaeon]}	{NA}	{NA}	{NA}	{NA}
C4.bin.51.faGL02486	{hypothetical protein E3J43_10045 [Candidatus Heimdallarchaeota archaeon]}	{K07131 uncharacterized protein -- --}	{PFAM Roadblock LC7 family protein}	{NA}	{NA}
C5.bin.5.faGL00541	{hypothetical protein E3J43_10045 [Candidatus Heimdallarchaeota archaeon]}	{K07131 uncharacterized protein -- --}	{PFAM Roadblock LC7 family protein}	{NA}	{NA}
C5.bin.5.faGL01319	{roadblock/LC7 domain-containing protein, partial [Candidatus Heimdallarchaeota archaeon]}		{NA}	{NA}	{NA}
C5.bin.5.faGL01984	{roadblock/LC7 domain-containing protein, partial [Candidatus Heimdallarchaeota archaeon]}	{K07131 uncharacterized protein -- --}	{Roadblock/LC7 domain}	{Uncharacterized protein MJ1340}	{NA}
C5.bin.10.faGL00337	{hypothetical protein E3J70_00305 [Candidatus Heimdallarchaeota archaeon]}	{K07131 uncharacterized protein -- --}	{PFAM Roadblock LC7 family protein}	{NA}	{NA}
C5.bin.10.faGL02022	{roadblock/LC7 domain-containing protein [Candidatus Heimdallarchaeota archaeon]}	{NA}	{NA}	{NA}	{NA}
C5.bin.12.faGL001415	{hypothetical protein HeimAB125_09210 [Candidatus Heimdallarchaeota archaeon AB_125]}	{K07131 uncharacterized protein -- --}	{COG2018 Predicted regulator of Ras-like GTPase activity, Roadblock/LC7/MglB family T Signal transduction mechanisms}	{NA}	{NA}
H2.bin.2.faGL000961	{hypothetical protein HeimC2_17270 [Candidatus Heimdallarchaeota archaeon LC_2]}	{K07131 uncharacterized protein -- --}	{COG2018 Predicted regulator of Ras-like GTPase activity, Roadblock/LC7/MglB family T Signal transduction mechanisms}	{NA}	{NA}
GTPase SAR1 family
Gene_id	{NR}	{KEGG}	{COG/eggNOG}	{SwissProt}	{Pfam}
C1.bin.1.faGL01849	{tRNA modification GTPase MnmE [Candidatus Heimdallarchaeota archaeon AB_125]}	{K03595 era; GTPase}	{COG1100 GTPase SAR1 and related small G proteins}	{GTPase Der (GTP-binding protein EngA)}	{NA}
C1.bin.2.faGL01628	{tRNA modification GTPase MnmE [Candidatus Heimdallarchaeota archaeon AB_125]}	{K03595 era; GTPase}	{COG1100 GTPase SAR1 and related small G proteins}	{GTPase Era}	{NA}
C1.bin.20.faGL01756	{tRNA modification GTPase MnmE [Candidatus Heimdallarchaeota archaeon AB_125]}	{K03595 era; GTPase}	{COG1100 GTPase SAR1 and related small G proteins}	{NA}	{NA}
C1.bin.21.faGL00066	{tRNA modification GTPase MnmE [Candidatus Heimdallarchaeota archaeon AB_125]}	{K03595 era; GTPase}	{NA}	{NA}	{NA}
C1.bin.76.faGL01402	{tRNA modification GTPase MnmE [Candidatus Heimdallarchaeota archaeon AB_125]}	{K03595 era; GTPase}	{COG1100 GTPase SAR1 and related small G proteins}	{GTPase Der (GTP-binding protein EngA)}	{NA}
C2.bin.3.faGL000672	{GTPase KRas precursor [Candidatus Heimdallarchaeota archaeon AB_125]}	{NA}	{COG1100 GTPase SAR1 family domain R General function prediction only}	{RAB7_PEA Ras-related protein Rab7 OS=Pisum sativum PE=2 SV=1}	{Ras family}
C4.bin.14.faGL000218	{GTPase KRas precursor [Candidatus Heimdallarchaeota archaeon AB_125]}	{NA}	{COG1100 GTPase SAR1 family domain R General function prediction only}	{RAB7_EPICO Ras-related protein rab7 OS=Epinephelus coioides GN=rab7 PE=1 SV=1}	{Ras family}
C4.bin.51.faGL01308	{tRNA modification GTPase MnmE [Candidatus Heimdallarchaeota archaeon AB_125]}	{K03595 era; GTPase}	{COG1100 GTPase SAR1 and related small G proteins}	{NA}	{NA}
C5.bin.5.faGL01686	{tRNA modification GTPase MnmE [Candidatus Heimdallarchaeota archaeon AB_125]}	{K03595 era; GTPase}	{COG1100 GTPase SAR1 and related small G proteins}	{GTPase Era}	{NA}
C5.bin.10.faGL00542	{hypothetical protein DRO63_01345 [Candidatus Heimdallarchaeota archaeon]}	{NA}	{Belongs to the small GTPase superfamily. Arf family}	{Small COPII coat GTPase SAR1 (EC 3.6.5.-)}	{NA}
C5.bin.12.faGL002982	{small GTP-binding domain protein [Lokiarchaeum sp. GC14_75]}	{NA}	{COG1100 GTPase SAR1 family domain R General function prediction only}	{NA}	{NA}
Signal recognition particle receptor
Gene_id	{NR}	{KEGG}	{COG/eggNOG}	{SwissProt}	{Pfam}
C1.bin.1.faGL00221	{GTP-binding protein [Candidatus Heimdallarchaeota archaeon]}	{NA}	{Signal recognition particle receptor beta subunit}	{Ras-related protein SEC4 (Suppressor of RHO3 protein 6)}	{Ras family}
C1.bin.2.faGL01479	{Signal recognition particle receptor FtsY [Candidatus Heimdallarchaeota archaeon AB_125]}	{K03110 ftsY; fused signal recognition particle receptor}	{Involved in targeting and insertion of nascent membrane proteins into the cytoplasmic membrane. Acts as a receptor for the complex formed by the signal recognition particle (SRP) and the ribosome-nascent chain (RNC)}	{Signal recognition particle receptor FtsY (SRP receptor)}	{SRP54-type protein, GTPase domain}
C1.bin.20.faGL00473	{cell division protein FtsY [Candidatus Bathyarchaeota archaeon B26-2]}	{K03110 ftsY; fused signal recognition particle receptor}	{Involved in targeting and insertion of nascent membrane proteins into the cytoplasmic membrane. Acts as a receptor for the complex formed by the signal recognition particle (SRP) and the ribosome-nascent chain (RNC)}	{Signal recognition particle receptor FtsY (SRP receptor) (Docking protein) (P41)}	{SRP54-type protein, GTPase domain}
C1.bin.21.faGL00481	{Signal recognition particle receptor FtsY [Candidatus Heimdallarchaeota archaeon AB_125]}	{K03110 ftsY; fused signal recognition particle receptor}	{NA}	{Signal recognition particle receptor FtsY (SRP receptor)}	{SRP54-type protein, GTPase domain}
C1.bin.76.faGL00584	{Signal recognition particle receptor FtsY [Candidatus Heimdallarchaeota archaeon AB_125]}	{K03110 ftsY; fused signal recognition particle receptor}	{Involved in targeting and insertion of nascent membrane proteins into the cytoplasmic membrane. Acts as a receptor for the complex formed by the signal recognition particle (SRP) and the ribosome-nascent chain (RNC)}	{Signal recognition particle receptor FtsY (SRP receptor)}	{SRP54-type protein, GTPase domain}
C4.bin.51.faGL01694	{Signal recognition particle receptor FtsY [Candidatus Heimdallarchaeota archaeon AB_125]}	{K03110 ftsY; fused signal recognition particle receptor}	{Involved in targeting and insertion of nascent membrane proteins into the cytoplasmic membrane. Acts as a receptor for the complex formed by the signal recognition particle (SRP) and the ribosome-nascent chain (RNC)}	{Signal recognition particle receptor FtsY (SRP receptor)}	{SRP54-type protein, GTPase domain}
C5.bin.5.faGL00004	{Signal recognition particle receptor FtsY [Candidatus Heimdallarchaeota archaeon AB_125]}	{K03110 ftsY; fused signal recognition particle receptor}	{Involved in targeting and insertion of nascent membrane proteins into the cytoplasmic membrane. Acts as a receptor for the complex formed by the signal recognition particle (SRP) and the ribosome-nascent chain (RNC)}	{Signal recognition particle receptor FtsY (SRP receptor)}	{SRP54-type protein, GTPase domain}
C5.bin.10.faGL00783	{signal recognition particle-docking protein FtsY [Candidatus Heimdallarchaeota archaeon]}	{K03110 ftsY; fused signal recognition particle receptor}	{Involved in targeting and insertion of nascent membrane proteins into the cytoplasmic membrane. Acts as a receptor for the complex formed by the signal recognition particle (SRP) and the ribosome-nascent chain (RNC)}	{Signal recognition particle receptor FtsY (SRP receptor)}	{SRP54-type protein, GTPase domain}
C5.bin.12.faGL002862	{small GTP-binding protein [Archaeoglobus veneficus]}	{K06945 K06945 uncharacterized protein -- --}	{COG2229 Signal recognition particle receptor subunit beta, a GTPase U Intracellular trafficking, secretion, and vesicular transport}	{NA}	{NA}
Signal recognition particle 19
Gene_id	{NR}	{KEGG}	{COG/eggNOG}	{SwissProt}	{Pfam}
C1.bin.1.faGL01181	{signal recognition particle protein Srp19 [Candidatus Heimdallarchaeota archaeon]}	{K03105 SRP19; signal recognition particle subunit SRP19}	{Involved in targeting and insertion of nascent membrane proteins into the cytoplasmic membrane. Binds directly to 7S RNA and mediates binding of the 54 kDa subunit of the SRP}	{Signal recognition particle 19 kDa protein (SRP19)}	{SRP19 protein}
C1.bin.2.faGL01132	{signal recognition particle protein Srp19 [Candidatus Heimdallarchaeota archaeon]}	{K03105 SRP19; signal recognition particle subunit SRP19}	{Involved in targeting and insertion of nascent membrane proteins into the cytoplasmic membrane. Binds directly to 7S RNA and mediates binding of the 54 kDa subunit of the SRP}	{Signal recognition particle 19 kDa protein (SRP19)}	{SRP19 protein}
C1.bin.20.faGL01252	{signal recognition particle protein Srp19 [Candidatus Heimdallarchaeota archaeon]}	{K03105 SRP19; signal recognition particle subunit SRP19}	{Involved in targeting and insertion of nascent membrane proteins into the cytoplasmic membrane. Binds directly to 7S RNA and mediates binding of the 54 kDa subunit of the SRP}	{Signal recognition particle 19 kDa protein (SRP19)}	{SRP19 protein}
C1.bin.21.faGL01697	{signal recognition particle protein Srp19 [Candidatus Heimdallarchaeota archaeon]}	{K03105 SRP19; signal recognition particle subunit SRP19}	{NA}	{Signal recognition particle 19 kDa protein (SRP19)}	{SRP19 protein}
C1.bin.76.faGL02227	{signal recognition particle protein Srp19 [Candidatus Heimdallarchaeota archaeon]}	{K03105 SRP19; signal recognition particle subunit SRP19}	{Involved in targeting and insertion of nascent membrane proteins into the cytoplasmic membrane. Binds directly to 7S RNA and mediates binding of the 54 kDa subunit of the SRP}	{Signal recognition particle 19 kDa protein (SRP19)}	{SRP19 protein}
C2.bin.3.faGL001491	{Signal recognition particle 19 kDa protein, partial [Candidatus Heimdallarchaeota archaeon AB_125]}	{K03105 SRP19 signal recognition particle subunit SRP19 -- Genetic Information Processing--Folding, sorting and degradation--Protein export}	{COG1400 Signal recognition particle subunit SEC65 U Intracellular trafficking, secretion, and vesicular transport}	{SRP19_METTP Signal recognition particle 19 kDa protein OS=Methanosaeta thermophila (strain DSM 6194 / JCM 14653 / NBRC 101360 / PT) GN=srp19 PE=3 SV=2}	{SRP19 protein}
C4.bin.14.faGL002428	{Signal recognition particle 19 kDa protein, partial [Candidatus Heimdallarchaeota archaeon AB_125]}	{K03105 SRP19 signal recognition particle subunit SRP19 -- Genetic Information Processing--Folding, sorting and degradation--Protein export}	{COG1400 Signal recognition particle subunit SEC65 U Intracellular trafficking, secretion, and vesicular transport}	{SRP19_METTP Signal recognition particle 19 kDa protein OS=Methanosaeta thermophila (strain DSM 6194 / JCM 14653 / NBRC 101360 / PT) GN=srp19 PE=3 SV=2}	{SRP19 protein}
C4.bin.22.faGL001889	{Signal recognition particle 19 kDa protein, partial [Candidatus Heimdallarchaeota archaeon AB_125]}	{K03105 SRP19 signal recognition particle subunit SRP19 -- Genetic Information Processing--Folding, sorting and degradation--Protein export}	{COG1400 Signal recognition particle subunit SEC65 U Intracellular trafficking, secretion, and vesicular transport}	{SRP19_ARCFU Signal recognition particle 19 kDa protein OS=Archaeoglobus fulgidus (strain ATCC 49558 / VC-16 / DSM 4304 / JCM 9628 / NBRC 100126) GN=srp19 PE=1 SV=1}	{SRP19 protein}
C4.bin.51.faGL02798	{signal recognition particle protein Srp19 [Candidatus Heimdallarchaeota archaeon]}	{K03105 SRP19 signal recognition particle subunit SRP19 -- Genetic Information Processing--Folding, sorting and degradation--Protein export}	{Involved in targeting and insertion of nascent membrane proteins into the cytoplasmic membrane. Binds directly to 7S RNA and mediates binding of the 54 kDa subunit of the SRP}	{Signal recognition particle 19 kDa protein (SRP19)}	{SRP19 protein}
C5.bin.5.faGL01480	{signal recognition particle protein Srp19 [Candidatus Heimdallarchaeota archaeon]}	{K03105 SRP19 signal recognition particle subunit SRP19 -- Genetic Information Processing--Folding, sorting and degradation--Protein export}	{Involved in targeting and insertion of nascent membrane proteins into the cytoplasmic membrane. Binds directly to 7S RNA and mediates binding of the 54 kDa subunit of the SRP}	{Signal recognition particle 19 kDa protein (SRP19)}	{SRP19 protein}
C5.bin.10.faGL00366	{hypothetical protein E3J70_08185 [Candidatus Heimdallarchaeota archaeon]}	{K03105 SRP19 signal recognition particle subunit SRP19 -- Genetic Information Processing--Folding, sorting and degradation--Protein export}	{Involved in targeting and insertion of nascent membrane proteins into the cytoplasmic membrane. Binds directly to 7S RNA and mediates binding of the 54 kDa subunit of the SRP}	{Signal recognition particle 19 kDa protein (SRP19)}	{NA}
C5.bin.12.faGL000243	{signal recognition particle protein Srp19 [Haloarchaeobius iranensis]}	{K03105 SRP19 signal recognition particle subunit SRP19 -- Genetic Information Processing--Folding, sorting and degradation--Protein export}	{COG1400 Signal recognition particle subunit SEC65 U Intracellular trafficking, secretion, and vesicular transport}	{SRP19_METTP Signal recognition particle 19 kDa protein OS=Methanosaeta thermophila (strain DSM 6194 / JCM 14653 / NBRC 101360 / PT) GN=srp19 PE=3 SV=2}	{NA}
H2.bin.2.faGL003138	{Signal recognition particle 19 kDa protein [Candidatus Heimdallarchaeota archaeon LC_2]}	{K03105 SRP19 signal recognition particle subunit SRP19 -- Genetic Information Processing--Folding, sorting and degradation--Protein export}	{COG1400 Signal recognition particle subunit SEC65 U Intracellular trafficking, secretion, and vesicular transport}	{SRP19_METTH Signal recognition particle 19 kDa protein OS=Methanothermobacter thermautotrophicus (strain ATCC 29096 / DSM 1053 / JCM 10044 / NBRC 100330 / Delta H) GN=srp19 PE=3 SV=1}	{SRP19 protein}
Signal recognition particle 54
Gene_id	{NR}	{KEGG}	{COG/eggNOG}	{SwissProt}	{Pfam}
C1.bin.1.faGL02015	{Signal recognition particle 54 kDa protein [Candidatus Heimdallarchaeota archaeon AB_125]}	{K03106 SRP54; signal recognition particle subunit SRP54 [EC:3.6.5.4]}	{Involved in targeting and insertion of nascent membrane proteins into the cytoplasmic membrane. Binds to the hydrophobic signal sequence of the ribosome-nascent chain (RNC) as it emerges from the ribosomes. The SRP-RNC complex is then targeted to the cytoplasmic membrane where it interacts with the SRP receptor FtsY}	{Signal recognition particle 54 kDa protein (SRP54)}	{SRP54-type protein, GTPase domain}
C1.bin.2.faGL00183	{Signal recognition particle 54 kDa protein [Candidatus Heimdallarchaeota archaeon AB_125]}	{K03106 SRP54; signal recognition particle subunit SRP54 [EC:3.6.5.4]}	{Involved in targeting and insertion of nascent membrane proteins into the cytoplasmic membrane. Binds to the hydrophobic signal sequence of the ribosome-nascent chain (RNC) as it emerges from the ribosomes. The SRP-RNC complex is then targeted to the cytoplasmic membrane where it interacts with the SRP receptor FtsY}	{Signal recognition particle 54 kDa protein (SRP54)}	{SRP54-type protein, GTPase domain}
C1.bin.20.faGL01951	{putative Signal recognition particle 54 kDa protein [uncultured organism]}	{K03106 SRP54; signal recognition particle subunit SRP54 [EC:3.6.5.4]}	{Involved in targeting and insertion of nascent membrane proteins into the cytoplasmic membrane. Binds to the hydrophobic signal sequence of the ribosome-nascent chain (RNC) as it emerges from the ribosomes. The SRP-RNC complex is then targeted to the cytoplasmic membrane where it interacts with the SRP receptor FtsY}	{Signal recognition particle 54 kDa protein (SRP54)}	{SRP54-type protein, GTPase domain}
C1.bin.21.faGL00619	{Signal recognition particle 54 kDa protein [Candidatus Heimdallarchaeota archaeon AB_125]}	{K03106 SRP54; signal recognition particle subunit SRP54 [EC:3.6.5.4]}	{NA}	{Signal recognition particle 54 kDa protein (SRP54)}	{SRP54-type protein, GTPase domain}
C1.bin.76.faGL01109	{Signal recognition particle 54 kDa protein [Candidatus Heimdallarchaeota archaeon AB_125]}	{K03106 SRP54; signal recognition particle subunit SRP54 [EC:3.6.5.4]}	{Involved in targeting and insertion of nascent membrane proteins into the cytoplasmic membrane. Binds to the hydrophobic signal sequence of the ribosome-nascent chain (RNC) as it emerges from the ribosomes. The SRP-RNC complex is then targeted to the cytoplasmic membrane where it interacts with the SRP receptor FtsY}	{Signal recognition particle 54 kDa protein (SRP54)}	{SRP54-type protein, GTPase domain}
C2.bin.3.faGL001764	{Signal recognition particle 54 kDa protein [Candidatus Heimdallarchaeota archaeon AB_125]}	{K03106 SRP54, ffh signal recognition particle subunit SRP54 3.6.5.4 Cellular Processes--Cellular community - prokaryotes--Quorum sensing|Environmental Information Processing--Membrane transport--Bacterial secretion system|Genetic Information Processing--Folding, sorting and degradation--Protein export}	{COG0541 Signal recognition particle GTPase U Intracellular trafficking, secretion, and vesicular transport}	{SRP54_THEKO Signal recognition particle 54 kDa protein OS=Thermococcus kodakarensis (strain ATCC BAA-918 / JCM 12380 / KOD1) GN=srp54 PE=3 SV=1}	{SRP54-type protein, GTPase domain}
C4.bin.14.faGL001455	{Signal recognition particle 54 kDa protein [Candidatus Heimdallarchaeota archaeon AB_125]}	{K03106 SRP54, ffh signal recognition particle subunit SRP54 3.6.5.4 Cellular Processes--Cellular community - prokaryotes--Quorum sensing|Environmental Information Processing--Membrane transport--Bacterial secretion system|Genetic Information Processing--Folding, sorting and degradation--Protein export}	{COG0541 Signal recognition particle GTPase U Intracellular trafficking, secretion, and vesicular transport}	{SRP54_THEKO Signal recognition particle 54 kDa protein OS=Thermococcus kodakarensis (strain ATCC BAA-918 / JCM 12380 / KOD1) GN=srp54 PE=3 SV=1}	{SRP54-type protein, GTPase domain}
C4.bin.22.faGL000624	{Signal recognition particle 54 kDa protein [Candidatus Heimdallarchaeota archaeon AB_125]}	{K03106 SRP54, ffh signal recognition particle subunit SRP54 3.6.5.4 Cellular Processes--Cellular community - prokaryotes--Quorum sensing|Environmental Information Processing--Membrane transport--Bacterial secretion system|Genetic Information Processing--Folding, sorting and degradation--Protein export}	{COG0541 Signal recognition particle GTPase U Intracellular trafficking, secretion, and vesicular transport}	{SRP54_PYRFU Signal recognition particle 54 kDa protein OS=Pyrococcus furiosus (strain ATCC 43587 / DSM 3638 / JCM 8422 / Vc1) GN=srp54 PE=1 SV=1}	{SRP54-type protein, GTPase domain}
C4.bin.51.faGL02097	{Signal recognition particle 54 kDa protein [Candidatus Heimdallarchaeota archaeon AB_125]}	{K03106 SRP54, ffh signal recognition particle subunit SRP54 3.6.5.4 Cellular Processes--Cellular community - prokaryotes--Quorum sensing|Environmental Information Processing--Membrane transport--Bacterial secretion system|Genetic Information Processing--Folding, sorting and degradation--Protein export}	{Involved in targeting and insertion of nascent membrane proteins into the cytoplasmic membrane. Binds to the hydrophobic signal sequence of the ribosome-nascent chain (RNC) as it emerges from the ribosomes. The SRP-RNC complex is then targeted to the cytoplasmic membrane where it interacts with the SRP receptor FtsY}	{Signal recognition particle 54 kDa protein (SRP54)}	{SRP54-type protein, GTPase domain}
C5.bin.5.faGL00277	{Signal recognition particle 54 kDa protein [Candidatus Heimdallarchaeota archaeon AB_125]}	{K03106 SRP54, ffh signal recognition particle subunit SRP54 3.6.5.4 Cellular Processes--Cellular community - prokaryotes--Quorum sensing|Environmental Information Processing--Membrane transport--Bacterial secretion system|Genetic Information Processing--Folding, sorting and degradation--Protein export}	{Involved in targeting and insertion of nascent membrane proteins into the cytoplasmic membrane. Binds to the hydrophobic signal sequence of the ribosome-nascent chain (RNC) as it emerges from the ribosomes. The SRP-RNC complex is then targeted to the cytoplasmic membrane where it interacts with the SRP receptor FtsY}	{Signal recognition particle 54 kDa protein (SRP54)}	{SRP54-type protein, GTPase domain}
C5.bin.10.faGL00510	{signal recognition particle protein [Candidatus Heimdallarchaeota archaeon]}	{K03106 SRP54, ffh signal recognition particle subunit SRP54 3.6.5.4 Cellular Processes--Cellular community - prokaryotes--Quorum sensing|Environmental Information Processing--Membrane transport--Bacterial secretion system|Genetic Information Processing--Folding, sorting and degradation--Protein export}	{Involved in targeting and insertion of nascent membrane proteins into the cytoplasmic membrane. Binds to the hydrophobic signal sequence of the ribosome-nascent chain (RNC) as it emerges from the ribosomes. The SRP-RNC complex is then targeted to the cytoplasmic membrane where it interacts with the SRP receptor FtsY}	{Signal recognition particle 54 kDa protein (SRP54)}	{SRP54-type protein, GTPase domain}
C5.bin.12.faGL000294	{Signal recognition particle 54 kDa protein [Candidatus Odinarchaeota archaeon LCB_4]}	{K03106 SRP54, ffh signal recognition particle subunit SRP54 3.6.5.4 Cellular Processes--Cellular community - prokaryotes--Quorum sensing|Environmental Information Processing--Membrane transport--Bacterial secretion system|Genetic Information Processing--Folding, sorting and degradation--Protein export}	{COG0541 Signal recognition particle GTPase U Intracellular trafficking, secretion, and vesicular transport}	{SRP54_PYRHO Signal recognition particle 54 kDa protein OS=Pyrococcus horikoshii (strain ATCC 700860 / DSM 12428 / JCM 9974 / NBRC 100139 / OT-3) GN=srp54 PE=3 SV=3}	{SRP54-type protein, GTPase domain}
H2.bin.2.faGL000493	{Signal recognition particle 54 kDa protein [Candidatus Heimdallarchaeota archaeon AB_125]}	{K03106 SRP54, ffh signal recognition particle subunit SRP54 3.6.5.4 Cellular Processes--Cellular community - prokaryotes--Quorum sensing|Environmental Information Processing--Membrane transport--Bacterial secretion system|Genetic Information Processing--Folding, sorting and degradation--Protein export}	{COG0541 Signal recognition particle GTPase U Intracellular trafficking, secretion, and vesicular transport}	{SRP54_THEON Signal recognition particle 54 kDa protein OS=Thermococcus onnurineus (strain NA1) GN=srp54 PE=3 SV=1}	{SRP54-type protein, GTPase domain}
Protein translocase SEC61
Gene_id	{NR}	{KEGG}	{COG/eggNOG}	{SwissProt}	{Pfam}
C1.bin.1.faGL00552	{preprotein translocase subunit Sec61beta [Candidatus Heimdallarchaeota archaeon]}	{K09481 SEC61B; protein transport protein SEC61 subunit beta}	{Preprotein translocase subunit SecG (Protein transport protein Sec61 subunit beta homolog)}	{NA}	{NA}
C1.bin.1.faGL01636	{Protein translocase subunit SecE [Candidatus Heimdallarchaeota archaeon AB_125]}	{K07342 SEC61G; protein transport protein SEC61 subunit gamma and related proteins}	{NA}	{NA}	{NA}
C1.bin.1.faGL02511	{preprotein translocase subunit SecY [Candidatus Heimdallarchaeota archaeon]}	{K10956 SEC61A; protein transport protein SEC61 subunit alpha}	{Plug domain of Sec61p}	{Protein transport protein Sec61 subunit alpha isoform 2 (Sec61 alpha-2)}	{SecY}
C1.bin.1.faGL02569	{preprotein translocase subunit SecY [Candidatus Heimdallarchaeota archaeon]}	{K10956 SEC61A; protein transport protein SEC61 subunit alpha}	{protein transport}	{Protein transport protein Sec61 subunit alpha-like 1}	{SecY}
C1.bin.2.faGL00003	{preprotein translocase subunit SecY [Candidatus Heimdallarchaeota archaeon]}	{K10956 SEC61A; protein transport protein SEC61 subunit alpha}	{protein transport}	{Protein transport protein Sec61 subunit alpha isoform 2 (Sec61 alpha-2)}	{SecY}
C1.bin.2.faGL00264	{Protein translocase subunit SecE [Candidatus Heimdallarchaeota archaeon AB_125]}	{K07342 SEC61G; protein transport protein SEC61 subunit gamma and related proteins}	{NA}	{NA}	{NA}
C1.bin.2.faGL01620	{preprotein translocase subunit Sec61beta [Candidatus Heimdallarchaeota archaeon]}	{K09481 SEC61B; protein transport protein SEC61 subunit beta}	{NA}	{NA}	{NA}
C1.bin.20.faGL00148	{preprotein translocase subunit Sec61beta [Candidatus Heimdallarchaeota archaeon]}	{K09481 SEC61B; protein transport protein SEC61 subunit beta}	{NA}	{NA}	{NA}
C1.bin.20.faGL00291	{Protein translocase subunit SecE [Candidatus Heimdallarchaeota archaeon AB_125]}	{K07342 SEC61G; protein transport protein SEC61 subunit gamma and related proteins}	{NA}	{Protein translocase subunit SecE (Protein transport protein Sec61 gamma subunit homolog)}	{NA}
C1.bin.20.faGL00596	{preprotein translocase subunit SecY [Candidatus Heimdallarchaeota archaeon]}	{K10956 SEC61A; protein transport protein SEC61 subunit alpha}	{Plug domain of Sec61p}	{Protein translocase subunit SecY (Protein transport protein SEC61 subunit alpha homolog)}	{SecY}
C1.bin.76.faGL00254	{preprotein translocase subunit SecY [Candidatus Heimdallarchaeota archaeon]}	{K10956 SEC61A; protein transport protein SEC61 subunit alpha}	{protein transport}	{Protein transport protein Sec61 subunit alpha-like 1}	{SecY}
C1.bin.76.faGL01613	{preprotein translocase subunit Sec61beta [Candidatus Heimdallarchaeota archaeon]}	{K09481 SEC61B; protein transport protein SEC61 subunit beta}	{NA}	{Preprotein translocase subunit SecG (Protein transport protein Sec61 subunit beta homolog)}	{NA}
C1.bin.76.faGL02245	{preprotein translocase subunit SecY [Candidatus Heimdallarchaeota archaeon]}	{K10956 SEC61A; protein transport protein SEC61 subunit alpha}	{Belongs to the SecY SEC61-alpha family}	{Protein transport protein Sec61 subunit alpha isoform 2 (Sec61 alpha-2)}	{SecY}
C2.bin.3.faGL001165	{Protein translocase subunit SecY [Candidatus Heimdallarchaeota archaeon AB_125]}	{K10956 SEC61A; protein transport protein SEC61 subunit alpha}	{COG0201 Preprotein translocase subunit SecY U Intracellular trafficking, secretion, and vesicular transport}	{SC61A_DICDI Protein transport protein Sec61 subunit alpha OS=Dictyostelium discoideum GN=sec61a PE=3 SV=1}	{SecY}
C4.bin.22.faGL000424	{Protein translocase subunit SecY [Candidatus Heimdallarchaeota archaeon AB_125]}	{K10956 SEC61A; protein transport protein SEC61 subunit alpha}	{NA}	{SC61A_DICDI Protein transport protein Sec61 subunit alpha OS=Dictyostelium discoideum GN=sec61a PE=3 SV=1}	{SecY}
C4.bin.51.faGL01599	{preprotein translocase subunit Sec61beta [Candidatus Heimdallarchaeota archaeon]}	{K09481 SEC61B; protein transport protein SEC61 subunit beta}	{Preprotein translocase subunit SecG (Protein transport protein Sec61 subunit beta homolog)}	{NA}	{NA}
C4.bin.51.faGL02455	{protein translocase SEC61 complex subunit gamma [Candidatus Heimdallarchaeota archaeon]}	{K07342 SEC61G; protein transport protein SEC61 subunit gamma and related proteins}	{Protein translocase subunit SecE (Protein transport protein Sec61 gamma subunit homolog)}	{NA}	{NA}
C4.bin.51.faGL03215	{preprotein translocase subunit SecY [Candidatus Heimdallarchaeota archaeon]}	{K10956 SEC61A; protein transport protein SEC61 subunit alpha}	{Plug domain of Sec61p}	{Protein transport protein Sec61 subunit alpha-like 1}	{SecY}
C5.bin.5.faGL01079	{hypothetical protein HeimAB125_10600 [Candidatus Heimdallarchaeota archaeon AB_125]}	{K09481 SEC61B; protein transport protein SEC61 subunit beta}	{Preprotein translocase subunit SecG (Protein transport protein Sec61 subunit beta homolog)}		{NA}
C5.bin.5.faGL01222	{Protein translocase subunit SecE [Candidatus Heimdallarchaeota archaeon AB_125]}	{K07342 SEC61G; protein transport protein SEC61 subunit gamma and related proteins}	{NA}	{NA}	{NA}
C5.bin.10.faGL00406	{preprotein translocase subunit SecY [Candidatus Heimdallarchaeota archaeon]}	{K10956 SEC61A; protein transport protein SEC61 subunit alpha}	{protein transport}	{Protein transport protein Sec61 subunit alpha-like 1}	{SecY}
C5.bin.10.faGL00692	{protein translocase SEC61 complex subunit gamma [Candidatus Heimdallarchaeota archaeon]}	{K07342 SEC61G; protein transport protein SEC61 subunit gamma and related proteins}	{NA}	{NA}	{NA}
C5.bin.10.faGL00693	{protein translocase SEC61 complex subunit gamma [Candidatus Heimdallarchaeota archaeon]}	{NA}	{NA}	{NA}	{NA}
H2.bin.2.faGL001795	{Protein translocase subunit SecY [Candidatus Heimdallarchaeota archaeon AB_125]}	{K10956 SEC61A; protein transport protein SEC61 subunit alpha}	{COG0201 Preprotein translocase subunit SecY U Intracellular trafficking, secretion, and vesicular transport}	{SECY_PYRFU Protein translocase subunit SecY OS=Pyrococcus furiosus (strain ATCC 43587 / DSM 3638 / JCM 8422 / Vc1) GN=secY PE=1 SV=1}	{SecY}

## Sheet: Cytoskeleton
Dataset S2 Functional genes annotation of Heimdallarchaeia MAGs by NR, KEGG, COG/eggNOG, SwissProt and Pfam Datasets used for inferring the eukaryotic signatures in the main text Figure S3.
Cytoskeleton organization
Gene_id	{NR}	{KEGG}	{COG/eggNOG}	{SwissProt}	{Pfam}
C1.bin.1.faGL01952	{actin, cytoplasmic 2 [Candidatus Heimdallarchaeota archaeon]}	{NA}	{cytoskeleton organization}	{Actin, cytoplasmic [Cleaved into: Actin, cytoplasmic, intermediate form]}	{Actin}
C1.bin.2.faGL00344	{actin, cytoplasmic 2 [Candidatus Heimdallarchaeota archaeon]}	{NA}	{cytoskeleton organization}	{Actin, cytoplasmic [Cleaved into: Actin, cytoplasmic, intermediate form]}	{Actin}
C1.bin.21.faGL00851	{actin, cytoplasmic 2 [Candidatus Heimdallarchaeota archaeon]}	{NA}	{NA}	{Actin, cytoplasmic [Cleaved into: Actin, cytoplasmic, intermediate form]}	{Actin}
C1.bin.76.faGL02009	{actin, cytoplasmic 2 [Candidatus Heimdallarchaeota archaeon]}	{NA}	{cytoskeleton organization}	{Actin, cytoplasmic [Cleaved into: Actin, cytoplasmic, intermediate form]}	{Actin}
C4.bin.14.faGL000802	{Cytoskeleton organization [Candidatus Heimdallarchaeota archaeon AB_125]}	{NA}	{COG1664 Cytoskeletal protein CcmA, bactofilin family Z Cytoskeleton}	{NA}	{NA}
C4.bin.14.faGL001946	{Cytoskeleton organization [Candidatus Heimdallarchaeota archaeon AB_125]}	{NA}	{NA}	{NA}	{Actin}
C4.bin.22.faGL001740	{Cytoskeleton organization [Candidatus Heimdallarchaeota archaeon AB_125]}	{NA}	{COG1664 Cytoskeletal protein CcmA, bactofilin family Z Cytoskeleton}	{NA}	{NA}
C4.bin.22.faGL001875	{Cytoskeleton organization [Candidatus Heimdallarchaeota archaeon AB_125]}	{NA}	{NA}	{NA}	{Actin}
C4.bin.51.faGL02781	{actin, cytoplasmic 2 [Candidatus Heimdallarchaeota archaeon]}	{NA}	{cytoskeleton organization}	{Actin, cytoplasmic [Cleaved into: Actin, cytoplasmic, intermediate form]}	{Actin}
C5.bin.5.faGL00966	{actin, cytoplasmic 2 [Candidatus Heimdallarchaeota archaeon]}	{NA}	{cytoskeleton organization}	{Actin}	{Actin}
C5.bin.12.faGL000202	{Cytoskeleton organization [Candidatus Heimdallarchaeota archaeon AB_125]}	{NA}	{NA}	{NA}	{Actin}
Tubulin-like protein
Gene_id	{NR}	{KEGG}	{COG/eggNOG}	{SwissProt}	{Pfam}
C1.bin.1.faGL00533	{Tubulin-like protein CetZ [Candidatus Heimdallarchaeota archaeon AB_125]}	{NA}	{NA}	{NA}	{NA}
C1.bin.2.faGL01910	{Tubulin-like protein CetZ [Candidatus Heimdallarchaeota archaeon AB_125]}	{NA}	{NA}	{NA}	{NA}
C1.bin.21.faGL02271	{Tubulin-like protein CetZ [Candidatus Heimdallarchaeota archaeon AB_125]}	{NA}	{NA}	{NA}	{NA}
C1.bin.76.faGL00361	{Tubulin-like protein CetZ [Candidatus Heimdallarchaeota archaeon AB_125]}	{NA}	{NA}	{NA}	{NA}
C2.bin.3.faGL000480	{Tubulin-like protein CetZ [Candidatus Heimdallarchaeota archaeon AB_125]}	{NA}	{NA}	{NA}	{NA}
C4.bin.14.faGL000783	{Tubulin-like protein CetZ [Candidatus Heimdallarchaeota archaeon AB_125]}	{NA}	{NA}	{NA}	{NA}
C4.bin.22.faGL001063	{Tubulin-like protein CetZ [Candidatus Heimdallarchaeota archaeon AB_125]}	{NA}	{NA}	{NA}	{NA}
C5.bin.5.faGL00910	{Tubulin-like protein CetZ [Candidatus Heimdallarchaeota archaeon AB_125]}	{NA}	{NA}	{NA}	{NA}
H2.bin.2.faGL002294	{Tubulin-like protein CetZ [Candidatus Heimdallarchaeota archaeon LC_2]}	{NA}	{NA}	{NA}	{NA}
H2.bin.2.faGL002907	{Tubulin-like protein CetZ [Candidatus Heimdallarchaeota archaeon LC_2]}	{NA}	{NA}	{NA}	{NA}
Actin-like protein
Gene_id	{NR}	{KEGG}	{COG/eggNOG}	{SwissProt}	{Pfam}
C1.bin.1.faGL02219	{actin, cytoplasmic 2 [Candidatus Heimdallarchaeota archaeon]}	{K10355 ACTF; actin, other eukaryote}	{Belongs to the actin family}	{Actin-1 (Actin I)}	{Actin}
C1.bin.2.faGL00795	{hypothetical protein HeimAB125_16550 [Candidatus Heimdallarchaeota archaeon AB_125]}	{K18640 parM; plasmid segregation protein ParM}	{MreB/Mbl protein}	{Actin-like protein MamK (EC 3.6.1.3) (Magnetosome cytoskeleton protein MamK)}	{NA}
C1.bin.20.faGL00244	{actin, cytoplasmic 2 [Candidatus Heimdallarchaeota archaeon]}	{K10355 ACTF; actin, other eukaryote}	{Belongs to the actin family}	{Actin}	{Actin}
C1.bin.21.faGL02238	{actin, cytoplasmic 2, partial [Euryarchaeota archaeon]}	{K16575 ACTR1; centractin}	{NA}	{Actin-like protein 7B}	{NA}
C1.bin.76.faGL01478	{actin, cytoplasmic 2 [Candidatus Heimdallarchaeota archaeon]}	{K10355 ACTF; actin, other eukaryote}	{Belongs to the actin family}	{Actin-2 (Actin II)}	{Actin}
C2.bin.3.faGL002769	{Bacterial actin-related protein, partial [Candidatus Heimdallarchaeota archaeon AB_125]}	{NA}	{NA}	{ACT1_ACACA Actin-1 OS=Acanthamoeba castellanii PE=1 SV=1}	{Actin}
C4.bin.14.faGL000736	{Bacterial actin-related protein, partial [Candidatus Heimdallarchaeota archaeon AB_125]}	{K05692 ACTB_G1 actin beta/gamma 1 -- Cellular Processes--Transport and catabolism--Phagosome}	{NA}	{ACT13_SOLTU Actin-101 OS=Solanum tuberosum GN=AC101 PE=3 SV=1}	{Actin}
C4.bin.14.faGL001865	{Bacterial actin-related protein, partial [Candidatus Heimdallarchaeota archaeon AB_125]}	{K05692 ACTB_G1 actin beta/gamma 1 -- Cellular Processes--Transport and catabolism--Phagosome}	{NA}	{ACT_THELA Actin OS=Thermomyces lanuginosus PE=3 SV=1}	{Actin}
C4.bin.22.faGL000555	{Bacterial actin-related protein, partial [Candidatus Heimdallarchaeota archaeon AB_125]}	{NA}	{NA}	{ACT1_ACACA Actin-1 OS=Acanthamoeba castellanii PE=1 SV=1}	{Actin}
C4.bin.22.faGL000708	{Bacterial actin-related protein, partial [Candidatus Heimdallarchaeota archaeon AB_125]}	{K05692 ACTB_G1 actin beta/gamma 1 -- Cellular Processes--Transport and catabolism--Phagosome}	{NA}	{ACT_THELA Actin OS=Thermomyces lanuginosus PE=3 SV=1}	{Actin}
C4.bin.51.faGL01148	{actin, cytoplasmic 2 [Candidatus Heimdallarchaeota archaeon]}	{K10355 ACTF; actin, other eukaryote}	{NA}	{Actin-101}	{Actin}
C5.bin.5.faGL01184	{actin, cytoplasmic 2 [Candidatus Latescibacteria bacterium]}	{K16575 ACTR1; centractin}	{Actin}	{Putative actin-26}	{Actin}
C5.bin.5.faGL01807	{actin, cytoplasmic 2 [Candidatus Heimdallarchaeota archaeon]}	{NA}	{Actin}	{Actin-1}	{Actin}
C5.bin.12.faGL002003	{Bacterial actin-related protein [Candidatus Heimdallarchaeota archaeon LC_2]}	{NA}	{NA}	{ACT_ACHBI Actin OS=Achlya bisexualis PE=3 SV=1}	{Actin}
H2.bin.2.faGL003933	{Bacterial actin-related protein [Candidatus Heimdallarchaeota archaeon LC_2]}	{K05692 ACTB_G1 actin beta/gamma 1 -- Cellular Processes--Transport and catabolism--Phagosome}	{NA}	{ACT_PINCO Actin (Fragment) OS=Pinus contorta PE=3 SV=1}	{Actin}

## Sheet: Vacuolar proteins 
Dataset S2 Functional genes annotation of Heimdallarchaeia MAGs by NR, KEGG, COG/eggNOG, SwissProt and Pfam Datasets used for inferring the eukaryotic signatures in the main text Figure S3.
VPS4 vacuolar protein
Gene_id	{NR}	{KEGG}	{COG/eggNOG}	{SwissProt}	{Pfam}
C1.bin.1.faGL00264	{AAA family ATPase [Candidatus Heimdallarchaeota archaeon]}	{K12196 VPS4; vacuolar protein-sorting-associated protein 4}	{Belongs to the AAA ATPase family}	{Vacuolar protein sorting-associated protein 4}	{ATPase family associated with various cellular activities (AAA)}
C1.bin.2.faGL00157	{AAA family ATPase [Candidatus Heimdallarchaeota archaeon]}	{K12196 VPS4; vacuolar protein-sorting-associated protein 4}	{Microtubule Interacting and Trafficking molecule domain}	{Vacuolar protein sorting-associated protein 4 (DOA4-independent degradation protein 6) (Protein END13) (Vacuolar protein-targeting protein 10)}	{ATPase family associated with various cellular activities (AAA)}
C1.bin.21.faGL00606	{AAA family ATPase [Candidatus Heimdallarchaeota archaeon]}	{K12196 VPS4; vacuolar protein-sorting-associated protein 4}	{NA}	{Vacuolar protein sorting-associated protein 4 (DOA4-independent degradation protein 6) (Protein END13) (Vacuolar protein-targeting protein 10)}	{ATPase family associated with various cellular activities (AAA)}
C1.bin.76.faGL01657	{AAA family ATPase [Candidatus Heimdallarchaeota archaeon]}	{K12196 VPS4; vacuolar protein-sorting-associated protein 4}	{Belongs to the AAA ATPase family}	{Vacuolar protein sorting-associated protein 4}	{ATPase family associated with various cellular activities (AAA)}
C2.bin.3.faGL001551	{VCP-like ATPase [Candidatus Heimdallarchaeota archaeon AB_125]}	{K12196 VPS4; vacuolar protein-sorting-associated protein 4}	{COG0464 AAA+-type ATPase, SpoVK/Ycf46/Vps4 family MDT Cell wall/membrane/envelope biogenesis;Cell cycle control, cell division, chromosome partitioning;Signal transduction mechanisms}	{VPS4_YEAST Vacuolar protein sorting-associated protein 4 OS=Saccharomyces cerevisiae (strain ATCC 204508 / S288c) GN=VPS4 PE=1 SV=1}	{ATPase family associated with various cellular activities (AAA)}
C4.bin.14.faGL001879	{VCP-like ATPase [Candidatus Heimdallarchaeota archaeon AB_125]}	{K12196 VPS4; vacuolar protein-sorting-associated protein 4}	{COG0464 AAA+-type ATPase, SpoVK/Ycf46/Vps4 family MDT Cell wall/membrane/envelope biogenesis;Cell cycle control, cell division, chromosome partitioning;Signal transduction mechanisms}	{VPS4_YEAST Vacuolar protein sorting-associated protein 4 OS=Saccharomyces cerevisiae (strain ATCC 204508 / S288c) GN=VPS4 PE=1 SV=1}	{ATPase family associated with various cellular activities (AAA)}
C4.bin.22.faGL002397	{VCP-like ATPase [Candidatus Heimdallarchaeota archaeon AB_125]}	{K12196 VPS4; vacuolar protein-sorting-associated protein 4}	{COG0464 AAA+-type ATPase, SpoVK/Ycf46/Vps4 family MDT Cell wall/membrane/envelope biogenesis;Cell cycle control, cell division, chromosome partitioning;Signal transduction mechanisms}	{VPS4_CANAL Vacuolar protein sorting-associated protein 4 OS=Candida albicans (strain SC5314 / ATCC MYA-2876) GN=VPS4 PE=2 SV=1}	{ATPase family associated with various cellular activities (AAA)}
C4.bin.51.faGL01981	{AAA family ATPase [Candidatus Heimdallarchaeota archaeon]}	{K12196 VPS4; vacuolar protein-sorting-associated protein 4}	{Vps4 C terminal oligomerisation domain}	{Vacuolar protein sorting-associated protein 4 (DOA4-independent degradation protein 6) (Protein END13) (Vacuolar protein-targeting protein 10)}	{ATPase family associated with various cellular activities (AAA)}
C5.bin.5.faGL01994	{AAA family ATPase [Candidatus Heimdallarchaeota archaeon]}	{K12196 VPS4; vacuolar protein-sorting-associated protein 4}	{Microtubule Interacting and Trafficking molecule domain}	{Vacuolar protein sorting-associated protein 4}	{ATPase family associated with various cellular activities (AAA)}
C5.bin.10.faGL01268	{AAA family ATPase [Candidatus Heimdallarchaeota archaeon]}	{K12196 VPS4; vacuolar protein-sorting-associated protein 4}	{Belongs to the AAA ATPase family}	{Vacuolar protein sorting-associated protein 4 (DOA4-independent degradation protein 6) (Protein END13) (Vacuolar protein-targeting protein 10)}	{ATPase family associated with various cellular activities (AAA)}
C5.bin.12.faGL002038	{VCP-like ATPase [Candidatus Heimdallarchaeota archaeon AB_125]}	{K12196 VPS4; vacuolar protein-sorting-associated protein 4}	{COG1222 ATP-dependent 26S proteasome regulatory subunit O Posttranslational modification, protein turnover, chaperones}	{VPS4_YEAST Vacuolar protein sorting-associated protein 4 OS=Saccharomyces cerevisiae (strain ATCC 204508 / S288c) GN=VPS4 PE=1 SV=1}	{ATPase family associated with various cellular activities (AAA)}
H2.bin.2.faGL001724	{VCP-like ATPase [Candidatus Heimdallarchaeota archaeon AB_125]}	{K12196 VPS4; vacuolar protein-sorting-associated protein 4}	{COG1222 ATP-dependent 26S proteasome regulatory subunit O Posttranslational modification, protein turnover, chaperones}	{VPS4_YEAST Vacuolar protein sorting-associated protein 4 OS=Saccharomyces cerevisiae (strain ATCC 204508 / S288c) GN=VPS4 PE=1 SV=1}	{ATPase family associated with various cellular activities (AAA)}
ESCRT II family VPS25
Gene_id	{NR}	{KEGG}	{COG/eggNOG}	{SwissProt}	{Pfam}
C1.bin.2.faGL00156	{hypothetical protein HeimAB125_14040 [Candidatus Heimdallarchaeota archaeon AB_125]}	{K12189 VPS25; ESCRT-II complex subunit VPS25}	{Vacuolar protein-sorting-associated protein}	{Vacuolar protein-sorting-associated protein 25 (ESCRT-II complex subunit VPS25)}	{NA}
C1.bin.20.faGL01770	{hypothetical protein HeimAB125_14040 [Candidatus Heimdallarchaeota archaeon AB_125]}	{K12189 VPS25; ESCRT-II complex subunit VPS25}	{Vacuolar protein-sorting-associated protein}	{NA}	{ESCRT-II complex subunit}
C1.bin.21.faGL00607	{hypothetical protein HeimAB125_14040 [Candidatus Heimdallarchaeota archaeon AB_125]}	{K12189 VPS25; ESCRT-II complex subunit VPS25}	{NA}	{Vacuolar protein-sorting-associated protein 25 (ESCRT-II complex subunit VPS25)}	{NA}
C1.bin.76.faGL01656	{hypothetical protein HeimAB125_14040 [Candidatus Heimdallarchaeota archaeon AB_125]}	{K12189 VPS25; ESCRT-II complex subunit VPS25}	{Vacuolar protein-sorting-associated protein}	{Vacuolar protein-sorting-associated protein 25 (ESCRT-II complex subunit VPS25)}	{NA}
C2.bin.3.faGL001552	{hypothetical protein HeimAB125_14040 [Candidatus Heimdallarchaeota archaeon AB_125]}	{NA}	{ESCRT II complex subunit Vps25}	{NA}	{ESCRT-II complex subunit}
C4.bin.14.faGL001880	{hypothetical protein HeimAB125_14040 [Candidatus Heimdallarchaeota archaeon AB_125]}	{NA}	{ESCRT II complex subunit Vps25}	{NA}	{NA}
C4.bin.22.faGL002398	{hypothetical protein HeimAB125_14040 [Candidatus Heimdallarchaeota archaeon AB_125]}	{NA}	{ESCRT II complex subunit Vps25}	{NA}	{ESCRT-II complex subunit}
C4.bin.51.faGL01982	{hypothetical protein HeimAB125_14040 [Candidatus Heimdallarchaeota archaeon AB_125]}	{K12189 VPS25; ESCRT-II complex subunit VPS25}	{ESCRT-II complex subunit}	{NA}	{ESCRT-II complex subunit}
C5.bin.5.faGL01995	{hypothetical protein HeimAB125_14040 [Candidatus Heimdallarchaeota archaeon AB_125]}	{K12189 VPS25; ESCRT-II complex subunit VPS25}	PESCRT-II complex subunit}	{NA}	{NA}
C5.bin.12.faGL002037	{NA}	{NA}	ESCRT II complex subunit Vps25	{NA}	{NA}
ESCRT II family SNF8
Gene_id	{NR}	{KEGG}	{COG/eggNOG}	{SwissProt}	{Pfam}
C1.bin.1.faGL00361	{hypothetical protein HeimAB125_14050 [Candidatus Heimdallarchaeota archaeon AB_125]}	{K12188 SNF8; ESCRT-II complex subunit VPS22}	{Component of the endosomal sorting complex required for transport II (ESCRT-II), which is required for multivesicular body (MVB) formation and sorting of endosomal cargo proteins into MVBs}	{NA}	{EAP30/Vps36 family}
C1.bin.1.faGL00386	{hypothetical protein HeimAB125_06340 [Candidatus Heimdallarchaeota archaeon AB_125]}	{K12188 SNF8; ESCRT-II complex subunit VPS22}	{Uncharacterized protein MJ1236}	{NA}	{NA}
C1.bin.2.faGL00153	{hypothetical protein HeimAB125_14050 [Candidatus Heimdallarchaeota archaeon AB_125]}	{K12188 SNF8; ESCRT-II complex subunit VPS22}	{Component of the endosomal sorting complex required for transport II (ESCRT-II), which is required for multivesicular body (MVB) formation and sorting of endosomal cargo proteins into MVBs}	{NA}	{NA}
C1.bin.2.faGL01433	{hypothetical protein HeimAB125_06340 [Candidatus Heimdallarchaeota archaeon AB_125]}	{K12188 SNF8; ESCRT-II complex subunit VPS22}	{NA}	{NA}	{NA}
C1.bin.20.faGL01027	{hypothetical protein HeimAB125_06340 [Candidatus Heimdallarchaeota archaeon AB_125]}	{K12188 SNF8; ESCRT-II complex subunit VPS22}	{Vacuolar sorting protein SNF8. Source PGD}	{NA}	{NA}
C1.bin.20.faGL01329	{hypothetical protein EU542_06470 [Candidatus Lokiarchaeota archaeon]}	{K12188 SNF8; ESCRT-II complex subunit VPS22}	{Component of the endosomal sorting complex required for transport II (ESCRT-II), which is required for multivesicular body (MVB) formation and sorting of endosomal cargo proteins into MVBs}	{NA}	{NA}
C1.bin.21.faGL01499	{hypothetical protein HeimAB125_06340 [Candidatus Heimdallarchaeota archaeon AB_125]}	{K12188 SNF8; ESCRT-II complex subunit VPS22}	{NA}	{NA}	{NA}
C1.bin.21.faGL02611	{hypothetical protein HeimAB125_14050 [Candidatus Heimdallarchaeota archaeon AB_125]}	{K12188 SNF8; ESCRT-II complex subunit VPS22}	{NA}	{NA}	{NA}
C1.bin.76.faGL01655	{hypothetical protein HeimAB125_14050 [Candidatus Heimdallarchaeota archaeon AB_125]}	{K12188 SNF8; ESCRT-II complex subunit VPS22}	{Component of the endosomal sorting complex required for transport II (ESCRT-II), which is required for multivesicular body (MVB) formation and sorting of endosomal cargo proteins into MVBs}	{NA}	{EAP30/Vps36 family}
C1.bin.76.faGL02428	{hypothetical protein HeimAB125_06340 [Candidatus Heimdallarchaeota archaeon AB_125]}	{K12188 SNF8; ESCRT-II complex subunit VPS22}	{NA}	{NA}	{NA}
C2.bin.3.faGL001553	{hypothetical protein HeimAB125_14050 [Candidatus Heimdallarchaeota archaeon AB_125]}	{NA}	ESCRT II family SNF8	{NA}	{NA}
C4.bin.14.faGL001881	{hypothetical protein HeimAB125_14050 [Candidatus Heimdallarchaeota archaeon AB_125]}	{NA}	ESCRT II family SNF8	{NA}	{NA}
C4.bin.22.faGL002399	{hypothetical protein HeimAB125_14050 [Candidatus Heimdallarchaeota archaeon AB_125]}	{NA}	ESCRT II family SNF8	{NA}	{EAP30/Vps36 family}
C4.bin.51.faGL01983	{hypothetical protein HeimAB125_14050 [Candidatus Heimdallarchaeota archaeon AB_125]}	{K12188 SNF8; ESCRT-II complex subunit VPS22}	{Component of the endosomal sorting complex required for transport II (ESCRT-II), which is required for multivesicular body (MVB) formation and sorting of endosomal cargo proteins into MVBs}	{NA}	{NA}
C5.bin.5.faGL01996	{hypothetical protein HeimAB125_14050 [Candidatus Heimdallarchaeota archaeon AB_125]}	{K12188 SNF8; ESCRT-II complex subunit VPS22}	{Component of the endosomal sorting complex required for transport II (ESCRT-II), which is required for multivesicular body (MVB) formation and sorting of endosomal cargo proteins into MVBs}	{NA}	{EAP30/Vps36 family}
C5.bin.10.faGL00297	{hypothetical protein E3J70_05935 [Candidatus Heimdallarchaeota archaeon]}	{K12188 SNF8; ESCRT-II complex subunit VPS22}	{NA}	{NA}	{NA}
C5.bin.12.faGL002720	{hypothetical protein HeimAB125_14050 [Candidatus Heimdallarchaeota archaeon AB_125]}	{NA}	ESCRT II family SNF8	{NA}	{NA}
H2.bin.2.faGL001726	{hypothetical protein HeimAB125_14050 [Candidatus Heimdallarchaeota archaeon AB_125]}	{NA}	ESCRT II family SNF8	{NA}	{EAP30/Vps36 family}
ESCRT III family SNF7
Gene_id	{NR}	{KEGG}	{COG/eggNOG}	{SwissProt}	{Pfam}
C1.bin.1.faGL00262	{hypothetical protein E3J43_09370 [Candidatus Heimdallarchaeota archaeon]}	{K12191 CHMP2A; charged multivesicular body protein 2A}	{Belongs to the SNF7 family}	{Vacuolar protein sorting-associated protein 2 homolog 1 (AtVPS2-1) (Charged multivesicular body protein 2 homolog 1) (ESCRT-III complex subunit VPS2 homolog 1) (SNF7-like protein)}	{NA}
C1.bin.1.faGL00263	{hypothetical protein HeimAB125_14020 [Candidatus Heimdallarchaeota archaeon AB_125]}	{K12194 CHMP4; charged multivesicular body protein 4}	{Belongs to the SNF7 family}	{NA}	{Snf7}
C1.bin.2.faGL00158	{hypothetical protein HeimAB125_14020 [Candidatus Heimdallarchaeota archaeon AB_125]}	{K12194 CHMP4; charged multivesicular body protein 4}	{Belongs to the SNF7 family}	{NA}	{Snf7}
C1.bin.2.faGL00159	{hypothetical protein E3J43_09370 [Candidatus Heimdallarchaeota archaeon]}	{K12191 CHMP2A; charged multivesicular body protein 2A}	{Snf7}	{Charged multivesicular body protein 1 (Developmental gene 1118 protein) (Vacuolar protein-sorting-associated protein 46)}	{NA}
C1.bin.20.faGL02004	{putative Vps2/24/46-like protein [uncultured organism]}	{K12191 CHMP2A; charged multivesicular body protein 2A}	{Belongs to the SNF7 family}	{Charged multivesicular body protein 1a (Chromatin-modifying protein 1a) (CHMP1a)}	{NA}
C1.bin.21.faGL00604	{hypothetical protein E3J43_09370 [Candidatus Heimdallarchaeota archaeon]}	{K12191 CHMP2A; charged multivesicular body protein 2A}	{NA}	{Charged multivesicular body protein 1 (Developmental gene 1118 protein) (Vacuolar protein-sorting-associated protein 46)}	{NA}
C1.bin.21.faGL00605	{hypothetical protein E3J43_09375 [Candidatus Heimdallarchaeota archaeon]}	{K12194 CHMP4; charged multivesicular body protein 4}	{NA}	{Charged multivesicular body protein 1 (Developmental gene 1118 protein) (Vacuolar protein-sorting-associated protein 46)}	{Snf7}
C1.bin.76.faGL01658	{hypothetical protein HeimAB125_14020 [Candidatus Heimdallarchaeota archaeon AB_125]}	{K12194 CHMP4; charged multivesicular body protein 4}	{Belongs to the SNF7 family}	{NA}	{Snf7}
C1.bin.76.faGL01659	{hypothetical protein E3J43_09370 [Candidatus Heimdallarchaeota archaeon]}	{K12191 CHMP2A; charged multivesicular body protein 2A}	{Belongs to the SNF7 family}	{Vacuolar protein sorting-associated protein 2 homolog 1 (AtVPS2-1) (Charged multivesicular body protein 2 homolog 1) (ESCRT-III complex subunit VPS2 homolog 1) (SNF7-like protein)}	{NA}
C2.bin.3.faGL001549	{hypothetical protein HeimAB125_14010 [Candidatus Heimdallarchaeota archaeon AB_125]}	{NA}	{ESCRT III family SNF7}	{NA}	{NA}
C2.bin.3.faGL001550	{hypothetical protein HeimAB125_14020 [Candidatus Heimdallarchaeota archaeon AB_125]}	{NA}	{ESCRT III family SNF7}	{NA}	{Snf7}
C4.bin.14.faGL001877	{hypothetical protein HeimAB125_14010 [Candidatus Heimdallarchaeota archaeon AB_125]}	{NA}	{ESCRT III family SNF7}	{NA}	{NA}
C4.bin.14.faGL001878	{hypothetical protein HeimAB125_14020 [Candidatus Heimdallarchaeota archaeon AB_125]}	{NA}	{ESCRT III family SNF7}	{NA}	{Snf7}
C4.bin.22.faGL002395	{hypothetical protein HeimAB125_14010 [Candidatus Heimdallarchaeota archaeon AB_125]}	{NA}	{ESCRT III family SNF7}	{NA}	{NA}
C4.bin.22.faGL002396	{hypothetical protein HeimAB125_14020 [Candidatus Heimdallarchaeota archaeon AB_125]}	{NA}	{ESCRT III family SNF7}	{NA}	{Snf7}
C4.bin.51.faGL01979	{hypothetical protein E3J43_09370 [Candidatus Heimdallarchaeota archaeon]}	{K12191 CHMP2A; charged multivesicular body protein 2A}	{Snf7}	{Charged multivesicular body protein 1 (Developmental gene 1118 protein) (Vacuolar protein-sorting-associated protein 46)}	{NA}
C4.bin.51.faGL01980	{hypothetical protein HeimAB125_14020 [Candidatus Heimdallarchaeota archaeon AB_125]}	{K12194 CHMP4; charged multivesicular body protein 4}	{Belongs to the SNF7 family}	{NA}	{Snf7}
C5.bin.5.faGL01992	{hypothetical protein E3J43_09370 [Candidatus Heimdallarchaeota archaeon]}	{K12197 CHMP1; charged multivesicular body protein 1}	{Snf7}	{Charged multivesicular body protein 1 (Developmental gene 1118 protein) (Vacuolar protein-sorting-associated protein 46)}	{NA}
C5.bin.10.faGL01108	{hypothetical protein E3J70_12535 [Candidatus Heimdallarchaeota archaeon]}	{K12197 CHMP1; charged multivesicular body protein 1}	{Belongs to the SNF7 family}	{NA}	{NA}
C5.bin.12.faGL002238	{NA}	{NA}	{ESCRT III family SNF7}	{NA}	{NA}
H2.bin.2.faGL003969	{hypothetical protein HeimAB125_14010 [Candidatus Heimdallarchaeota archaeon AB_125]}	{NA}	{ESCRT III family SNF7}	{NA}	{Snf7}
Vacuole effluxer Atg22 like
Gene_id	{NR}	{KEGG}	{COG/eggNOG}	{SwissProt}	{Pfam}
C1.bin.1.faGL00213	{MFS transporter [Candidatus Heimdallarchaeota archaeon]}	{K06902 UMF1; MFS transporter, UMF1 family}	{Vacuole effluxer Atg22 like}	{NA}	{Major Facilitator Superfamily}
C1.bin.1.faGL02205	{hypothetical protein DRO91_09155 [Candidatus Heimdallarchaeota archaeon]}	{K06902 UMF1; MFS transporter, UMF1 family}	{Vacuole effluxer Atg22 like}	{NA}	{Vacuole effluxer Atg22 like}
C1.bin.2.faGL01493	{MFS transporter [Candidatus Heimdallarchaeota archaeon]}	{K06902 UMF1; MFS transporter, UMF1 family}	{Vacuole effluxer Atg22 like}	{NA}	{Major Facilitator Superfamily}
C1.bin.20.faGL00417	{hypothetical protein CEE45_05640 [Candidatus Heimdallarchaeota archaeon B3_Heim]}	{K06902 UMF1; MFS transporter, UMF1 family}	{Vacuole effluxer Atg22 like}	{NA}	{Vacuole effluxer Atg22 like}
C1.bin.21.faGL00265	{MFS transporter [Candidatus Heimdallarchaeota archaeon]}	{K06902 UMF1; MFS transporter, UMF1 family}	{NA}	{NA}	{Major Facilitator Superfamily}
C1.bin.21.faGL01592	{MFS transporter [Candidatus Heimdallarchaeota archaeon]}	{K06902 UMF1; MFS transporter, UMF1 family}	{NA}	{NA}	{Major Facilitator Superfamily}
C1.bin.76.faGL00795	{hypothetical protein DRO91_09155 [Candidatus Heimdallarchaeota archaeon]}	{K06902 UMF1; MFS transporter, UMF1 family}	{Vacuole effluxer Atg22 like}	{NA}	{Major Facilitator Superfamily}
C1.bin.76.faGL02061	{MFS transporter [Candidatus Heimdallarchaeota archaeon]}	{K06902 UMF1; MFS transporter, UMF1 family}	{Vacuole effluxer Atg22 like}	{NA}	{NA}
C2.bin.3.faGL001503	{hypothetical protein HeimAB125_08540 [Candidatus Heimdallarchaeota archaeon AB_125]}	{NA}	{Vacuole effluxer Atg22 like}	{NA}	{Major Facilitator Superfamily}
C4.bin.14.faGL001737	{hypothetical protein HeimAB125_08540 [Candidatus Heimdallarchaeota archaeon AB_125]}	{NA}	{Vacuole effluxer Atg22 like}	{NA}	{Major Facilitator Superfamily}
C4.bin.22.faGL001357	{hypothetical protein HeimAB125_08540 [Candidatus Heimdallarchaeota archaeon AB_125]}	{NA}	{Vacuole effluxer Atg22 like}	{NA}	{Major Facilitator Superfamily}
C4.bin.22.faGL002076	{hypothetical protein HeimAB125_08540 [Candidatus Heimdallarchaeota archaeon AB_125]}	{NA}	{Vacuole effluxer Atg22 like}	{NA}	{Major Facilitator Superfamily}
C4.bin.51.faGL02370	{MFS transporter [Candidatus Heimdallarchaeota archaeon]}	{K06902 UMF1; MFS transporter, UMF1 family}	{Vacuole effluxer Atg22 like}	{NA}	{Major Facilitator Superfamily}
C4.bin.51.faGL02893	{MFS transporter [Candidatus Heimdallarchaeota archaeon]}	{K06902 UMF1; MFS transporter, UMF1 family}	{Vacuole effluxer Atg22 like}	{NA}	{Major Facilitator Superfamily}
C5.bin.10.faGL01299	{MFS transporter [Candidatus Heimdallarchaeota archaeon]}	{K06902 UMF1; MFS transporter, UMF1 family}	{Vacuole effluxer Atg22 like}	{NA}	{NA}
C5.bin.10.faGL01745	{hypothetical protein DRO91_09155 [Candidatus Heimdallarchaeota archaeon]}	{K06902 UMF1; MFS transporter, UMF1 family}	{Vacuole effluxer Atg22 like}	{NA}	{Major Facilitator Superfamily}
C5.bin.12.faGL000912	{hypothetical protein HeimAB125_08540 [Candidatus Heimdallarchaeota archaeon AB_125]}	{NA}	{Vacuole effluxer Atg22 like}	{NA}	{Major Facilitator Superfamily}
C5.bin.12.faGL002872	{hypothetical protein HeimAB125_08540 [Candidatus Heimdallarchaeota archaeon AB_125]}	{NA}	{Vacuole effluxer Atg22 like}	{NA}	{Major Facilitator Superfamily}
Exosome
Gene_id	{NR}	{KEGG}	{COG/eggNOG}	{SwissProt}	{Pfam}
C1.bin.1.faGL02451	{Exosome complex component Rrp42 [Candidatus Heimdallarchaeota archaeon AB_125]}	{K12589 RRP42; exosome complex component RRP42}	{Non-catalytic component of the exosome, which is a complex involved in RNA degradation. Contributes to the structuring of the Rrp41 active site}	{Exosome complex component Rrp42}	{3' exoribonuclease family, domain 1}
C1.bin.1.faGL02452	{exosome complex exonuclease Rrp41, partial [Candidatus Heimdallarchaeota archaeon]}	{K11600 RRP41; exosome complex component RRP41}	{Catalytic component of the exosome, which is a complex involved in RNA degradation. Has 3'- 5' exoribonuclease activity. Can also synthesize heteropolymeric RNA-tails}	{Exosome complex component Rrp41 (EC 3.1.13.-)}	{3' exoribonuclease family, domain 1}
C1.bin.1.faGL02453	{RNA-binding protein [Candidatus Heimdallarchaeota archaeon]}	{K03679 RRP4; exosome complex component RRP4}	{Non-catalytic component of the exosome, which is a complex involved in RNA degradation. Increases the RNA binding and the efficiency of RNA degradation. Confers strong poly(A) specificity to the exosome}	{Exosome complex component Rrp4}	{NA}
C1.bin.1.faGL02465	{hypothetical protein E3J43_03750 [Candidatus Heimdallarchaeota archaeon]}	{K07581 RNA-binding protein}	{exosome subunit}	{NA}	{NA}
C1.bin.2.faGL00167	{hypothetical protein E3J43_04480 [Candidatus Heimdallarchaeota archaeon]}	{K07573 CSL4, EXOSC1 exosome complex component CSL4}	{Putative DNA-binding domain}	{NA}	{NA}
C1.bin.2.faGL01019	{hypothetical protein E3J43_03750 [Candidatus Heimdallarchaeota archaeon]}	{K07581 RNA-binding protein}	{exosome subunit}	{NA}	{RNA binding}
C1.bin.2.faGL01342	{RNA-binding protein [Candidatus Heimdallarchaeota archaeon]}	{K03679 RRP4; exosome complex component RRP4}	{Non-catalytic component of the exosome, which is a complex involved in RNA degradation. Increases the RNA binding and the efficiency of RNA degradation. Confers strong poly(A) specificity to the exosome}	{Exosome complex component Rrp4}	{NA}
C1.bin.20.faGL00155	{RNA-binding protein [Candidatus Heimdallarchaeota archaeon]}	{K03679 RRP4; exosome complex component RRP4}	{Non-catalytic component of the exosome, which is a complex involved in RNA degradation. Increases the RNA binding and the efficiency of RNA degradation. Confers strong poly(A) specificity to the exosome}	{Exosome complex component Rrp4}	{NA}
C1.bin.20.faGL00156	{exosome complex exonuclease Rrp41 [Candidatus Heimdallarchaeota archaeon]}	{K11600 RRP41; exosome complex component RRP41}	{Catalytic component of the exosome, which is a complex involved in RNA degradation. Has 3'- 5' exoribonuclease activity. Can also synthesize heteropolymeric RNA-tails}	{Exosome complex component Rrp41 (EC 3.1.13.-)}	{3' exoribonuclease family, domain 1}
C1.bin.20.faGL00157	{exosome complex protein Rrp42 [Candidatus Heimdallarchaeota archaeon]}	{K12589 RRP42; exosome complex component RRP42}	{Non-catalytic component of the exosome, which is a complex involved in RNA degradation. Contributes to the structuring of the Rrp41 active site}	{Exosome complex component Rrp42}	{3' exoribonuclease family, domain 1}
C1.bin.20.faGL01185	{hypothetical protein E3J43_04480 [Candidatus Heimdallarchaeota archaeon]}	{K07573 CSL4, EXOSC1 exosome complex component CSL4}	{Putative DNA-binding domain}	{NA}	{NA}
C1.bin.21.faGL00185	{Exosome complex component Rrp42 [Candidatus Heimdallarchaeota archaeon AB_125]}	{K12589 RRP42; exosome complex component RRP42}	{NA}	{Exosome complex component Rrp42}	{3' exoribonuclease family, domain 1}
C1.bin.21.faGL01212	{RNA-binding protein [Candidatus Heimdallarchaeota archaeon]}	{K03679 RRP4; exosome complex component RRP4}	{NA}	{Exosome complex component Rrp4}	{NA}
C1.bin.21.faGL01248	{hypothetical protein E3J43_04480 [Candidatus Heimdallarchaeota archaeon]}	{K07573 CSL4, EXOSC1 exosome complex component CSL4}	{NA}	{NA}	{NA}
C1.bin.76.faGL00657	{Exosome complex component Rrp42 [Candidatus Heimdallarchaeota archaeon AB_125]}	{K12589 RRP42; exosome complex component RRP42}	{Non-catalytic component of the exosome, which is a complex involved in RNA degradation. Contributes to the structuring of the Rrp41 active site}	{Exosome complex component Rrp42}	{3' exoribonuclease family, domain 1}
C1.bin.76.faGL00658	{exosome complex exonuclease Rrp41, partial [Candidatus Heimdallarchaeota archaeon]}	{K11600 RRP41; exosome complex component RRP41}	{Catalytic component of the exosome, which is a complex involved in RNA degradation. Has 3'- 5' exoribonuclease activity. Can also synthesize heteropolymeric RNA-tails}	{Exosome complex component Rrp41 (EC 3.1.13.-)}	{3' exoribonuclease family, domain 1}
C1.bin.76.faGL00659	{RNA-binding protein [Candidatus Heimdallarchaeota archaeon]}	{K03679 RRP4; exosome complex component RRP4}	{Non-catalytic component of the exosome, which is a complex involved in RNA degradation. Increases the RNA binding and the efficiency of RNA degradation. Confers strong poly(A) specificity to the exosome}	{Exosome complex component Rrp4}	{NA}
C1.bin.76.faGL01124	{hypothetical protein E3J43_04480 [Candidatus Heimdallarchaeota archaeon]}	{K07573 CSL4, EXOSC1 exosome complex component CSL4}	{Putative DNA-binding domain}	{NA}	{NA}
C2.bin.3.faGL000576	{Exosome complex component Csl4 [Candidatus Heimdallarchaeota archaeon AB_125]}	{K03679 RRP4; exosome complex component RRP4}	{NA}	{NA}	{NA}
C2.bin.3.faGL001941	{putative exosome complex exonuclease [Candidatus Bathyarchaeota archaeon B26-1]}	{K11600 RRP41; exosome complex component RRP41}	{COG0689 Ribonuclease PH J Translation, ribosomal structure and biogenesis}	{RRP41_NITMS Exosome complex component Rrp41 OS=Nitrosopumilus maritimus (strain SCM1) GN=rrp41 PE=3 SV=1}	{3' exoribonuclease family, domain 1}
C2.bin.3.faGL001942	{Exosome complex component Rrp4 [Candidatus Heimdallarchaeota archaeon LC_2]}	{K03679 RRP4; exosome complex component RRP4}	{COG1097 Exosome complex RNA-binding protein Rrp4, contains S1 and KH domains J Translation, ribosomal structure and biogenesis}	{RRP4_PYRFU Exosome complex component Rrp4 OS=Pyrococcus furiosus (strain ATCC 43587 / DSM 3638 / JCM 8422 / Vc1) GN=rrp4 PE=3 SV=1}	{NA}
C2.bin.3.faGL002330	{Exosome complex component Rrp42 [Candidatus Heimdallarchaeota archaeon AB_125]}	{K12589 RRP42; exosome complex component RRP42}	{COG2123 Exosome complex RNA-binding protein Rrp42, RNase PH superfamily J Translation, ribosomal structure and biogenesis}	{RRP42_THEGJ Exosome complex component Rrp42 OS=Thermococcus gammatolerans (strain DSM 15229 / JCM 11827 / EJ3) GN=rrp42 PE=3 SV=1}	{NA}
C4.bin.14.faGL001438	{Exosome complex component Csl4 [Candidatus Heimdallarchaeota archaeon AB_125]}	{NA}	{NA}	{NA}	{NA}
C4.bin.14.faGL002855	{Exosome complex component Rrp4 [Candidatus Heimdallarchaeota archaeon LC_2]}	{K03679 RRP4; exosome complex component RRP4}	{COG1097 Exosome complex RNA-binding protein Rrp4, contains S1 and KH domains J Translation, ribosomal structure and biogenesis}	{RRP4_THEKO Exosome complex component Rrp4 OS=Thermococcus kodakarensis (strain ATCC BAA-918 / JCM 12380 / KOD1) GN=rrp4 PE=3 SV=1}	{NA}
C4.bin.14.faGL002856	{putative exosome complex exonuclease [Candidatus Bathyarchaeota archaeon B26-1]}	{K11600 RRP41; exosome complex component RRP41}	{COG0689 Ribonuclease PH J Translation, ribosomal structure and biogenesis}	{RRP41_PYRAB Exosome complex component Rrp41 OS=Pyrococcus abyssi (strain GE5 / Orsay) GN=rrp41 PE=1 SV=1}	{3' exoribonuclease family, domain 1}
C4.bin.14.faGL002857	{Exosome complex component Rrp42 [Candidatus Heimdallarchaeota archaeon AB_125]}	{K12589 RRP42; exosome complex component RRP42}	{COG2123 Exosome complex RNA-binding protein Rrp42, RNase PH superfamily J Translation, ribosomal structure and biogenesis}	{RRP42_THEKO Exosome complex component Rrp42 OS=Thermococcus kodakarensis (strain ATCC BAA-918 / JCM 12380 / KOD1) GN=rrp42 PE=3 SV=1}	{3' exoribonuclease family, domain 1}
C4.bin.22.faGL000228	{Exosome complex component Rrp4 [Candidatus Heimdallarchaeota archaeon LC_2]}	{K03679 RRP4; exosome complex component RRP4}	{COG1097 Exosome complex RNA-binding protein Rrp4, contains S1 and KH domains J Translation, ribosomal structure and biogenesis}	{RRP4_THEKO Exosome complex component Rrp4 OS=Thermococcus kodakarensis (strain ATCC BAA-918 / JCM 12380 / KOD1) GN=rrp4 PE=3 SV=1}	{NA}
C4.bin.22.faGL000640	{Exosome complex component Csl4 [Candidatus Heimdallarchaeota archaeon AB_125]}	{K07573 CSL4, EXOSC1 exosome complex component CSL4}	{COG1096 Exosome complex RNA-binding protein Csl4, contains S1 and Zn-ribbon domains J Translation, ribosomal structure and biogenesis}	{NA}	{NA}
C4.bin.22.faGL001273	{Exosome complex component Rrp42 [Candidatus Heimdallarchaeota archaeon AB_125]}	{K12589 RRP42; exosome complex component RRP42}	{COG2123 Exosome complex RNA-binding protein Rrp42, RNase PH superfamily J Translation, ribosomal structure and biogenesis}	{RRP42_THEKO Exosome complex component Rrp42 OS=Thermococcus kodakarensis (strain ATCC BAA-918 / JCM 12380 / KOD1) GN=rrp42 PE=3 SV=1}	{3' exoribonuclease family, domain 1}
C4.bin.51.faGL00911	{Exosome complex component Rrp42 [Candidatus Heimdallarchaeota archaeon AB_125]}	{K12589 RRP42; exosome complex component RRP42}	{Non-catalytic component of the exosome, which is a complex involved in RNA degradation. Contributes to the structuring of the Rrp41 active site}	{Exosome complex component Rrp42}	{3' exoribonuclease family, domain 1}
C4.bin.51.faGL01582	{RNA-binding protein [Candidatus Heimdallarchaeota archaeon]}	{K03679 RRP4; exosome complex component RRP4}	{Non-catalytic component of the exosome, which is a complex involved in RNA degradation. Increases the RNA binding and the efficiency of RNA degradation. Confers strong poly(A) specificity to the exosome}	{Exosome complex component Rrp4}	{NA}
C4.bin.51.faGL02081	{hypothetical protein E3J43_04480 [Candidatus Heimdallarchaeota archaeon]}	{K07573 CSL4, EXOSC1 exosome complex component CSL4}	{Putative DNA-binding domain}	{NA}	{NA}
C5.bin.5.faGL00018	{RNA-binding protein [Candidatus Heimdallarchaeota archaeon]}	{K03679 RRP4; exosome complex component RRP4}	{Non-catalytic component of the exosome, which is a complex involved in RNA degradation. Increases the RNA binding and the efficiency of RNA degradation. Confers strong poly(A) specificity to the exosome}	{Exosome complex component Rrp4}	{NA}
C5.bin.10.faGL00404	{RNA-binding protein [Candidatus Heimdallarchaeota archaeon]}	{K03679 RRP4; exosome complex component RRP4}	{Non-catalytic component of the exosome, which is a complex involved in RNA degradation. Increases the RNA binding and the efficiency of RNA degradation. Confers strong poly(A) specificity to the exosome}	{Exosome complex component Rrp4}	{NA}
C5.bin.10.faGL00880	{exosome complex protein Rrp42 [Candidatus Heimdallarchaeota archaeon]}	{K12589 RRP42; exosome complex component RRP42}	{Non-catalytic component of the exosome, which is a complex involved in RNA degradation. Contributes to the structuring of the Rrp41 active site}	{Exosome complex component Rrp42}	{3' exoribonuclease family, domain 1}
C5.bin.10.faGL02027	{hypothetical protein E3J70_08295 [Candidatus Heimdallarchaeota archaeon]}	{K07581 RNA-binding protein}	{exosome subunit}	{NA}	{RNA binding}
C5.bin.12.faGL000976	{RNA-binding protein [Methanobacterium congolense]}	{K12589 RRP42; exosome complex component RRP42}	{COG2123 Exosome complex RNA-binding protein Rrp42, RNase PH superfamily J Translation, ribosomal structure and biogenesis}	{RRP42_PYRFU Exosome complex component Rrp42 OS=Pyrococcus furiosus (strain ATCC 43587 / DSM 3638 / JCM 8422 / Vc1) GN=rrp42 PE=3 SV=1}	{NA}
C5.bin.12.faGL000977	{RNA-binding protein [Pyrococcus abyssi]}	{K12589 RRP42; exosome complex component RRP42}	{COG2123 Exosome complex RNA-binding protein Rrp42, RNase PH superfamily J Translation, ribosomal structure and biogenesis}	{RRP42_PYRAB Exosome complex component Rrp42 OS=Pyrococcus abyssi (strain GE5 / Orsay) GN=rrp42 PE=1 SV=1}	{NA}
C5.bin.12.faGL001547	{Exosome complex component Rrp4 [Candidatus Heimdallarchaeota archaeon LC_2]}	{K03679 RRP4; exosome complex component RRP4}	{COG1097 Exosome complex RNA-binding protein Rrp4, contains S1 and KH domains J Translation, ribosomal structure and biogenesis}	{RRP4_THEKO Exosome complex component Rrp4 OS=Thermococcus kodakarensis (strain ATCC BAA-918 / JCM 12380 / KOD1) GN=rrp4 PE=3 SV=1}	{NA}
C5.bin.12.faGL001783	{exosome subunit [Archaeoglobus sulfaticallidus]}	{K07581 RNA-binding protein}	{NA}	{NA}	{RNA binding}
H2.bin.2.faGL002936	{Exosome complex component Csl4 [Candidatus Heimdallarchaeota archaeon LC_2]}	{NA}	{NA}	{NA}	{NA}
H2.bin.2.faGL004087	{Exosome complex component Rrp42 [Candidatus Heimdallarchaeota archaeon LC_2]}	{K12589 RRP42; exosome complex component RRP42}	{COG2123 Exosome complex RNA-binding protein Rrp42, RNase PH superfamily J Translation, ribosomal structure and biogenesis}	{RRP42_THEKO Exosome complex component Rrp42 OS=Thermococcus kodakarensis (strain ATCC BAA-918 / JCM 12380 / KOD1) GN=rrp42 PE=3 SV=1}	{3' exoribonuclease family, domain 1}
H2.bin.2.faGL004088	{Exosome complex component Rrp41 [Candidatus Heimdallarchaeota archaeon LC_2]}	{K11600 RRP41; exosome complex component RRP41}	{COG0689 Ribonuclease PH J Translation, ribosomal structure and biogenesis}	{RRP41_SULSO Exosome complex component Rrp41 OS=Sulfolobus solfataricus (strain ATCC 35092 / DSM 1617 / JCM 11322 / P2) GN=rrp41 PE=1 SV=1}	{3' exoribonuclease family, domain 1}
H2.bin.2.faGL004089	{Exosome complex component Rrp4 [Candidatus Heimdallarchaeota archaeon LC_2]}	{K03679 RRP4; exosome complex component RRP4}	{COG1097 Exosome complex RNA-binding protein Rrp4, contains S1 and KH domains J Translation, ribosomal structure and biogenesis}	{RRP4_PYRFU Exosome complex component Rrp4 OS=Pyrococcus furiosus (strain ATCC 43587 / DSM 3638 / JCM 8422 / Vc1) GN=rrp4 PE=3 SV=1}	{NA}

## Sheet: Ubiquitin-proteasome system
Dataset S2 Functional genes annotation of Heimdallarchaeia MAGs by NR, KEGG, COG/eggNOG, SwissProt and Pfam Datasets used for inferring the eukaryotic signatures in the main text Figure S3.
Ubiquitin
Gene_id	{NR}	{KEGG}	{COG/eggNOG}	{SwissProt}	{Pfam}
C1.bin.1.faGL01188	{MoaD/ThiS family protein [Candidatus Lokiarchaeota archaeon]}	{K03636 moaD; sulfur-carrier protein}	{Mut7-C ubiquitin}	{NA}	{NA}
C2.bin.3.faGL001557	{hypothetical protein HeimAB125_14240 [Candidatus Heimdallarchaeota archaeon AB_125]}	{NA}	{COG5272 Ubiquitin O Posttranslational modification, protein turnover, chaperones}	{NA}	{NA}
C4.bin.14.faGL001885	{hypothetical protein HeimAB125_14240 [Candidatus Heimdallarchaeota archaeon AB_125]}	{NA}	{COG5272 Ubiquitin O Posttranslational modification, protein turnover, chaperones}	{NA}	{NA}
C4.bin.22.faGL002403	{hypothetical protein HeimAB125_14240 [Candidatus Heimdallarchaeota archaeon AB_125]}	{NA}	{COG5272 Ubiquitin O Posttranslational modification, protein turnover, chaperones}	{NA}	{NA}
C5.bin.5.faGL01539	{MoaD/ThiS family protein [Candidatus Lokiarchaeota archaeon]}	{K03636 moaD; sulfur-carrier protein}	{Mut7-C ubiquitin}	{NA}	{NA}
E1-like
Gene_id	{NR}	{KEGG}	{COG/eggNOG}	{SwissProt}	{Pfam}
C1.bin.1.faGL00840	{Molybdopterin-synthase adenylyltransferase [Candidatus Heimdallarchaeota archaeon AB_125]}	{K10686 UBE1C; ubiquitin-activating enzyme E1 C [EC:6.2.1.45]}	{Ubiquitin-activating enzyme E1 C}	{Nedd8-activating enzyme E1 catalytic subunit (EC 6.2.1.-) (Ubiquitin-activating enzyme 3 homolog)}	{ThiF family}
C1.bin.1.faGL00824	{NAD(P)H-binding protein [Thermoplasmata archaeon]}	{K21029 moeB; molybdopterin-synthase adenylyltransferase [EC:2.7.7.80]}	{UBA THIF-type NAD FAD binding protein}	{SAMP-activating enzyme E1 (EC 2.7.7.-) (Ubiquitin-like activating enzyme of archaea) (Ubl-activating enzyme)}	{ThiF family}
C1.bin.21.faGL02588	{Molybdopterin-synthase adenylyltransferase [Candidatus Heimdallarchaeota archaeon AB_125]}	{K10686 UBE1C; ubiquitin-activating enzyme E1 C [EC:6.2.1.45]}	{NA}	{NEDD8-activating enzyme E1 catalytic subunit (EC 6.2.1.-) (NEDD8-activating enzyme E1C) (Ubiquitin-activating enzyme E1C) (Ubiquitin-like modifier-activating enzyme 3) (Ubiquitin-activating enzyme 3)}	{ThiF family}
C1.bin.76.faGL02211	{Molybdopterin-synthase adenylyltransferase [Candidatus Heimdallarchaeota archaeon AB_125]}	{K10686 UBE1C; ubiquitin-activating enzyme E1 C [EC:6.2.1.45]}	{Ubiquitin-activating enzyme E1 C}	{Nedd8-activating enzyme E1 catalytic subunit (EC 6.2.1.-) (Ubiquitin-activating enzyme 3 homolog)}	{ThiF family}
C2.bin.3.faGL000131	{Molybdopterin-synthase adenylyltransferase [Candidatus Heimdallarchaeota archaeon AB_125]}	{K10686 UBE1C; ubiquitin-activating enzyme E1 C [EC:6.2.1.45]}	{COG0476 Molybdopterin or thiamine biosynthesis adenylyltransferase H Coenzyme transport and metabolism}	{UBA4_SCLS1 Adenylyltransferase and sulfurtransferase uba4 OS=Sclerotinia sclerotiorum (strain ATCC 18683 / 1980 / Ss-1) GN=uba4 PE=3 SV=1}	{ThiF family}
C4.bin.14.faGL001884	{Sulfur carrier protein ThiS adenylyltransferase [Candidatus Heimdallarchaeota archaeon AB_125]}	{K10686 UBE1C; ubiquitin-activating enzyme E1 C [EC:6.2.1.45]}	{COG5272 Ubiquitin O Posttranslational modification, protein turnover, chaperones}	{TCDA_HAEIN tRNA threonylcarbamoyladenosine dehydratase OS=Haemophilus influenzae (strain ATCC 51907 / DSM 11121 / KW20 / Rd) GN=tcdA PE=3 SV=1}	{ThiF family}
C4.bin.14.faGL002075	{Molybdopterin-synthase adenylyltransferase [Candidatus Heimdallarchaeota archaeon AB_125]}	{K10686 UBE1C; ubiquitin-activating enzyme E1 C [EC:6.2.1.45]}	{COG0476 Molybdopterin or thiamine biosynthesis adenylyltransferase H Coenzyme transport and metabolism}	{UBA4_SCLS1 Adenylyltransferase and sulfurtransferase uba4 OS=Sclerotinia sclerotiorum (strain ATCC 18683 / 1980 / Ss-1) GN=uba4 PE=3 SV=1}	{ThiF family}
C4.bin.22.faGL002373	{Molybdopterin-synthase adenylyltransferase [Candidatus Heimdallarchaeota archaeon AB_125]}	{K10686 UBE1C; ubiquitin-activating enzyme E1 C [EC:6.2.1.45]}	{COG0476 Molybdopterin or thiamine biosynthesis adenylyltransferase H Coenzyme transport and metabolism}	{UBA4_SCLS1 Adenylyltransferase and sulfurtransferase uba4 OS=Sclerotinia sclerotiorum (strain ATCC 18683 / 1980 / Ss-1) GN=uba4 PE=3 SV=1}	{ThiF family}
C4.bin.51.faGL02597	{Sulfur carrier protein ThiS adenylyltransferase [Candidatus Heimdallarchaeota archaeon AB_125]}	{NA}	{PFAM UBA THIF-type NAD FAD binding protein}	{NEDD8-activating enzyme E1 catalytic subunit (EC 6.2.1.-) (NEDD8-activating enzyme E1C) (Ubiquitin-activating enzyme E1C) (Ubiquitin-like modifier-activating enzyme 3) (Ubiquitin-activating enzyme 3)}	{ThiF family}
C5.bin.5.faGL00422	{HesA/MoeB/ThiF family protein [Candidatus Heimdallarchaeota archaeon]}	{K21029 moeB; molybdopterin-synthase adenylyltransferase [EC:2.7.7.80]}	{involved in molybdopterin and thiamine biosynthesis family 2}	{SAMP-activating enzyme E1 (EC 2.7.7.-) (Ubiquitin-like activating enzyme of archaea) (Ubl-activating enzyme)}	{ThiF family}
C5.bin.5.faGL00701	{hypothetical protein EU547_04325 [Candidatus Lokiarchaeota archaeon]}	{K12164 UBA5; ubiquitin-like modifier-activating enzyme 5}	{ligase activity, forming carbon-sulfur bonds}	{Ubiquitin-like modifier-activating enzyme 5 (Ubiquitin-activating enzyme 5)}	{ThiF family}
C5.bin.10.faGL00025	{HesA/MoeB/ThiF family protein [Candidatus Heimdallarchaeota archaeon]}	{K21029 moeB; molybdopterin-synthase adenylyltransferase [EC:2.7.7.80]}	{ThiF family}	{SAMP-activating enzyme E1 (EC 2.7.7.-) (Ubiquitin-like activating enzyme of archaea) (Ubl-activating enzyme)}	{ThiF family}
E2-like
Gene_id	{NR}	{KEGG}	{COG/eggNOG}	{SwissProt}	{Pfam}
C1.bin.1.faGL00279	{ubiquitin-conjugating enzyme E2 [Euryarchaeota archaeon]}	{K10574 UBE2B; ubiquitin-conjugating enzyme E2 B [EC:2.3.2.23]}	{Ubiquitin-conjugating enzyme E2, catalytic domain homologues}	{Ubiquitin-conjugating enzyme E2 6 (EC 2.3.2.23) (E2 ubiquitin-conjugating enzyme 6) (Ubiquitin carrier protein 6) (Ubiquitin-protein ligase 6)}	{Ubiquitin-conjugating enzyme}
C1.bin.1.faGL00513	{ubiquitin-conjugating enzyme E2 [Candidatus Heimdallarchaeota archaeon]}	{K06689 UBE2D; ubiquitin-conjugating enzyme E2 D [EC:2.3.2.23]}	{protein modification by small protein conjugation}	{Ubiquitin conjugating enzyme E2 B (EC 2.3.2.23) (E2 ubiquitin-conjugating enzyme B) (UBC1)}	{Ubiquitin-conjugating enzyme}
C1.bin.2.faGL01179	{ubiquitin-conjugating enzyme E2 [Candidatus Heimdallarchaeota archaeon]}	{K06689 UBE2D; ubiquitin-conjugating enzyme E2 D [EC:2.3.2.23]}	{Ubiquitin-conjugating enzyme}	{Ubiquitin-conjugating enzyme E2-17 kDa (EC 2.3.2.23) (E2 ubiquitin-conjugating enzyme 6) (Ubiquitin carrier protein) (Ubiquitin-protein ligase)}	{Ubiquitin-conjugating enzyme}
C1.bin.2.faGL01841	{ubiquitin-conjugating enzyme E2 [Euryarchaeota archaeon]}	{NA}	{Ubiquitin-conjugating enzyme E2, catalytic domain homologues}	{Ubiquitin-conjugating enzyme E2 S-A (EC 2.3.2.23) (E2 ubiquitin-conjugating enzyme S-A) (Ubiquitin carrier protein S-A) (Ubiquitin-protein ligase S-A)}	{Ubiquitin-conjugating enzyme}
C1.bin.20.faGL00714	{Ubiquitin-conjugating enzyme E2 [Candidatus Heimdallarchaeota archaeon LC_2]}	{K06689 UBE2D; ubiquitin-conjugating enzyme E2 D [EC:2.3.2.23]}	{Ubiquitin-conjugating enzyme E2, catalytic domain homologues}	{Ubiquitin conjugating enzyme E2 B (EC 2.3.2.23) (E2 ubiquitin-conjugating enzyme B) (UBC1)}	{Ubiquitin-conjugating enzyme}
C1.bin.20.faGL01929	{ubiquitin-conjugating enzyme E2 [Euryarchaeota archaeon]}	{NA}	{Belongs to the ubiquitin-conjugating enzyme family}	{Ubiquitin conjugating enzyme E2 B (EC 2.3.2.23) (E2 ubiquitin-conjugating enzyme B) (UBC1)}	{Ubiquitin-conjugating enzyme}
C1.bin.21.faGL00765	{ubiquitin-conjugating enzyme E2 [Candidatus Heimdallarchaeota archaeon]}	{K06689 UBE2D; ubiquitin-conjugating enzyme E2 D [EC:2.3.2.23]}	{NA}	{Ubiquitin conjugating enzyme E2 B (EC 2.3.2.23) (E2 ubiquitin-conjugating enzyme B) (UBC1)}	{Ubiquitin-conjugating enzyme}
C1.bin.21.faGL01363	{Ubiquitin-conjugating enzyme E2 [Candidatus Heimdallarchaeota archaeon LC_2]}	{NA}	{NA}	{Ubiquitin-conjugating enzyme E2 6 (EC 2.3.2.23) (E2 ubiquitin-conjugating enzyme 6) (Ubiquitin carrier protein UBC6) (Ubiquitin-protein ligase UBC6)}	{Ubiquitin-conjugating enzyme}
C1.bin.76.faGL00233	{ubiquitin-conjugating enzyme E2 [Candidatus Heimdallarchaeota archaeon]}	{K06689 UBE2D; ubiquitin-conjugating enzyme E2 D [EC:2.3.2.23]}	{protein modification by small protein conjugation}	{Ubiquitin-conjugating enzyme E2-17 kDa (EC 2.3.2.23) (E2 ubiquitin-conjugating enzyme 6) (Ubiquitin carrier protein) (Ubiquitin-protein ligase)}	{Ubiquitin-conjugating enzyme}
C1.bin.76.faGL02204	{Ubiquitin-conjugating enzyme E2, partial [Candidatus Heimdallarchaeota archaeon AB_125]}	{NA}	{NA}	{NA}	{Ubiquitin-conjugating enzyme}
C2.bin.3.faGL002457	{Ubiquitin-conjugating enzyme E2 [Candidatus Heimdallarchaeota archaeon AB_125]}	{NA}	{COG5078 Ubiquitin-protein ligase O Posttranslational modification, protein turnover, chaperones}	{U2D2B_RAT Ubiquitin-conjugating enzyme E2 D2B OS=Rattus norvegicus GN=Ube2d2b PE=1 SV=1}	{Ubiquitin-conjugating enzyme}
C4.bin.14.faGL001649	{Ubiquitin-conjugating enzyme E2 [Candidatus Heimdallarchaeota archaeon AB_125]}	{NA}	{COG5078 Ubiquitin-protein ligase O Posttranslational modification, protein turnover, chaperones}	{U2D2B_RAT Ubiquitin-conjugating enzyme E2 D2B OS=Rattus norvegicus GN=Ube2d2b PE=1 SV=1}	{Ubiquitin-conjugating enzyme}
C4.bin.22.faGL000150	{Ubiquitin-conjugating enzyme E2 [Candidatus Heimdallarchaeota archaeon AB_125]}	{NA}	{COG5078 Ubiquitin-protein ligase O Posttranslational modification, protein turnover, chaperones}	{UBC8_YEAST Ubiquitin-conjugating enzyme E2-24 kDa OS=Saccharomyces cerevisiae (strain ATCC 204508 / S288c) GN=UBC8 PE=1 SV=2}	{Ubiquitin-conjugating enzyme}
C2.bin.3.faGL000138	{Ubiquitin-conjugating enzyme E2 [Candidatus Heimdallarchaeota archaeon LC_2]}	{NA}	{NA}	{NA}	{Ubiquitin-conjugating enzyme}
C4.bin.14.faGL002069	{Ubiquitin-conjugating enzyme E2 [Candidatus Heimdallarchaeota archaeon LC_2]}	{K06689 UBE2D; ubiquitin-conjugating enzyme E2 D [EC:2.3.2.23]}	{NA}	{NA}	{Ubiquitin-conjugating enzyme}
C4.bin.22.faGL002379	{Ubiquitin-conjugating enzyme E2 [Candidatus Heimdallarchaeota archaeon LC_2]}	{K06689 UBE2D; ubiquitin-conjugating enzyme E2 D [EC:2.3.2.23]}	{NA}	{NA}	{Ubiquitin-conjugating enzyme}
C4.bin.51.faGL00333	{Ubiquitin-conjugating enzyme E2 [Candidatus Heimdallarchaeota archaeon LC_2]}	{NA}	{Ubiquitin-conjugating enzyme E2, catalytic domain homologues}	{Ubiquitin-conjugating enzyme E2 6 (EC 2.3.2.23) (E2 ubiquitin-conjugating enzyme 6) (Ubiquitin carrier protein UBC6) (Ubiquitin-protein ligase UBC6)}	{Ubiquitin-conjugating enzyme}
C4.bin.51.faGL03144	{ubiquitin-conjugating enzyme E2 [Candidatus Heimdallarchaeota archaeon]}	{K06689 UBE2D; ubiquitin-conjugating enzyme E2 D [EC:2.3.2.23]}	{protein modification by small protein conjugation}	{Ubiquitin conjugating enzyme E2 B (EC 2.3.2.23) (E2 ubiquitin-conjugating enzyme B) (UBC1)}	{Ubiquitin-conjugating enzyme}
H2.bin.2.faGL004124	{Ubiquitin-conjugating enzyme E2 [Candidatus Heimdallarchaeota archaeon LC_2]}	{NA}	{COG5078 Ubiquitin-protein ligase O Posttranslational modification, protein turnover, chaperones}	{UBC5_ARATH Ubiquitin-conjugating enzyme E2 5 OS=Arabidopsis thaliana GN=UBC5 PE=2 SV=2}	{Ubiquitin-conjugating enzyme}
E3-like
Gene_id	{NR}	{KEGG}	{COG/eggNOG}	{SwissProt}	{Pfam}
C1.bin.1.faGL00949	{E3 ubiquitin-protein ligase SlrP [Candidatus Heimdallarchaeota archaeon AB_125]}	{K16175 protein scribble}	{Plant intracellular Ras-group-related LRR protein 5 (Intracellular Ras-group-related LRR protein 5) (OsIRL5)}	{NA}	{Leucine Rich repeats (2 copies)}
C1.bin.21.faGL01491	{E3 ubiquitin-protein ligase [Candidatus Cloacimonetes bacterium]}	{NA}	{NA}	{NA}	{NA}
C2.bin.3.faGL002470	{E3 ubiquitin-protein ligase SlrP [Candidatus Heimdallarchaeota archaeon AB_125]}	{K13730 inlA internalin A -- Human Diseases--Infectious diseases: Bacterial--Bacterial invasion of epithelial cells}	{COG4886 Leucine-rich repeat (LRR) protein K Transcription}	{PIRL4_ORYSJ Plant intracellular Ras-group-related LRR protein 4 OS=Oryza sativa subsp. japonica GN=IRL4 PE=2 SV=1}	{Leucine Rich repeats (2 copies)}
C4.bin.22.faGL000251	{PEP-CTERM sorting domain-containing protein [Microcystis aeruginosa]}	{K20276 bapA large repetitive protein -- Cellular Processes--Cellular community - prokaryotes--Quorum sensing}	{COG3391 DNA-binding beta-propeller fold protein YncE R General function prediction only}	{LIN41_RAT E3 ubiquitin-protein ligase TRIM71 OS=Rattus norvegicus GN=Trim71 PE=3 SV=1}	{NHL repeat}
C4.bin.22.faGL001335	{hypothetical protein [Nitrospirae bacterium HCH-1]}	{K20276 bapA large repetitive protein -- Cellular Processes--Cellular community - prokaryotes--Quorum sensing}	{COG3391 DNA-binding beta-propeller fold protein YncE R General function prediction only}	{LIN41_HUMAN E3 ubiquitin-protein ligase TRIM71 OS=Homo sapiens GN=TRIM71 PE=1 SV=1}	{NHL repeat}
C4.bin.51.faGL02407	{E3 ubiquitin-protein ligase SlrP [Candidatus Heimdallarchaeota archaeon AB_125]}	{NA}	{Erbin (Densin-180-like protein) (Erbb2-interacting protein) (Protein LAP2)}	{NA}	{Leucine Rich repeats (2 copies)}
C5.bin.10.faGL00246	{E3 ubiquitin-protein ligase [Candidatus Heimdallarchaeota archaeon]}	{NA}	{NA}	{NA}	{NA}
C5.bin.10.faGL01120	{E3 ubiquitin-protein ligase [Candidatus Heimdallarchaeota archaeon]}	{NA}	{NA}	{NA}	{NA}
H2.bin.2.faGL000465	{E3 ubiquitin-protein ligase SlrP [Candidatus Heimdallarchaeota archaeon LC_2]}	{K06883 K06883 uncharacterized protein -- --}	{COG4886 Leucine-rich repeat (LRR) protein K Transcription}	{PIRL8_ARATH Plant intracellular Ras-group-related LRR protein 8 OS=Arabidopsis thaliana GN=PIRL8 PE=2 SV=1}	{Leucine rich repeat}
H2.bin.2.faGL000790	{E3 ubiquitin-protein ligase sspH2 [Candidatus Heimdallarchaeota archaeon LC_2]}	{NA}	{COG4886 Leucine-rich repeat (LRR) protein K Transcription}	{NA}	{Leucine rich repeat}
H2.bin.2.faGL001439	{E3 ubiquitin-protein ligase SlrP [Candidatus Heimdallarchaeota archaeon LC_2]}	{K13730 inlA internalin A -- Human Diseases--Infectious diseases: Bacterial--Bacterial invasion of epithelial cells}	{COG1100 GTPase SAR1 family domain R General function prediction only}	{NA}	{Leucine rich repeat}
H2.bin.2.faGL001735	{hypothetical protein BGO59_26940 [Spirosoma sp. 48-14]}	{NA}	{NA}	{LIN41_XENTR E3 ubiquitin-protein ligase TRIM71 OS=Xenopus tropicalis GN=trim71 PE=3 SV=1}	{NA}
Proteasome
Gene_id	{NR}	{KEGG}	{COG/eggNOG}	{SwissProt}	{Pfam}
C1.bin.1.faGL00278	{hypothetical protein HeimAB125_09830 [Candidatus Heimdallarchaeota archaeon AB_125]}	{K03030 PSMD14; 26S proteasome regulatory subunit N11}	{Prokaryotic homologs of the JAB domain}	{STAM-binding protein-like A (EC 3.4.19.-)}	{NA}
C1.bin.1.faGL01588	{hypothetical protein EU534_00490 [Candidatus Heimdallarchaeota archaeon]}	{K11878 PSMG4; proteasome assembly chaperone 4}	{NA}	{NA}
C1.bin.1.faGL01910	{Proteasome-activating nucleotidase [Candidatus Heimdallarchaeota archaeon AB_125]}	{K03420 psmR; proteasome regulatory subunit}	{ATPase which is responsible for recognizing, binding, unfolding and translocation of substrate proteins into the archaeal 20S proteasome core particle. Is essential for opening the gate of the 20S proteasome via an interaction with its C- terminus, thereby allowing substrate entry and access to the site of proteolysis. Thus, the C-termini of the proteasomal ATPase function like a 'key in a lock'…	{Proteasome-activating nucleotidase (PAN) (Proteasomal ATPase) (Proteasome regulatory ATPase) (Proteasome regulatory particle)}	{ATPase family associated with various cellular }
C1.bin.1.faGL02400	{proteasome subunit beta [Candidatus Heimdallarchaeota archaeon]}	{K03433 psmB; proteasome beta subunit [EC:3.4.25.1]}	{Component of the proteasome core, a large protease complex with broad specificity involved in protein degradation}	{Proteasome subunit beta 1 (EC 3.4.25.1) (20S proteasome beta subunit 1) (Proteasome core protein PsmB 1)}	{Proteasome subunit}
C1.bin.1.faGL02401	{proteasome subunit alpha, partial [Candidatus Heimdallarchaeota archaeon]}	{K03432 psmA; proteasome alpha subunit [EC:3.4.25.1]}	{Component of the proteasome core, a large protease complex with broad specificity involved in protein degradation}	{Proteasome subunit alpha (EC 3.4.25.1) (20S proteasome alpha subunit) (Proteasome core protein PsmA)}	{Proteasome subunit}
C1.bin.2.faGL00674	{Proteasome-activating nucleotidase [Candidatus Heimdallarchaeota archaeon AB_125]}	{K03420 psmR; proteasome regulatory subunit}	{ATPase which is responsible for recognizing, binding, unfolding and translocation of substrate proteins into the archaeal 20S proteasome core particle. Is essential for opening the gate of the 20S proteasome via an interaction with its C- terminus, thereby allowing substrate entry and access to the site of proteolysis. Thus, the C-termini of the proteasomal ATPase function like a 'key in a lock'…	{Proteasome-activating nucleotidase (PAN) (Proteasomal ATPase) (Proteasome regulatory ATPase) (Proteasome regulatory particle)}	{ATPase family associated with various cellular }
C1.bin.2.faGL01570	{proteasome subunit beta [Candidatus Heimdallarchaeota archaeon]}	{K03433 psmB; proteasome beta subunit [EC:3.4.25.1]}	{Component of the proteasome core, a large protease complex with broad specificity involved in protein degradation}	{Proteasome subunit beta (EC 3.4.25.1) (20S proteasome beta subunit) (Proteasome core protein PsmB)}	{Proteasome subunit}
C1.bin.2.faGL01571	{Proteasome subunit alpha [Candidatus Heimdallarchaeota archaeon AB_125]}	{K03432 psmA; proteasome alpha subunit [EC:3.4.25.1]}	{Component of the proteasome core, a large protease complex with broad specificity involved in protein degradation}	{Proteasome subunit alpha (EC 3.4.25.1) (20S proteasome alpha subunit) (Proteasome core protein PsmA)}	{Proteasome subunit}
C1.bin.2.faGL01686	{hypothetical protein HeimAB125_08900 [Candidatus Heimdallarchaeota archaeon AB_125]}	{K03030 PSMD14; 26S proteasome regulatory subunit N11}	{Prokaryotic homologs of the JAB domain}	{COP9 signalosome complex subunit 5 (EC 3.4.-.-)}	{NA}
C1.bin.2.faGL01840	{hypothetical protein HeimAB125_09830 [Candidatus Heimdallarchaeota archaeon AB_125]}	{K03030 PSMD14; 26S proteasome regulatory subunit N11}	{USP8 dimerisation domain}	{AMSH-like protease (AMSH-LP) (EC 3.4.19.-) (STAM-binding protein-like 1)}	{NA}
C1.bin.20.faGL00101	{Proteasome subunit alpha [Candidatus Heimdallarchaeota archaeon AB_125]}	{K03432 psmA; proteasome alpha subunit [EC:3.4.25.1]}	{Component of the proteasome core, a large protease complex with broad specificity involved in protein degradation}	{Proteasome subunit alpha (EC 3.4.25.1) (20S proteasome alpha subunit) (Proteasome core protein PsmA)}	{Proteasome subunit}
C1.bin.20.faGL00102	{proteasome subunit beta [Candidatus Heimdallarchaeota archaeon]}	{K03433 psmB; proteasome beta subunit [EC:3.4.25.1]}	{Component of the proteasome core, a large protease complex with broad specificity involved in protein degradation}	{Proteasome subunit beta 1 (EC 3.4.25.1) (20S proteasome beta subunit 1) (Proteasome core protein PsmB 1)}	{Proteasome subunit}
C1.bin.20.faGL00105	{hypothetical protein D6732_28250 [Euryarchaeota archaeon]}	{K03030 PSMD14; 26S proteasome regulatory subunit N11}	{26S proteasome regulatory subunit RPN11}	{26S proteasome non-ATPase regulatory subunit 14 (EC 3.4.19.-) (26S proteasome regulatory subunit rpn11)}	{NA}
C1.bin.20.faGL01633	{Chain A, Proteasome-activating Nucleotidase']}	{K03420 psmR; proteasome regulatory subunit}	{ATPase which is responsible for recognizing, binding, unfolding and translocation of substrate proteins into the archaeal 20S proteasome core particle. Is essential for opening the gate of the 20S proteasome via an interaction with its C- terminus, thereby allowing substrate entry and access to the site of proteolysis. Thus, the C-termini of the proteasomal ATPase function like a 'key in a lock'…	{Proteasome-activating nucleotidase (PAN) (Proteasomal ATPase) (Proteasome regulatory ATPase) (Proteasome regulatory particle)}	{NA}
C1.bin.21.faGL00108	{proteasome subunit beta [Candidatus Heimdallarchaeota archaeon]}	{K03433 psmB; proteasome beta subunit [EC:3.4.25.1]}	{NA}	{Proteasome subunit beta (EC 3.4.25.1) (20S proteasome beta subunit) (Proteasome core protein PsmB)}	{Proteasome subunit}
C1.bin.21.faGL00109	{proteasome subunit alpha, partial [Candidatus Heimdallarchaeota archaeon]}	{K03432 psmA; proteasome alpha subunit [EC:3.4.25.1]}	{NA}	{Proteasome subunit alpha (EC 3.4.25.1) (20S proteasome alpha subunit) (Proteasome core protein PsmA)}	{Proteasome subunit}
C1.bin.21.faGL00949	{Proteasome-activating nucleotidase [Candidatus Heimdallarchaeota archaeon AB_125]}	{K03420 psmR; proteasome regulatory subunit}	{NA}	{Proteasome-activating nucleotidase (PAN) (Proteasomal ATPase) (Proteasome regulatory ATPase) (Proteasome regulatory particle)}	{ATPase family associated with various cellular activities (AAA)}
C1.bin.21.faGL01362	{hypothetical protein HeimAB125_09830 [Candidatus Heimdallarchaeota archaeon AB_125]}	{K03030 PSMD14; 26S proteasome regulatory subunit N11}	{NA}	{AMSH-like protease (AMSH-LP) (EC 3.4.19.-) (STAM-binding protein-like 1)}	{NA}
C1.bin.21.faGL01541	{hypothetical protein HeimAB125_08900 [Candidatus Heimdallarchaeota archaeon AB_125]}	{K03030 PSMD14; 26S proteasome regulatory subunit N11}	{NA}	{26S proteasome regulatory subunit RPN11}	{NA}
C1.bin.76.faGL00302	{hypothetical protein HeimAB125_08900 [Candidatus Heimdallarchaeota archaeon AB_125]}	{K03030 PSMD14; 26S proteasome regulatory subunit N11}	{NA}	{COP9 signalosome complex subunit 5 (EC 3.4.-.-)}	{NA}
C1.bin.76.faGL01465	{Proteasome-activating nucleotidase [Candidatus Heimdallarchaeota archaeon AB_125]}	{K03420 psmR; proteasome regulatory subunit}	{ATPase which is responsible for recognizing, binding, unfolding and translocation of substrate proteins into the archaeal 20S proteasome core particle. Is essential for opening the gate of the 20S proteasome via an interaction with its C- terminus, thereby allowing substrate entry and access to the site of proteolysis. Thus, the C-termini of the proteasomal ATPase function like a 'key in a lock'…	{Proteasome-activating nucleotidase (PAN) (Proteasomal ATPase) (Proteasome regulatory ATPase) (Proteasome regulatory particle)}	{ATPase family associated with various cellular activities (AAA)}
C1.bin.76.faGL01979	{proteasome subunit beta [Candidatus Heimdallarchaeota archaeon]}	{K03433 psmB; proteasome beta subunit [EC:3.4.25.1]}	{Component of the proteasome core, a large protease complex with broad specificity involved in protein degradation}	{Proteasome subunit beta 1 (EC 3.4.25.1) (20S proteasome beta subunit 1) (Proteasome core protein PsmB 1)}	{Proteasome subunit}
C1.bin.76.faGL01980	{Proteasome subunit alpha [Candidatus Heimdallarchaeota archaeon AB_125]}	{K03432 psmA; proteasome alpha subunit [EC:3.4.25.1]}	{Component of the proteasome core, a large protease complex with broad specificity involved in protein degradation}	{Proteasome subunit alpha (EC 3.4.25.1) (20S proteasome alpha subunit) (Proteasome core protein PsmA)}	{Proteasome subunit}
C1.bin.76.faGL02205	{hypothetical protein HeimAB125_09830 [Candidatus Heimdallarchaeota archaeon AB_125]}	{K03030 PSMD14; 26S proteasome regulatory subunit N11}	{Prokaryotic homologs of the JAB domain}	{STAM-binding protein-like A (EC 3.4.19.-)}	{NA}
C2.bin.3.faGL000661	{VCP-like ATPase [Candidatus Heimdallarchaeota archaeon AB_125]}	{K13525 VCP, CDC48 transitional endoplasmic reticulum ATPase}	{COG1222 ATP-dependent 26S proteasome regulatory subunit O Posttranslational modification, protein turnover, chaperones}	{Y1297_ARCFU Cell division cycle protein 48 homolog AF_1297 OS=Archaeoglobus fulgidus (strain ATCC 49558 / VC-16 / DSM 4304 / JCM 9628 / NBRC 100126) GN=AF_1297 PE=3 SV=1}	{ATPase family associated with various cellular activities (AAA)}
C2.bin.3.faGL000842	{hypothetical protein [Methanomassiliicoccus luminyensis]}	{K13525 VCP, CDC48 transitional endoplasmic reticulum ATPase}	{COG1222 ATP-dependent 26S proteasome regulatory subunit O Posttranslational modification, protein turnover, chaperones}	{Y1297_ARCFU Cell division cycle protein 48 homolog AF_1297 OS=Archaeoglobus fulgidus (strain ATCC 49558 / VC-16 / DSM 4304 / JCM 9628 / NBRC 100126) GN=AF_1297 PE=3 SV=1}	{ATPase family associated with various cellular activities (AAA)}
C2.bin.3.faGL001323	{Proteasome subunit beta precursor, partial [Candidatus Heimdallarchaeota archaeon AB_125]}	{K03433 psmB; proteasome beta subunit [EC:3.4.25.1]}	{COG0638 20S proteasome, alpha and beta subunits O Posttranslational modification, protein turnover, chaperones}	{PSB_METLZ Proteasome subunit beta OS=Methanocorpusculum labreanum (strain ATCC 43576 / DSM 4855 / Z) GN=psmB PE=3 SV=1}	{Proteasome subunit}
C2.bin.3.faGL001920	{Proteasome-activating nucleotidase [Candidatus Heimdallarchaeota archaeon AB_125]}	{K03420 psmR; proteasome regulatory subunit}	{COG1222 ATP-dependent 26S proteasome regulatory subunit O Posttranslational modification, protein turnover, chaperones}	{PAN_ARCFU Proteasome-activating nucleotidase OS=Archaeoglobus fulgidus (strain ATCC 49558 / VC-16 / DSM 4304 / JCM 9628 / NBRC 100126) GN=pan PE=1 SV=1}	{ATPase family associated with various cellular activities (AAA)}
C4.bin.14.faGL000660	{VCP-like ATPase [Candidatus Heimdallarchaeota archaeon AB_125]}	{K13525 VCP, CDC48 transitional endoplasmic reticulum ATPase}	{COG1222 ATP-dependent 26S proteasome regulatory subunit O Posttranslational modification, protein turnover, chaperones}	{Y1297_ARCFU Cell division cycle protein 48 homolog AF_1297 OS=Archaeoglobus fulgidus (strain ATCC 49558 / VC-16 / DSM 4304 / JCM 9628 / NBRC 100126) GN=AF_1297 PE=3 SV=1}	{ATPase family associated with various cellular activities (AAA)}
C4.bin.14.faGL001705	{Proteasome-activating nucleotidase [Candidatus Heimdallarchaeota archaeon AB_125]}	{K03420 psmR; proteasome regulatory subunit}	{COG1222 ATP-dependent 26S proteasome regulatory subunit O Posttranslational modification, protein turnover, chaperones}	{PAN_ARCFU Proteasome-activating nucleotidase OS=Archaeoglobus fulgidus (strain ATCC 49558 / VC-16 / DSM 4304 / JCM 9628 / NBRC 100126) GN=pan PE=1 SV=1}	{ATPase family associated with various cellular activities (AAA)}
C4.bin.14.faGL001834	{hypothetical protein [Methanomassiliicoccus luminyensis]}	{K13525 VCP, CDC48 transitional endoplasmic reticulum ATPase}	{COG1222 ATP-dependent 26S proteasome regulatory subunit O Posttranslational modification, protein turnover, chaperones}	{Y1297_ARCFU Cell division cycle protein 48 homolog AF_1297 OS=Archaeoglobus fulgidus (strain ATCC 49558 / VC-16 / DSM 4304 / JCM 9628 / NBRC 100126) GN=AF_1297 PE=3 SV=1}	{ATPase family associated with various cellular activities (AAA)}
C4.bin.14.faGL002520	{hypothetical protein HeimAB125_08900 [Candidatus Heimdallarchaeota archaeon AB_125]}	{K03030 PSMD14; 26S proteasome regulatory subunit N11}	{NA}	{NA}	{NA}
C4.bin.14.faGL002550	{Proteasome subunit beta precursor, partial [Candidatus Heimdallarchaeota archaeon AB_125]}	{K03433 psmB; proteasome beta subunit [EC:3.4.25.1]}	{COG0638 20S proteasome, alpha and beta subunits O Posttranslational modification, protein turnover, chaperones}	{PSB_METLZ Proteasome subunit beta OS=Methanocorpusculum labreanum (strain ATCC 43576 / DSM 4855 / Z) GN=psmB PE=3 SV=1}	{Proteasome subunit}
C4.bin.14.faGL002551	{Proteasome subunit alpha [Candidatus Heimdallarchaeota archaeon AB_125]}	{K03432 psmA; proteasome alpha subunit [EC:3.4.25.1]}	{COG0638 20S proteasome, alpha and beta subunits O Posttranslational modification, protein turnover, chaperones}	{PSA_METKA Proteasome subunit alpha OS=Methanopyrus kandleri (strain AV19 / DSM 6324 / JCM 9639 / NBRC 100938) GN=psmA PE=3 SV=1}	{Proteasome subunit}
C4.bin.22.faGL000669	{Proteasome-activating nucleotidase [Candidatus Heimdallarchaeota archaeon AB_125]}	{K03420 psmR; proteasome regulatory subunit}	{COG1222 ATP-dependent 26S proteasome regulatory subunit O Posttranslational modification, protein turnover, chaperones}	{PAN_METTH Proteasome-activating nucleotidase OS=Methanothermobacter thermautotrophicus (strain ATCC 29096 / DSM 1053 / JCM 10044 / NBRC 100330 / Delta H) GN=pan PE=3 SV=1}	{ATPase family associated with various cellular activities (AAA)}
C4.bin.22.faGL000796	{Proteasome subunit alpha [Candidatus Heimdallarchaeota archaeon AB_125]}	{K03432 psmA; proteasome alpha subunit [EC:3.4.25.1]}	{COG0638 20S proteasome, alpha and beta subunits O Posttranslational modification, protein turnover, chaperones}	{PSA_METKA Proteasome subunit alpha OS=Methanopyrus kandleri (strain AV19 / DSM 6324 / JCM 9639 / NBRC 100938) GN=psmA PE=3 SV=1}	{Proteasome subunit}
C4.bin.22.faGL000797	{Proteasome subunit beta precursor, partial [Candidatus Heimdallarchaeota archaeon AB_125]}	{K03433 psmB; proteasome beta subunit [EC:3.4.25.1]}	{COG0638 20S proteasome, alpha and beta subunits O Posttranslational modification, protein turnover, chaperones}	{PSB1_KORCO Proteasome subunit beta 1 OS=Korarchaeum cryptofilum (strain OPF8) GN=psmB1 PE=3 SV=1}	{Proteasome subunit}
C4.bin.22.faGL000944	{AAA family ATPase [Crenarchaeota archaeon 13_1_20CM_2_51_8]}	{K13525 VCP, CDC48 transitional endoplasmic reticulum ATPase}	{COG1222 ATP-dependent 26S proteasome regulatory subunit O Posttranslational modification, protein turnover, chaperones}	{Y1297_ARCFU Cell division cycle protein 48 homolog AF_1297 OS=Archaeoglobus fulgidus (strain ATCC 49558 / VC-16 / DSM 4304 / JCM 9628 / NBRC 100126) GN=AF_1297 PE=3 SV=1}	{ATPase family associated with various cellular activities (AAA)}
C4.bin.22.faGL002108	{VCP-like ATPase [Candidatus Heimdallarchaeota archaeon AB_125]}	{K13525 VCP, CDC48 transitional endoplasmic reticulum ATPase}	{COG1222 ATP-dependent 26S proteasome regulatory subunit O Posttranslational modification, protein turnover, chaperones}	{Y1297_ARCFU Cell division cycle protein 48 homolog AF_1297 OS=Archaeoglobus fulgidus (strain ATCC 49558 / VC-16 / DSM 4304 / JCM 9628 / NBRC 100126) GN=AF_1297 PE=3 SV=1}	{ATPase family associated with various cellular activities (AAA)}
C4.bin.22.faGL002195	{hypothetical protein HeimAB125_08900 [Candidatus Heimdallarchaeota archaeon AB_125]}	{K03030 PSMD14; 26S proteasome regulatory subunit N11}	{NA}	{CSN5_DEBHA COP9 signalosome complex subunit 5 OS=Debaryomyces hansenii (strain ATCC 36239 / CBS 767 / JCM 1990 / NBRC 0083 / IGC 2968) GN=RRI1 PE=3 SV=2}	{NA}
C4.bin.22.faGL002378	{hypothetical protein HeimAB125_09830 [Candidatus Heimdallarchaeota archaeon AB_125]}	{K03030 PSMD14; 26S proteasome regulatory subunit N11}	{NA}	{NA}	{NA}
C4.bin.22.faGL002397	{VCP-like ATPase [Candidatus Heimdallarchaeota archaeon AB_125]}	{K12196 VPS4 vacuolar protein-sorting-associated protein 4 }	{COG0464 AAA+-type ATPase, SpoVK/Ycf46/Vps4 family MDT Cell wall/membrane/envelope biogenesis;Cell cycle control, cell division, chromosome partitioning;Signal transduction mechanisms}	{VPS4_CANAL Vacuolar protein sorting-associated protein 4 OS=Candida albicans (strain SC5314 / ATCC MYA-2876) GN=VPS4 PE=2 SV=1}	{ATPase family associated with various cellular activities (AAA)}
C4.bin.51.faGL00334	{hypothetical protein HeimAB125_09830 [Candidatus Heimdallarchaeota archaeon AB_125]}	{K03030 PSMD14; 26S proteasome regulatory subunit N11}	{Proteasome regulatory subunit}	{AMSH-like protease (AMSH-LP) (EC 3.4.19.-) (STAM-binding protein-like 1)}	{NA}
C4.bin.51.faGL00662	{Proteasome-activating nucleotidase [Candidatus Heimdallarchaeota archaeon AB_125]}	{K03420 psmR; proteasome regulatory subunit}	{ATPase which is responsible for recognizing, binding, unfolding and translocation of substrate proteins into the archaeal 20S proteasome core particle. Is essential for opening the gate of the 20S proteasome via an interaction with its C- terminus, thereby allowing substrate entry and access to the site of proteolysis. Thus, the C-termini of the proteasomal ATPase function like a 'key in a lock'…	{Proteasome-activating nucleotidase (PAN) (Proteasomal ATPase) (Proteasome regulatory ATPase) (Proteasome regulatory particle)}	{ATPase family associated with various cellular activities (AAA)}
C4.bin.51.faGL02677	{Proteasome subunit alpha [Candidatus Heimdallarchaeota archaeon AB_125]}	{K03432 psmA; proteasome alpha subunit [EC:3.4.25.1]}	{Component of the proteasome core, a large protease complex with broad specificity involved in protein degradation}	{Proteasome subunit alpha (EC 3.4.25.1) (20S proteasome alpha subunit) (Proteasome core protein PsmA)}	{Proteasome subunit}
C5.bin.5.faGL00285	{proteasome subunit alpha, partial [Candidatus Heimdallarchaeota archaeon]}	{K03432 psmA; proteasome alpha subunit [EC:3.4.25.1]}	{Component of the proteasome core, a large protease complex with broad specificity involved in protein degradation}	{Proteasome subunit alpha (EC 3.4.25.1) (20S proteasome alpha subunit) (Proteasome core protein PsmA)}	{Proteasome subunit}
C5.bin.5.faGL00467	{hypothetical protein HeimAB125_08900 [Candidatus Heimdallarchaeota archaeon AB_125]}	{K03030 PSMD14; 26S proteasome regulatory subunit N11}	{JAB/MPN domain}	{COP9 signalosome complex subunit 5 (EC 3.4.-.-)}	{NA}
C5.bin.10.faGL00027	{proteasome assembly chaperone family protein [Candidatus Heimdallarchaeota archaeon]}	{NA}	{PAC2 family}	{NA}	{PAC2 family}
C5.bin.10.faGL00485	{proteasome subunit beta [Candidatus Heimdallarchaeota archaeon]}	{K03433 psmB; proteasome beta subunit [EC:3.4.25.1]}	{Component of the proteasome core, a large protease complex with broad specificity involved in protein degradation}	{Proteasome subunit beta (EC 3.4.25.1) (20S proteasome beta subunit) (Proteasome core protein PsmB)}	{Proteasome subunit}
C5.bin.10.faGL00486	{archaeal proteasome endopeptidase complex subunit alpha [Candidatus Heimdallarchaeota archaeon]}	{K03432 psmA; proteasome alpha subunit [EC:3.4.25.1]}	{Component of the proteasome core, a large protease complex with broad specificity involved in protein degradation}	{Proteasome subunit alpha (EC 3.4.25.1) (20S proteasome alpha subunit) (Proteasome core protein PsmA)}	{Proteasome subunit}
C5.bin.10.faGL00811	{AAA family ATPase [Candidatus Heimdallarchaeota archaeon]}	{K03420 psmR; proteasome regulatory subunit}	{ATPase which is responsible for recognizing, binding, unfolding and translocation of substrate proteins into the archaeal 20S proteasome core particle. Is essential for opening the gate of the 20S proteasome via an interaction with its C- terminus, thereby allowing substrate entry and access to the site of proteolysis. Thus, the C-termini of the proteasomal ATPase function like a 'key in a lock'…	{Proteasome-activating nucleotidase (PAN) (Proteasomal ATPase) (Proteasome regulatory ATPase) (Proteasome regulatory particle)}	{ATPase family associated with various cellular activities (AAA)}
C5.bin.12.faGL001060	{Proteasome-activating nucleotidase [Candidatus Odinarchaeota archaeon LCB_4]}	{K03420 psmR; proteasome regulatory subunit}	{COG1222 ATP-dependent 26S proteasome regulatory subunit O Posttranslational modification, protein turnover, chaperones}	{PAN_METTH Proteasome-activating nucleotidase OS=Methanothermobacter thermautotrophicus (strain ATCC 29096 / DSM 1053 / JCM 10044 / NBRC 100330 / Delta H) GN=pan PE=3 SV=1}	{ATPase family associated with various cellular activities (AAA)}
C5.bin.12.faGL002038	{VCP-like ATPase [Candidatus Heimdallarchaeota archaeon AB_125]}	{K12196 VPS4 vacuolar protein-sorting-associated protein 4 }	{COG1222 ATP-dependent 26S proteasome regulatory subunit O Posttranslational modification, protein turnover, chaperones}	{VPS4_YEAST Vacuolar protein sorting-associated protein 4 OS=Saccharomyces cerevisiae (strain ATCC 204508 / S288c) GN=VPS4 PE=1 SV=1}	{ATPase family associated with various cellular activities (AAA)}
C5.bin.12.faGL002998	{proteasome endopeptidase complex, archaeal, alpha subunit [Methanobrevibacter smithii]}	{K03432 psmA; proteasome alpha subunit [EC:3.4.25.1]}	{COG0638 20S proteasome, alpha and beta subunits O Posttranslational modification, protein turnover, chaperones}	{PSA_METS3 Proteasome subunit alpha OS=Methanobrevibacter smithii (strain ATCC 35061 / DSM 861 / OCM 144 / PS) GN=psmA PE=3 SV=1}	{Proteasome subunit}
C5.bin.12.faGL002999	{proteasome endopeptidase complex, archaeal, beta subunit [Methanolobus sp. YSF-03]}	{K03433 psmB; proteasome beta subunit [EC:3.4.25.1]}	{COG0638 20S proteasome, alpha and beta subunits O Posttranslational modification, protein turnover, chaperones}	{PSB_METVM Proteasome subunit beta OS=Methanocaldococcus vulcanius (strain ATCC 700851 / DSM 12094 / M7) GN=psmB PE=3 SV=1}	{Proteasome subunit}
C5.bin.12.faGL003003	{Cell division cycle protein 48-like protein [Archaeoglobus fulgidus]}	{K13525 VCP, CDC48 transitional endoplasmic reticulum ATPase}	{COG1222 ATP-dependent 26S proteasome regulatory subunit O Posttranslational modification, protein turnover, chaperones}	{Y1297_ARCFU Cell division cycle protein 48 homolog AF_1297 OS=Archaeoglobus fulgidus (strain ATCC 49558 / VC-16 / DSM 4304 / JCM 9628 / NBRC 100126) GN=AF_1297 PE=3 SV=1}	{ATPase family associated with various cellular activities (AAA)}
H2.bin.2.faGL000858	{VCP-like ATPase [Candidatus Heimdallarchaeota archaeon LC_2]}	{K13525 VCP, CDC48 transitional endoplasmic reticulum ATPase}	{COG1222 ATP-dependent 26S proteasome regulatory subunit O Posttranslational modification, protein turnover, chaperones}	{Y1297_ARCFU Cell division cycle protein 48 homolog AF_1297 OS=Archaeoglobus fulgidus (strain ATCC 49558 / VC-16 / DSM 4304 / JCM 9628 / NBRC 100126) GN=AF_1297 PE=3 SV=1}	{ATPase family associated with various cellular activities (AAA)}
H2.bin.2.faGL001715	{Proteasome subunit alpha [Candidatus Heimdallarchaeota archaeon LC_2]}	{K03432 psmA; proteasome alpha subunit [EC:3.4.25.1]}	{COG0638 20S proteasome, alpha and beta subunits O Posttranslational modification, protein turnover, chaperones}	{PSA_METJA Proteasome subunit alpha OS=Methanocaldococcus jannaschii (strain ATCC 43067 / DSM 2661 / JAL-1 / JCM 10045 / NBRC 100440) GN=psmA PE=1 SV=1}	{Proteasome subunit}
H2.bin.2.faGL001716	{Proteasome subunit beta precursor [Candidatus Heimdallarchaeota archaeon LC_2]}	{K03433 psmB; proteasome beta subunit [EC:3.4.25.1]}	{COG0638 20S proteasome, alpha and beta subunits O Posttranslational modification, protein turnover, chaperones}	{PSB_METKA Proteasome subunit beta OS=Methanopyrus kandleri (strain AV19 / DSM 6324 / JCM 9639 / NBRC 100938) GN=psmB PE=3 SV=1}	{Proteasome subunit}
H2.bin.2.faGL001724	{VCP-like ATPase [Candidatus Heimdallarchaeota archaeon AB_125]}	{K12196 VPS4 vacuolar protein-sorting-associated protein 4 }	{COG1222 ATP-dependent 26S proteasome regulatory subunit O Posttranslational modification, protein turnover, chaperones}	{VPS4_YEAST Vacuolar protein sorting-associated protein 4 OS=Saccharomyces cerevisiae (strain ATCC 204508 / S288c) GN=VPS4 PE=1 SV=1}	{ATPase family associated with various cellular activities (AAA)}
H2.bin.2.faGL002426	{AAA family ATPase, CDC48 subfamily [Methanocella conradii HZ254]}	{K13525 VCP, CDC48 transitional endoplasmic reticulum ATPase}	{COG1222 ATP-dependent 26S proteasome regulatory subunit O Posttranslational modification, protein turnover, chaperones}	{VAT_THEAC VCP-like ATPase OS=Thermoplasma acidophilum (strain ATCC 25905 / DSM 1728 / JCM 9062 / NBRC 15155 / AMRC-C165) GN=vat PE=1 SV=1}	{ATPase family associated with various cellular activities (AAA)}
H2.bin.2.faGL002752	{Proteasome-activating nucleotidase [Candidatus Heimdallarchaeota archaeon LC_2]}	{K03420 psmR; proteasome regulatory subunit}	{COG1222 ATP-dependent 26S proteasome regulatory subunit O Posttranslational modification, protein turnover, chaperones}	{PAN_ARCFU Proteasome-activating nucleotidase OS=Archaeoglobus fulgidus (strain ATCC 49558 / VC-16 / DSM 4304 / JCM 9628 / NBRC 100126) GN=pan PE=1 SV=1}	{ATPase family associated with various cellular activities (AAA)}
H2.bin.2.faGL002878	{VCP-like ATPase [Candidatus Heimdallarchaeota archaeon LC_2]}	{K13525 VCP, CDC48 transitional endoplasmic reticulum ATPase}	{COG1222 ATP-dependent 26S proteasome regulatory subunit O Posttranslational modification, protein turnover, chaperones}	{Y1297_ARCFU Cell division cycle protein 48 homolog AF_1297 OS=Archaeoglobus fulgidus (strain ATCC 49558 / VC-16 / DSM 4304 / JCM 9628 / NBRC 100126) GN=AF_1297 PE=3 SV=1}	{ATPase family associated with various cellular activities (AAA)}
H2.bin.2.faGL003004	{VCP-like ATPase [Candidatus Heimdallarchaeota archaeon LC_2]}	{K13525 VCP, CDC48 transitional endoplasmic reticulum ATPase}	{COG1222 ATP-dependent 26S proteasome regulatory subunit O Posttranslational modification, protein turnover, chaperones}	{Y1297_ARCFU Cell division cycle protein 48 homolog AF_1297 OS=Archaeoglobus fulgidus (strain ATCC 49558 / VC-16 / DSM 4304 / JCM 9628 / NBRC 100126) GN=AF_1297 PE=3 SV=1}	{ATPase family associated with various cellular activities (AAA)}

## Sheet: Ribosomal proteins
Dataset S2 Functional genes annotation of Heimdallarchaeia MAGs by NR, KEGG, COG/eggNOG, SwissProt and Pfam Datasets used for inferring the eukaryotic signatures in the main text Figure S3.
S4e
Gene_id	{NR}	{KEGG}	{COG/eggNOG}	{SwissProt}	{Pfam}
C1.bin.1.faGL00610	{30S ribosomal protein S4e [Candidatus Heimdallarchaeota archaeon]}	{K02987 RP-S4e; small subunit ribosomal protein S4e}	{Belongs to the eukaryotic ribosomal protein eS4 family}	{30S ribosomal protein S4e}	{Ribosomal family S4e}
C1.bin.2.faGL01782	{30S ribosomal protein S4e [Candidatus Heimdallarchaeota archaeon]}	{K02987 RP-S4e; small subunit ribosomal protein S4e}	{Belongs to the eukaryotic ribosomal protein eS4 family}	{30S ribosomal protein S4e}	{Ribosomal family S4e}
C1.bin.21.faGL01872	{30S ribosomal protein S4e [Candidatus Heimdallarchaeota archaeon]}	{K02987 RP-S4e; small subunit ribosomal protein S4e}	{NA}	{30S ribosomal protein S4e}	{Ribosomal family S4e}
C1.bin.76.faGL01088	{30S ribosomal protein S4e [Candidatus Heimdallarchaeota archaeon]}	{K02987 RP-S4e; small subunit ribosomal protein S4e}	{Belongs to the eukaryotic ribosomal protein eS4 family}	{30S ribosomal protein S4e}	{Ribosomal family S4e}
C2.bin.3.faGL001620	{30S ribosomal protein S4e [Candidatus Heimdallarchaeota archaeon AB_125]}	{K02987 RP-S4e; small subunit ribosomal protein S4e}	{COG1471 Ribosomal protein S4E J Translation, ribosomal structure and biogenesis}	{RS4E_METJA 30S ribosomal protein S4e OS=Methanocaldococcus jannaschii (strain ATCC 43067 / DSM 2661 / JAL-1 / JCM 10045 / NBRC 100440) GN=rps4e PE=3 SV=1}	{Ribosomal family S4e}
C4.bin.14.faGL001478	{30S ribosomal protein S4e [Candidatus Heimdallarchaeota archaeon AB_125]}	{K02987 RP-S4e; small subunit ribosomal protein S4e}	{COG1471 Ribosomal protein S4E J Translation, ribosomal structure and biogenesis}	{RS4E_METJA 30S ribosomal protein S4e OS=Methanocaldococcus jannaschii (strain ATCC 43067 / DSM 2661 / JAL-1 / JCM 10045 / NBRC 100440) GN=rps4e PE=3 SV=1}	{Ribosomal family S4e}
C4.bin.22.faGL000406	{30S ribosomal protein S4e [Candidatus Heimdallarchaeota archaeon AB_125]}	{K02987 RP-S4e; small subunit ribosomal protein S4e}	{COG1471 Ribosomal protein S4E J Translation, ribosomal structure and biogenesis}	{RS4E_METJA 30S ribosomal protein S4e OS=Methanocaldococcus jannaschii (strain ATCC 43067 / DSM 2661 / JAL-1 / JCM 10045 / NBRC 100440) GN=rps4e PE=3 SV=1}	{Ribosomal family S4e}
C4.bin.51.faGL03196	{30S ribosomal protein S4e [Candidatus Heimdallarchaeota archaeon]}	{K02987 RP-S4e; small subunit ribosomal protein S4e}	{Belongs to the eukaryotic ribosomal protein eS4 family}	{30S ribosomal protein S4e}	{Ribosomal family S4e}
C5.bin.5.faGL01924	{30S ribosomal protein S4e [Candidatus Heimdallarchaeota archaeon]}	{K02987 RP-S4e; small subunit ribosomal protein S4e}	{Belongs to the eukaryotic ribosomal protein eS4 family}	{30S ribosomal protein S4e}	{Ribosomal family S4e}
C5.bin.10.faGL01672	{30S ribosomal protein S4e [Candidatus Heimdallarchaeota archaeon]}	{K02987 RP-S4e; small subunit ribosomal protein S4e}	{Belongs to the eukaryotic ribosomal protein eS4 family}	{30S ribosomal protein S4e}	{NA}
C5.bin.12.faGL000254	{hypothetical protein AM326_06800 [Candidatus Thorarchaeota archaeon SMTZ-45]}	{K02987 RP-S4e; small subunit ribosomal protein S4e}	{COG1471 Ribosomal protein S4E J Translation, ribosomal structure and biogenesis}	{RS4E_METJA 30S ribosomal protein S4e OS=Methanocaldococcus jannaschii (strain ATCC 43067 / DSM 2661 / JAL-1 / JCM 10045 / NBRC 100440) GN=rps4e PE=3 SV=1}	{NA}
S8e
Gene_id	{NR}	{KEGG}	{COG/eggNOG}	{SwissProt}	{Pfam}
C1.bin.1.faGL01180	{30S ribosomal protein S8e [Candidatus Heimdallarchaeota archaeon]}	{K02995 RP-S8e; small subunit ribosomal protein S8e}	{PFAM ribosomal protein S8E}	{30S ribosomal protein S8e}	{Ribosomal protein S8e}
C1.bin.2.faGL01133	{30S ribosomal protein S8e [Candidatus Heimdallarchaeota archaeon]}	{K02995 RP-S8e; small subunit ribosomal protein S8e}	{PFAM ribosomal protein S8E}	{30S ribosomal protein S8e}	{Ribosomal protein S8e}
C1.bin.20.faGL01253	{30S ribosomal protein S8e [Candidatus Heimdallarchaeota archaeon LC_2]}	{K02995 RP-S8e; small subunit ribosomal protein S8e}	{PFAM ribosomal protein S8E}	{30S ribosomal protein S8e}	{Ribosomal protein S8e}
C1.bin.21.faGL01698	{30S ribosomal protein S8e [Candidatus Heimdallarchaeota archaeon AB_125]}	{K02995 RP-S8e; small subunit ribosomal protein S8e}	{NA}	{30S ribosomal protein S8e}	{Ribosomal protein S8e}
C1.bin.76.faGL02228	{30S ribosomal protein S8e [Candidatus Heimdallarchaeota archaeon]}	{K02995 RP-S8e; small subunit ribosomal protein S8e}	{PFAM ribosomal protein S8E}	{30S ribosomal protein S8e}	{Ribosomal protein S8e}
C2.bin.3.faGL001492	{30S ribosomal protein S8e [Candidatus Heimdallarchaeota archaeon AB_125]}	{K02995 RP-S8e; small subunit ribosomal protein S8e}	{COG2007 Ribosomal protein S8E J Translation, ribosomal structure and biogenesis}	{RS8E_METJA 30S ribosomal protein S8e OS=Methanocaldococcus jannaschii (strain ATCC 43067 / DSM 2661 / JAL-1 / JCM 10045 / NBRC 100440) GN=rps8e PE=3 SV=1}	{Ribosomal protein S8e}
C4.bin.14.faGL002429	{30S ribosomal protein S8e [Candidatus Heimdallarchaeota archaeon AB_125]}	{K02995 RP-S8e; small subunit ribosomal protein S8e}	{COG2007 Ribosomal protein S8E J Translation, ribosomal structure and biogenesis}	{RS8E_METJA 30S ribosomal protein S8e OS=Methanocaldococcus jannaschii (strain ATCC 43067 / DSM 2661 / JAL-1 / JCM 10045 / NBRC 100440) GN=rps8e PE=3 SV=1}	{Ribosomal protein S8e}
C4.bin.22.faGL001888	{30S ribosomal protein S8e [Candidatus Heimdallarchaeota archaeon AB_125]}	{K02995 RP-S8e; small subunit ribosomal protein S8e}	{COG2007 Ribosomal protein S8E J Translation, ribosomal structure and biogenesis}	{RS8E_METTP 30S ribosomal protein S8e OS=Methanosaeta thermophila (strain DSM 6194 / JCM 14653 / NBRC 101360 / PT) GN=rps8e PE=3 SV=1}	{Ribosomal protein S8e}
C4.bin.51.faGL02797	{30S ribosomal protein S8e [Candidatus Heimdallarchaeota archaeon AB_125]}	{K02995 RP-S8e; small subunit ribosomal protein S8e}	{PFAM ribosomal protein S8E}	{30S ribosomal protein S8e}	{Ribosomal protein S8e}
C5.bin.5.faGL01481	{30S ribosomal protein S8e [Candidatus Heimdallarchaeota archaeon]}	{K02995 RP-S8e; small subunit ribosomal protein S8e}	{PFAM ribosomal protein S8E}	{30S ribosomal protein S8e}	{Ribosomal protein S8e}
C5.bin.12.faGL001231	{30S ribosomal protein S8e [Methanomicrobium mobile]}	{K02995 RP-S8e; small subunit ribosomal protein S8e}	{COG2007 Ribosomal protein S8E J Translation, ribosomal structure and biogenesis}	{RS8E_METTP 30S ribosomal protein S8e OS=Methanosaeta thermophila (strain DSM 6194 / JCM 14653 / NBRC 101360 / PT) GN=rps8e PE=3 SV=1}	{Ribosomal protein S8e}
H2.bin.2.faGL003139	{30S ribosomal protein S8e [Candidatus Heimdallarchaeota archaeon LC_2]}	{K02995 RP-S8e; small subunit ribosomal protein S8e}	{COG2007 Ribosomal protein S8E J Translation, ribosomal structure and biogenesis}	{RS8E_METTH 30S ribosomal protein S8e OS=Methanothermobacter thermautotrophicus (strain ATCC 29096 / DSM 1053 / JCM 10044 / NBRC 100330 / Delta H) GN=rps8e PE=1 SV=1}	{Ribosomal protein S8e}
S24e
Gene_id	{NR}	{KEGG}	{COG/eggNOG}	{SwissProt}	{Pfam}
C1.bin.1.faGL02389	{30S ribosomal protein S24e [Candidatus Heimdallarchaeota archaeon]}	{K02974 RP-S24e; small subunit ribosomal protein S24e}	{Belongs to the eukaryotic ribosomal protein eS24 family}	{30S ribosomal protein S24e}	{NA}
C1.bin.2.faGL00439	{30S ribosomal protein S24e [Candidatus Heimdallarchaeota archaeon]}	{K02974 RP-S24e; small subunit ribosomal protein S24e}	{Belongs to the eukaryotic ribosomal protein eS24 family}	{30S ribosomal protein S24e}	{NA}
C1.bin.20.faGL00480	{30S ribosomal protein S24e [Euryarchaeota archaeon]}	{K02974 RP-S24e; small subunit ribosomal protein S24e}	{Belongs to the eukaryotic ribosomal protein eS24 family}	{30S ribosomal protein S24e}	{Ribosomal protein S24e}
C1.bin.76.faGL00203	{30S ribosomal protein S24e [Candidatus Heimdallarchaeota archaeon]}	{K02974 RP-S24e; small subunit ribosomal protein S24e}	{Belongs to the eukaryotic ribosomal protein eS24 family}	{30S ribosomal protein S24e}	{NA}
C2.bin.3.faGL002618	{30S ribosomal protein S24e [Candidatus Heimdallarchaeota archaeon AB_125]}	{K02974 RP-S24e; small subunit ribosomal protein S24e}	{NA}	{NA}	{NA}
C4.bin.22.faGL000179	{30S ribosomal protein S24e [Candidatus Heimdallarchaeota archaeon AB_125]}	{K02974 RP-S24e; small subunit ribosomal protein S24e}	{NA}	{NA}	{NA}
C4.bin.51.faGL02702	{30S ribosomal protein S24e [Candidatus Heimdallarchaeota archaeon]}	{K02974 RP-S24e; small subunit ribosomal protein S24e}	{Belongs to the eukaryotic ribosomal protein eS24 family}	{30S ribosomal protein S24e}	{NA}
C5.bin.10.faGL00506	{30S ribosomal protein S24e [Candidatus Heimdallarchaeota archaeon]}	{K02974 RP-S24e; small subunit ribosomal protein S24e}	{Belongs to the eukaryotic ribosomal protein eS24 family}	{30S ribosomal protein S24e}	{Ribosomal protein S24e}
C5.bin.12.faGL000298	{MULTISPECIES: 30S ribosomal protein S24e [Methanosarcina]}	{K02974 RP-S24e; small subunit ribosomal protein S24e}	{COG2004 Ribosomal protein S24E J Translation, ribosomal structure and biogenesis}	{RS24_METMA 30S ribosomal protein S24e OS=Methanosarcina mazei (strain ATCC BAA-159 / DSM 3647 / Goe1 / Go1 / JCM 11833 / OCM 88) GN=rps24e PE=1 SV=1}	{Ribosomal protein S24e}
H2.bin.2.faGL001507	{30S ribosomal protein S24e [Thermococcus sp. AM4]}	{K02974 RP-S24e; small subunit ribosomal protein S24e}	{COG2004 Ribosomal protein S24E J Translation, ribosomal structure and biogenesis}	{RS24_THEGJ 30S ribosomal protein S24e OS=Thermococcus gammatolerans (strain DSM 15229 / JCM 11827 / EJ3) GN=rps24e PE=3 SV=1}	{Ribosomal protein S24e}
S26e
Gene_id	{NR}	{KEGG}	{COG/eggNOG}	{SwissProt}	{Pfam}
C1.bin.1.faGL00944	{30S ribosomal protein S26e [Candidatus Heimdallarchaeota archaeon]}	{K02976 RP-S26e; small subunit ribosomal protein S26e}	{ribosomal protein}	{NA}	{NA}
C1.bin.2.faGL00106	{30S ribosomal protein S26e [Candidatus Heimdallarchaeota archaeon]}	{K02976 RP-S26e; small subunit ribosomal protein S26e}	{ribosomal protein}	{NA}	{NA}
C1.bin.20.faGL01454	{hypothetical protein HeimAB125_04220 [Candidatus Heimdallarchaeota archaeon AB_125]}	{K02976 RP-S26e; small subunit ribosomal protein S26e}	{ribosomal protein}	{NA}	{NA}
C1.bin.21.faGL00706	{30S ribosomal protein S26e [Candidatus Heimdallarchaeota archaeon]}	{K02976 RP-S26e; small subunit ribosomal protein S26e}	{NA}	{NA}	{NA}
C1.bin.76.faGL00506	{30S ribosomal protein S26e [Candidatus Heimdallarchaeota archaeon]}	{K02976 RP-S26e; small subunit ribosomal protein S26e}	{ribosomal protein}	{NA}	{NA}
C2.bin.3.faGL002655	{hypothetical protein HeimAB125_04220 [Candidatus Heimdallarchaeota archaeon AB_125]}	{K02976 RP-S26e; small subunit ribosomal protein S26e}	{COG4830 Ribosomal protein S26 J Translation, ribosomal structure and biogenesis}	{NA}	{NA}
C4.bin.14.faGL001343	{hypothetical protein HeimAB125_04220 [Candidatus Heimdallarchaeota archaeon AB_125]}	{K02976 RP-S26e; small subunit ribosomal protein S26e}	{COG4830 Ribosomal protein S26 J Translation, ribosomal structure and biogenesis}	{NA}	{NA}
C4.bin.22.faGL001756	{hypothetical protein HeimAB125_04220 [Candidatus Heimdallarchaeota archaeon AB_125]}	{K02976 RP-S26e; small subunit ribosomal protein S26e}	{COG4830 Ribosomal protein S26 J Translation, ribosomal structure and biogenesis}	{NA}	{NA}
C4.bin.51.faGL00507	{30S ribosomal protein S26e [Candidatus Heimdallarchaeota archaeon]}	{K02976 RP-S26e; small subunit ribosomal protein S26e}	{ribosomal protein}	{NA}	{NA}
C5.bin.5.faGL00950	{30S ribosomal protein S26e [Candidatus Heimdallarchaeota archaeon]}	{K02976 RP-S26e; small subunit ribosomal protein S26e}	{ribosomal protein}	{NA}	{NA}
C5.bin.10.faGL01337	{30S ribosomal protein S26e [Candidatus Heimdallarchaeota archaeon]}	{K02976 RP-S26e; small subunit ribosomal protein S26e}	{ribosomal protein}	{NA}	{NA}
C5.bin.12.faGL002295	{30S ribosomal protein S26 [Candidatus Thorarchaeota archaeon SMTZ-45]}	{K02976 RP-S26e; small subunit ribosomal protein S26e}	{COG4830 Ribosomal protein S26 J Translation, ribosomal structure and biogenesis}	{NA}	{NA}
H2.bin.2.faGL000015	{hypothetical protein HeimC2_21050 [Candidatus Heimdallarchaeota archaeon LC_2]}	{K02976 RP-S26e; small subunit ribosomal protein S26e}	{COG4830 Ribosomal protein S26 J Translation, ribosomal structure and biogenesis}	{RS26_BRUPA 40S ribosomal protein S26 (Fragment) OS=Brugia pahangi PE=2 SV=1}	{NA}
S30e
Gene_id	{NR}	{KEGG}	{COG/eggNOG}	{SwissProt}	{Pfam}
C1.bin.1.faGL00148	{30S ribosomal protein S30 [Candidatus Heimdallarchaeota archaeon]}	{K02983 RP-S30e; small subunit ribosomal protein S30e}	{NA}	{NA}	{NA}
C1.bin.76.faGL02383	{30S ribosomal protein S30 [Candidatus Heimdallarchaeota archaeon]}	{K02983 RP-S30e; small subunit ribosomal protein S30e}	{NA}	{NA}	{NA}
C2.bin.3.faGL001499	{hypothetical protein HeimAB125_13620 [Candidatus Heimdallarchaeota archaeon AB_125]}	{K02983 RP-S30e; small subunit ribosomal protein S30e}	{COG4919 Ribosomal protein S30 J Translation, ribosomal structure and biogenesis}	{NA}	{NA}
C4.bin.14.faGL002436	{hypothetical protein HeimAB125_13620 [Candidatus Heimdallarchaeota archaeon AB_125]}	{K02983 RP-S30e; small subunit ribosomal protein S30e}	{COG4919 Ribosomal protein S30 J Translation, ribosomal structure and biogenesis}	{NA}	{NA}
C4.bin.22.faGL001881	{hypothetical protein HeimAB125_13620 [Candidatus Heimdallarchaeota archaeon AB_125]}	{K02983 RP-S30e; small subunit ribosomal protein S30e}	{COG4919 Ribosomal protein S30 J Translation, ribosomal structure and biogenesis}	{NA}	{NA}
C4.bin.51.faGL02790	{30S ribosomal protein S30 [Candidatus Heimdallarchaeota archaeon]}	{K02983 RP-S30e; small subunit ribosomal protein S30e}	{NA}	{NA}	{NA}
C5.bin.10.faGL00884	{30S ribosomal protein S30 [Candidatus Heimdallarchaeota archaeon]}	{K02983 RP-S30e; small subunit ribosomal protein S30e}	{NA}	{NA}	{NA}
C5.bin.12.faGL000972	{30S ribosomal protein S30e [Candidatus Nitrosopumilus salaria]}	{K02983 RP-S30e; small subunit ribosomal protein S30e}	{COG4919 Ribosomal protein S30 J Translation, ribosomal structure and biogenesis}	{NA}	{NA}
L14e
Gene_id	{NR}	{KEGG}	{COG/eggNOG}	{SwissProt}	{Pfam}
C1.bin.1.faGL00682	{50S ribosomal protein L14e [Candidatus Heimdallarchaeota archaeon]}	{NA}	{50S ribosomal protein L14e}	{NA}	{NA}
C1.bin.1.faGL00683	{50S ribosomal protein L14e [Candidatus Heimdallarchaeota archaeon]}	{NA}	{NA}	{NA}	{NA}
C1.bin.2.faGL00009	{50S ribosomal protein L14e [Candidatus Heimdallarchaeota archaeon AB_125]}	{K02875 RP-L14e; large subunit ribosomal protein L14e}	{Belongs to the eukaryotic ribosomal protein eL14 family}	{50S ribosomal protein L14e}	{NA}
C1.bin.76.faGL00260	{50S ribosomal protein L14e [Candidatus Heimdallarchaeota archaeon]}	{K02875 RP-L14e; large subunit ribosomal protein L14e}	{NA}	{50S ribosomal protein L14e}	{NA}
C2.bin.3.faGL001159	{50S ribosomal protein L14e [Candidatus Heimdallarchaeota archaeon AB_125]}	{K02875 RP-L14e; large subunit ribosomal protein L14e}	{COG2163 Ribosomal protein L14E/L6E/L27E J Translation, ribosomal structure and biogenesis}	{RL14E_STAMF 50S ribosomal protein L14e OS=Staphylothermus marinus (strain ATCC 43588 / DSM 3639 / JCM 9404 / F1) GN=rpl14e PE=3 SV=1}	{NA}
C4.bin.14.faGL001491	{50S ribosomal protein L14e [Candidatus Heimdallarchaeota archaeon AB_125]}	{K02875 RP-L14e; large subunit ribosomal protein L14e}	{COG2163 Ribosomal protein L14E/L6E/L27E J Translation, ribosomal structure and biogenesis}	{RL14E_STAMF 50S ribosomal protein L14e OS=Staphylothermus marinus (strain ATCC 43588 / DSM 3639 / JCM 9404 / F1) GN=rpl14e PE=3 SV=1}	{NA}
C4.bin.22.faGL000418	{50S ribosomal protein L14e [Candidatus Heimdallarchaeota archaeon AB_125]}	{K02875 RP-L14e; large subunit ribosomal protein L14e}	{COG2163 Ribosomal protein L14E/L6E/L27E J Translation, ribosomal structure and biogenesis}	{RL14E_PYRNV 50S ribosomal protein L14e OS=Pyrobaculum neutrophilum (strain DSM 2338 / JCM 9278 / V24Sta) GN=rpl14e PE=3 SV=1}	{NA}
C4.bin.51.faGL03209	{50S ribosomal protein L14e [Candidatus Heimdallarchaeota archaeon]}	{K02875 RP-L14e; large subunit ribosomal protein L14e}	{Belongs to the eukaryotic ribosomal protein eL14 family}	{50S ribosomal protein L14e}	{NA}
C5.bin.5.faGL01464	{50S ribosomal protein L14e [Candidatus Heimdallarchaeota archaeon AB_125]}	{K02875 RP-L14e; large subunit ribosomal protein L14e}	{Belongs to the eukaryotic ribosomal protein eL14 family}	{50S ribosomal protein L14e}	{NA}
C5.bin.12.faGL002714	{RecName: Full=50S ribosomal protein L14e}	{K02875 RP-L14e; large subunit ribosomal protein L14e}	{COG2163 Ribosomal protein L14E/L6E/L27E J Translation, ribosomal structure and biogenesis}	{RL14E_PYRCJ 50S ribosomal protein L14e OS=Pyrobaculum calidifontis (strain JCM 11548 / VA1) GN=rpl14e PE=3 SV=1}	{NA}
H2.bin.2.faGL003876	{50S ribosomal protein L14e [Candidatus Heimdallarchaeota archaeon LC_2]}	{K02875 RP-L14e; large subunit ribosomal protein L14e}	{COG2163 Ribosomal protein L14E/L6E/L27E J Translation, ribosomal structure and biogenesis}	{RL14E_STAMF 50S ribosomal protein L14e OS=Staphylothermus marinus (strain ATCC 43588 / DSM 3639 / JCM 9404 / F1) GN=rpl14e PE=3 SV=1}	{NA}
L18e
Gene_id	{NR}	{KEGG}	{COG/eggNOG}	{SwissProt}	{Pfam}
C1.bin.1.faGL01224	{50S ribosomal protein L18e [Candidatus Heimdallarchaeota archaeon AB_125]}	{K02883 RP-L18e; large subunit ribosomal protein L18e}	{Belongs to the eukaryotic ribosomal protein eL18 family}	{50S ribosomal protein L18e}	{NA}
C1.bin.21.faGL00304	{50S ribosomal protein L18e [Candidatus Heimdallarchaeota archaeon]}	{K02883 RP-L18e; large subunit ribosomal protein L18e}	{NA}	{50S ribosomal protein L18e}	{NA}
C1.bin.76.faGL00033	{50S ribosomal protein L18e [Candidatus Heimdallarchaeota archaeon AB_125]}	{K02883 RP-L18e; large subunit ribosomal protein L18e}	{Belongs to the eukaryotic ribosomal protein eL18 family}	{50S ribosomal protein L18e}	{NA}
C2.bin.3.faGL002000	{50S ribosomal protein L18e [Candidatus Heimdallarchaeota archaeon AB_125]}	{K02883 RP-L18e, RPL18 large subunit ribosomal protein L18e -- Genetic Information Processing--Translation--Ribosome}	{COG1727 Ribosomal protein L18E J Translation, ribosomal structure and biogenesis}	{RL18E_THEKO 50S ribosomal protein L18e OS=Thermococcus kodakarensis (strain ATCC BAA-918 / JCM 12380 / KOD1) GN=rpl18e PE=3 SV=1}	{NA}
C4.bin.14.faGL001788	{50S ribosomal protein L18e [Candidatus Heimdallarchaeota archaeon AB_125]}	{K02883 RP-L18e, RPL18 large subunit ribosomal protein L18e -- Genetic Information Processing--Translation--Ribosome}	{COG1727 Ribosomal protein L18E J Translation, ribosomal structure and biogenesis}	{RL18E_PYRHO 50S ribosomal protein L18e OS=Pyrococcus horikoshii (strain ATCC 700860 / DSM 12428 / JCM 9974 / NBRC 100139 / OT-3) GN=rpl18e PE=3 SV=1}	{NA}
C4.bin.22.faGL002167	{50S ribosomal protein L18e [Candidatus Heimdallarchaeota archaeon AB_125]}	{K02883 RP-L18e, RPL18 large subunit ribosomal protein L18e -- Genetic Information Processing--Translation--Ribosome}	{COG1727 Ribosomal protein L18E J Translation, ribosomal structure and biogenesis}	{RL18E_THEKO 50S ribosomal protein L18e OS=Thermococcus kodakarensis (strain ATCC BAA-918 / JCM 12380 / KOD1) GN=rpl18e PE=3 SV=1}	{NA}
C4.bin.51.faGL01512	{50S ribosomal protein L18e [Candidatus Heimdallarchaeota archaeon]}	{K02883 RP-L18e, RPL18 large subunit ribosomal protein L18e -- Genetic Information Processing--Translation--Ribosome}	{Belongs to the eukaryotic ribosomal protein eL18 family}	{50S ribosomal protein L18e}	{NA}
C5.bin.5.faGL01180	{50S ribosomal protein L18e [Candidatus Heimdallarchaeota archaeon]}	{K02883 RP-L18e, RPL18 large subunit ribosomal protein L18e -- Genetic Information Processing--Translation--Ribosome}	{Belongs to the eukaryotic ribosomal protein eL18 family}	{50S ribosomal protein L18e}	{NA}
C5.bin.10.faGL01627	{50S ribosomal protein L18e [Candidatus Heimdallarchaeota archaeon]}	{K02883 RP-L18e, RPL18 large subunit ribosomal protein L18e -- Genetic Information Processing--Translation--Ribosome}	{Belongs to the eukaryotic ribosomal protein eL18 family}	{50S ribosomal protein L18e}	{NA}
C5.bin.12.faGL001784	{LSU ribosomal protein L18AE [Archaeoglobus sulfaticallidus PM70-1]}	{K02883 RP-L18e, RPL18 large subunit ribosomal protein L18e -- Genetic Information Processing--Translation--Ribosome}	{COG1727 Ribosomal protein L18E J Translation, ribosomal structure and biogenesis}	{RL18E_PYRHO 50S ribosomal protein L18e OS=Pyrococcus horikoshii (strain ATCC 700860 / DSM 12428 / JCM 9974 / NBRC 100139 / OT-3) GN=rpl18e PE=3 SV=1}	{Ribosomal L15}
H2.bin.2.faGL002632	{50S ribosomal protein L18e [Candidatus Heimdallarchaeota archaeon LC_2]}	{K02883 RP-L18e, RPL18 large subunit ribosomal protein L18e -- Genetic Information Processing--Translation--Ribosome}	{COG1727 Ribosomal protein L18E J Translation, ribosomal structure and biogenesis}	{RL18E_ARCFU 50S ribosomal protein L18e OS=Archaeoglobus fulgidus (strain ATCC 49558 / VC-16 / DSM 4304 / JCM 9628 / NBRC 100126) GN=rpl18e PE=3 SV=2}	{NA}
L19e
Gene_id	{NR}	{KEGG}	{COG/eggNOG}	{SwissProt}	{Pfam}
C1.bin.1.faGL00676	{50S ribosomal protein L19e [Candidatus Heimdallarchaeota archaeon]}	{K02885 RP-L19e; large subunit ribosomal protein L19e}	{Binds to the 23S rRNA}	{50S ribosomal protein L19e}	{Ribosomal protein L19e}
C1.bin.2.faGL01788	{50S ribosomal protein L19e [Candidatus Heimdallarchaeota archaeon AB_125]}	{K02885 RP-L19e; large subunit ribosomal protein L19e}	{Binds to the 23S rRNA}	{50S ribosomal protein L19e}	{Ribosomal protein L19e}
C1.bin.20.faGL01395	{50S ribosomal protein L19e [Candidatus Heimdallarchaeota archaeon]}	{K02885 RP-L19e; large subunit ribosomal protein L19e}	{Binds to the 23S rRNA}	{50S ribosomal protein L19e}	{Ribosomal protein L19e}
C1.bin.21.faGL01427	{50S ribosomal protein L19e [Candidatus Heimdallarchaeota archaeon AB_125]}	{K02885 RP-L19e; large subunit ribosomal protein L19e}	{NA}	{50S ribosomal protein L19e}	{Ribosomal protein L19e}
C1.bin.76.faGL00266	{50S ribosomal protein L19e [Candidatus Heimdallarchaeota archaeon]}	{K02885 RP-L19e; large subunit ribosomal protein L19e}	{Binds to the 23S rRNA}	{50S ribosomal protein L19e}	{Ribosomal protein L19e}
C2.bin.3.faGL001152	{50S ribosomal protein L19e [Candidatus Heimdallarchaeota archaeon AB_125]}	{K02885 RP-L19e; large subunit ribosomal protein L19e}	{COG2147 Ribosomal protein L19E J Translation, ribosomal structure and biogenesis}	{RL19E_METVA 50S ribosomal protein L19e OS=Methanococcus vannielii GN=rpl19e PE=3 SV=1}	{Ribosomal protein L19e}
C4.bin.14.faGL001484	{50S ribosomal protein L19e [Candidatus Heimdallarchaeota archaeon AB_125]}	{K02885 RP-L19e; large subunit ribosomal protein L19e}	{COG2147 Ribosomal protein L19E J Translation, ribosomal structure and biogenesis}	{RL19E_METVA 50S ribosomal protein L19e OS=Methanococcus vannielii GN=rpl19e PE=3 SV=1}	{Ribosomal protein L19e}
C4.bin.22.faGL000411	{50S ribosomal protein L19e [Candidatus Heimdallarchaeota archaeon AB_125]}	{K02885 RP-L19e; large subunit ribosomal protein L19e}	{COG2147 Ribosomal protein L19E J Translation, ribosomal structure and biogenesis}	{RL19E_METVA 50S ribosomal protein L19e OS=Methanococcus vannielii GN=rpl19e PE=3 SV=1}	{Ribosomal protein L19e}
C4.bin.51.faGL03202	{50S ribosomal protein L19e [Candidatus Heimdallarchaeota archaeon AB_125]}	{K02885 RP-L19e; large subunit ribosomal protein L19e}	{Binds to the 23S rRNA}	{50S ribosomal protein L19e}	{Ribosomal protein L19e}
C5.bin.5.faGL01567	{50S ribosomal protein L19e [Candidatus Heimdallarchaeota archaeon]}	{K02885 RP-L19e; large subunit ribosomal protein L19e}	{binds to the 23S rRNA}	{50S ribosomal protein L19e}	{Ribosomal protein L19e}
C5.bin.10.faGL00131	{50S ribosomal protein L19e [Candidatus Heimdallarchaeota archaeon]}	{K02885 RP-L19e; large subunit ribosomal protein L19e}	{binds to the 23S rRNA}	{50S ribosomal protein L19e}	{Ribosomal protein L19e}
C5.bin.12.faGL002362	{50S ribosomal protein L19e [Methanosarcina acetivorans]}	{K02885 RP-L19e; large subunit ribosomal protein L19e}	{COG2147 Ribosomal protein L19E J Translation, ribosomal structure and biogenesis}	{RL19E_NATPD 50S ribosomal protein L19e OS=Natronomonas pharaonis (strain ATCC 35678 / DSM 2160 / CIP 103997 / NBRC 14720 / NCIMB 2260 / Gabara) GN=rpl19e PE=3 SV=1}	{Ribosomal protein L19e}
H2.bin.2.faGL001414	{50S ribosomal protein L19e [Candidatus Heimdallarchaeota archaeon LC_2]}	{K02885 RP-L19e; large subunit ribosomal protein L19e}	{COG2147 Ribosomal protein L19E J Translation, ribosomal structure and biogenesis}	{RL19E_HALSA 50S ribosomal protein L19e OS=Halobacterium salinarum (strain ATCC 700922 / JCM 11081 / NRC-1) GN=rpl19e PE=3 SV=1}	{Ribosomal protein L19e}
L30e
Gene_id	{NR}	{KEGG}	{COG/eggNOG}	{SwissProt}	{Pfam}
C1.bin.1.faGL02164	{50S ribosomal protein L30e [Candidatus Heimdallarchaeota archaeon]}	{K02908 RP-L30e; large subunit ribosomal protein L30e}	{ribosomal protein}	{50S ribosomal protein L30e}	{NA}
C1.bin.20.faGL00080	{50S ribosomal protein L30e [Euryarchaeota archaeon]}	{K02908 RP-L30e; large subunit ribosomal protein L30e}	{ribosomal protein}	{50S ribosomal protein L30e}	{NA}
C1.bin.21.faGL00417	{50S ribosomal protein L30e [Candidatus Heimdallarchaeota archaeon AB_125]}	{K02908 RP-L30e; large subunit ribosomal protein L30e}	{NA}	{50S ribosomal protein L30e}	{NA}
C1.bin.76.faGL00063	{50S ribosomal protein L30e [Candidatus Heimdallarchaeota archaeon]}	{K02908 RP-L30e; large subunit ribosomal protein L30e}	{ribosomal protein}	{50S ribosomal protein L30e}	{NA}
C2.bin.3.faGL000533	{50S ribosomal protein L30e [Candidatus Heimdallarchaeota archaeon AB_125]}	{K02908 RP-L30e; large subunit ribosomal protein L30e}	{COG1911 Ribosomal protein L30E J Translation, ribosomal structure and biogenesis}	{RL30E_METST 50S ribosomal protein L30e OS=Methanosphaera stadtmanae (strain ATCC 43021 / DSM 3091 / JCM 11832 / MCB-3) GN=rpl30e PE=3 SV=1}	{NA}
C4.bin.14.faGL001759	{50S ribosomal protein L30e [Candidatus Heimdallarchaeota archaeon AB_125]}	{K02908 RP-L30e; large subunit ribosomal protein L30e}	{COG1911 Ribosomal protein L30E J Translation, ribosomal structure and biogenesis}	{RL30E_METST 50S ribosomal protein L30e OS=Methanosphaera stadtmanae (strain ATCC 43021 / DSM 3091 / JCM 11832 / MCB-3) GN=rpl30e PE=3 SV=1}	{NA}
C4.bin.22.faGL002131	{50S ribosomal protein L30e [Candidatus Heimdallarchaeota archaeon AB_125]}	{K02908 RP-L30e; large subunit ribosomal protein L30e}	{COG1911 Ribosomal protein L30E J Translation, ribosomal structure and biogenesis}	{RL30E_METST 50S ribosomal protein L30e OS=Methanosphaera stadtmanae (strain ATCC 43021 / DSM 3091 / JCM 11832 / MCB-3) GN=rpl30e PE=3 SV=1}	{NA}
C4.bin.51.faGL01376	{50S ribosomal protein L30e [Candidatus Heimdallarchaeota archaeon AB_125]}	{K02908 RP-L30e; large subunit ribosomal protein L30e}	{ribosomal protein}	{50S ribosomal protein L30e}	{NA}
C5.bin.5.faGL00524	{50S ribosomal protein L30e [Candidatus Heimdallarchaeota archaeon AB_125]}	{K02908 RP-L30e; large subunit ribosomal protein L30e}	{ribosomal protein}	{50S ribosomal protein L30e}	{NA}
C5.bin.12.faGL001161	{50S ribosomal protein L30e [Thermofilum sp. ex4484_79]}	{K02908 RP-L30e; large subunit ribosomal protein L30e}	{COG1911 Ribosomal protein L30E J Translation, ribosomal structure and biogenesis}	{RL30E_METTH 50S ribosomal protein L30e OS=Methanothermobacter thermautotrophicus (strain ATCC 29096 / DSM 1053 / JCM 10044 / NBRC 100330 / Delta H) GN=rpl30e PE=3 SV=1}	{NA}
L34e
Gene_id	{NR}	{KEGG}	{COG/eggNOG}	{SwissProt}	{Pfam}
C1.bin.1.faGL02565	{hypothetical protein HeimAB125_02430 [Candidatus Heimdallarchaeota archaeon AB_125]}	{K02915 RP-L34e; large subunit ribosomal protein L34e}	{Belongs to the eukaryotic ribosomal protein eL34 family}	{NA}	{NA}
C1.bin.2.faGL00007	{50S ribosomal protein L34e [Candidatus Heimdallarchaeota archaeon]}	{K02915 RP-L34e; large subunit ribosomal protein L34e}	{Belongs to the eukaryotic ribosomal protein eL34 family}	{NA}	{NA}
C1.bin.21.faGL01895	{50S ribosomal protein L34e [Candidatus Heimdallarchaeota archaeon]}	{K02915 RP-L34e; large subunit ribosomal protein L34e}	{NA}	{NA}	{NA}
C1.bin.76.faGL00258	{hypothetical protein HeimAB125_02430 [Candidatus Heimdallarchaeota archaeon AB_125]}	{K02915 RP-L34e; large subunit ribosomal protein L34e}	{Belongs to the eukaryotic ribosomal protein eL34 family}	{NA}	{NA}
C2.bin.3.faGL001161	{hypothetical protein HeimAB125_02430 [Candidatus Heimdallarchaeota archaeon AB_125]}	{K02915 RP-L34e, RPL34 large subunit ribosomal protein L34e -- Genetic Information Processing--Translation--Ribosome}	{COG2174 Ribosomal protein L34E J Translation, ribosomal structure and biogenesis}	{RL34_METTH 50S ribosomal protein L34e OS=Methanothermobacter thermautotrophicus (strain ATCC 29096 / DSM 1053 / JCM 10044 / NBRC 100330 / Delta H) GN=rpl34e PE=3 SV=1}	{NA}
C4.bin.14.faGL001493	{hypothetical protein HeimAB125_02430 [Candidatus Heimdallarchaeota archaeon AB_125]}	{K02915 RP-L34e, RPL34 large subunit ribosomal protein L34e -- Genetic Information Processing--Translation--Ribosome}	{COG2174 Ribosomal protein L34E J Translation, ribosomal structure and biogenesis}	{RL34_METJA 50S ribosomal protein L34e OS=Methanocaldococcus jannaschii (strain ATCC 43067 / DSM 2661 / JAL-1 / JCM 10045 / NBRC 100440) GN=rpl34e PE=3 SV=1}	{NA}
C4.bin.51.faGL03211	{hypothetical protein HeimAB125_02430 [Candidatus Heimdallarchaeota archaeon AB_125]}	{K02915 RP-L34e, RPL34 large subunit ribosomal protein L34e -- Genetic Information Processing--Translation--Ribosome}	{Belongs to the eukaryotic ribosomal protein eL34 family}	{NA}	{NA}
C5.bin.5.faGL01466	{hypothetical protein HeimAB125_02430 [Candidatus Heimdallarchaeota archaeon AB_125]}	{K02915 RP-L34e, RPL34 large subunit ribosomal protein L34e -- Genetic Information Processing--Translation--Ribosome}	{NA}	{NA}	{NA}

## Sheet: Nucleus related proteins
Dataset S2 Functional genes annotation of Heimdallarchaeia MAGs by NR, KEGG, COG/eggNOG, SwissProt and Pfam Datasets used for inferring the eukaryotic signatures in the main text Figure S3.
Flap endonuclease 1
Gene_id	{NR}	{KEGG}	{COG/eggNOG}	{SwissProt}	{Pfam}
C1.bin.1.faGL00420	{Flap endonuclease 1 [Candidatus Heimdallarchaeota archaeon AB_125]}	{K04799 FEN1; flap endonuclease-1 [EC:3.-.-.-]}	{Structure-specific nuclease with 5'-flap endonuclease and 5'-3' exonuclease activities involved in DNA replication and repair. During DNA replication, cleaves the 5'-overhanging flap structure that is generated by displacement synthesis when DNA polymerase encounters the 5'-end of a downstream Okazaki fragment. Binds the unpaired 3'-DNA end and kinks the DNA to facilitate 5' cleavage specificity…	{Flap endonuclease 1 (FEN-1) (EC 3.1.-.-) (Flap structure-specific endonuclease 1)}	{XPG I-region}
C1.bin.2.faGL00472	{Flap endonuclease 1 [Candidatus Heimdallarchaeota archaeon AB_125]}	{K04799 FEN1; flap endonuclease-1 [EC:3.-.-.-]}	{Structure-specific nuclease with 5'-flap endonuclease and 5'-3' exonuclease activities involved in DNA replication and repair. During DNA replication, cleaves the 5'-overhanging flap structure that is generated by displacement synthesis when DNA polymerase encounters the 5'-end of a downstream Okazaki fragment. Binds the unpaired 3'-DNA end and kinks the DNA to facilitate 5' cleavage specificity…	{Flap endonuclease 1 (FEN-1) (EC 3.1.-.-) (Flap structure-specific endonuclease 1)}	{XPG I-region}
C1.bin.21.faGL00813	{Flap endonuclease 1 [Candidatus Heimdallarchaeota archaeon AB_125]}	{K04799 FEN1; flap endonuclease-1 [EC:3.-.-.-]}	{NA}	{Flap endonuclease 1 (FEN-1) (EC 3.1.-.-) (Flap structure-specific endonuclease 1)}	{XPG I-region}
C1.bin.76.faGL01061	{Flap endonuclease 1 [Candidatus Heimdallarchaeota archaeon AB_125]}	{K04799 FEN1; flap endonuclease-1 [EC:3.-.-.-]}	{Structure-specific nuclease with 5'-flap endonuclease and 5'-3' exonuclease activities involved in DNA replication and repair. During DNA replication, cleaves the 5'-overhanging flap structure that is generated by displacement synthesis when DNA polymerase encounters the 5'-end of a downstream Okazaki fragment. Binds the unpaired 3'-DNA end and kinks the DNA to facilitate 5' cleavage specificity…	{Flap endonuclease 1 (FEN-1) (EC 3.1.-.-) (Flap structure-specific endonuclease 1)}	{XPG I-region}
C2.bin.3.faGL000656	{Flap endonuclease 1 [Candidatus Heimdallarchaeota archaeon AB_125]}	{K04799 FEN1; flap endonuclease-1 [EC:3.-.-.-]}	{COG0258 5'-3' exonuclease L Replication, recombination and repair}	{FEN_PYRAB Flap endonuclease 1 OS=Pyrococcus abyssi (strain GE5 / Orsay) GN=fen PE=3 SV=1}	{XPG I-region}
C4.bin.14.faGL000665	{Flap endonuclease 1 [Candidatus Heimdallarchaeota archaeon AB_125]}	{K04799 FEN1; flap endonuclease-1 [EC:3.-.-.-]}	{COG0258 5'-3' exonuclease L Replication, recombination and repair}	{FEN_HYPBU Flap endonuclease 1 OS=Hyperthermus butylicus (strain DSM 5456 / JCM 9403 / PLM1-5) GN=fen PE=3 SV=1}	{XPG I-region}
C4.bin.22.faGL002103	{Flap endonuclease 1 [Candidatus Heimdallarchaeota archaeon AB_125]}	{K04799 FEN1; flap endonuclease-1 [EC:3.-.-.-]}	{COG0258 5'-3' exonuclease L Replication, recombination and repair}	{FEN_PYRHO Flap endonuclease 1 OS=Pyrococcus horikoshii (strain ATCC 700860 / DSM 12428 / JCM 9974 / NBRC 100139 / OT-3) GN=fen PE=1 SV=1}	{XPG I-region}
C4.bin.51.faGL02392	{Flap endonuclease 1 [Candidatus Heimdallarchaeota archaeon AB_125]}	{K04799 FEN1; flap endonuclease-1 [EC:3.-.-.-]}	{Structure-specific nuclease with 5'-flap endonuclease and 5'-3' exonuclease activities involved in DNA replication and repair. During DNA replication, cleaves the 5'-overhanging flap structure that is generated by displacement synthesis when DNA polymerase encounters the 5'-end of a downstream Okazaki fragment. Binds the unpaired 3'-DNA end and kinks the DNA to facilitate 5' cleavage specificity…	{Flap endonuclease 1 (FEN-1) (EC 3.1.-.-) (Flap structure-specific endonuclease 1)}	{XPG I-region}
C5.bin.12.faGL000909	{endonuclease [Candidatus Bathyarchaeota archaeon B63]}	{K04799 FEN1; flap endonuclease-1 [EC:3.-.-.-]}	{COG0258 5'-3' exonuclease L Replication, recombination and repair}	{FEN_THEON Flap endonuclease 1 OS=Thermococcus onnurineus (strain NA1) GN=fen PE=3 SV=1}	{NA}
H2.bin.2.faGL000041	{Flap endonuclease 1 [Candidatus Heimdallarchaeota archaeon LC_2]}	{K04799 FEN1; flap endonuclease-1 [EC:3.-.-.-]}	{COG0258 5'-3' exonuclease L Replication, recombination and repair}	{FEN_METST Flap endonuclease 1 OS=Methanosphaera stadtmanae (strain ATCC 43021 / DSM 3091 / JCM 11832 / MCB-3) GN=fen PE=3 SV=1}	{NA}
H2.bin.2.faGL002675	{Flap endonuclease 1 [Candidatus Heimdallarchaeota archaeon LC_2]}	{K04799 FEN1; flap endonuclease-1 [EC:3.-.-.-]}	{COG0258 5'-3' exonuclease L Replication, recombination and repair}	{FEN_CALMQ Flap endonuclease 1 OS=Caldivirga maquilingensis (strain ATCC 700844 / DSM 13496 / JCM 10307 / IC-167) GN=fen PE=3 SV=1}	{XPG I-region}
DNA ligase
Gene_id	{NR}	{KEGG}	{COG/eggNOG}	{SwissProt}	{Pfam}
C1.bin.2.faGL01670	{DNA ligase [Candidatus Heimdallarchaeota archaeon AB_125]}	{K10747 LIG1; DNA ligase 1 [EC:6.5.1.1 6.5.1.6 6.5.1.7]}	{DNA ligase that seals nicks in double-stranded DNA during DNA replication, DNA recombination and DNA repair}	{DNA ligase 2 (EC 6.5.1.1) (Polydeoxyribonucleotide synthase [ATP] 2)}	{ATP dependent DNA ligase domain}
C1.bin.20.faGL00648	{ATP-dependent DNA ligase [Thermofilum sp. ex4484_79]}	{K10747 LIG1; DNA ligase 1 [EC:6.5.1.1 6.5.1.6 6.5.1.7]}	{DNA ligase that seals nicks in double-stranded DNA during DNA replication, DNA recombination and DNA repair}	{DNA ligase 2 (EC 6.5.1.1) (Polydeoxyribonucleotide synthase [ATP] 2)}	{ATP dependent DNA ligase domain}
C1.bin.21.faGL00840	{ATP-dependent DNA ligase [Candidatus Heimdallarchaeota archaeon]}	{K10747 LIG1; DNA ligase 1 [EC:6.5.1.1 6.5.1.6 6.5.1.7]}	{DNA ligase (EC 6.5.1.1) (Polydeoxyribonucleotide synthase [ATP])}	{NA}	{ATP dependent DNA ligase domain}
C1.bin.76.faGL01684	{DNA ligase [Candidatus Heimdallarchaeota archaeon AB_125]}	{K10747 LIG1; DNA ligase 1 [EC:6.5.1.1 6.5.1.6 6.5.1.7]}	{DNA ligase that seals nicks in double-stranded DNA during DNA replication, DNA recombination and DNA repair}	{DNA ligase 2 (EC 6.5.1.1) (Polydeoxyribonucleotide synthase [ATP] 2)}	{ATP dependent DNA ligase domain}
C2.bin.3.faGL002109	{DNA ligase [Candidatus Heimdallarchaeota archaeon AB_125]}	{K10747 LIG1; DNA ligase 1 [EC:6.5.1.1 6.5.1.6 6.5.1.7]}	{COG1793 ATP-dependent DNA ligase L Replication, recombination and repair}	{DNLI_SULSO DNA ligase OS=Sulfolobus solfataricus (strain ATCC 35092 / DSM 1617 / JCM 11322 / P2) GN=lig PE=1 SV=1}	{ATP dependent DNA ligase domain}
C4.bin.14.faGL001584	{DNA ligase [Candidatus Heimdallarchaeota archaeon AB_125]}	{K10747 LIG1; DNA ligase 1 [EC:6.5.1.1 6.5.1.6 6.5.1.7]}	{COG1793 ATP-dependent DNA ligase L Replication, recombination and repair}	{DNLI2_THEPD DNA ligase 2 OS=Thermofilum pendens (strain DSM 2475 / Hrk 5) GN=lig2 PE=3 SV=1}	{ATP dependent DNA ligase domain}
C4.bin.22.faGL000324	{DNA ligase [Candidatus Heimdallarchaeota archaeon AB_125]}	{K10747 LIG1; DNA ligase 1 [EC:6.5.1.1 6.5.1.6 6.5.1.7]}	{COG1793 ATP-dependent DNA ligase L Replication, recombination and repair}	{DNLI2_THEPD DNA ligase 2 OS=Thermofilum pendens (strain DSM 2475 / Hrk 5) GN=lig2 PE=3 SV=1}	{ATP dependent DNA ligase domain}
C4.bin.51.faGL00670	{ATP-dependent DNA ligase [Candidatus Heimdallarchaeota archaeon]}	{K10747 LIG1; DNA ligase 1 [EC:6.5.1.1 6.5.1.6 6.5.1.7]}	{DNA ligase that seals nicks in double-stranded DNA during DNA replication, DNA recombination and DNA repair}	{DNA ligase (EC 6.5.1.1) (Polydeoxyribonucleotide synthase [ATP])}	{ATP dependent DNA ligase domain}
C5.bin.5.faGL01522	{ATP-dependent DNA ligase [Candidatus Heimdallarchaeota archaeon]}	{K10747 LIG1; DNA ligase 1 [EC:6.5.1.1 6.5.1.6 6.5.1.7]}	{DNA ligase that seals nicks in double-stranded DNA during DNA replication, DNA recombination and DNA repair}	{DNA ligase (EC 6.5.1.1) (Polydeoxyribonucleotide synthase [ATP])}	{NA}
C5.bin.10.faGL00601	{hypothetical protein E3J70_07165 [Candidatus Heimdallarchaeota archaeon]}	{K07577 putative mRNA 3-end processing factor}	{exonuclease of the beta-lactamase fold involved in RNA processing}	{Probable DNA ligase (EC 6.5.1.1) (Polydeoxyribonucleotide synthase [ATP])}	{NA}
C5.bin.12.faGL000694	{ATP-dependent DNA ligase [Candidatus Bathyarchaeota archaeon B26-2]}	{K10747 LIG1; DNA ligase 1 [EC:6.5.1.1 6.5.1.6 6.5.1.7]}	{COG1793 ATP-dependent DNA ligase L Replication, recombination and repair}	{DNLI2_THEPD DNA ligase 2 OS=Thermofilum pendens (strain DSM 2475 / Hrk 5) GN=lig2 PE=3 SV=1}	{ATP dependent DNA ligase domain}
snRNP
Gene_id	{NR}	{KEGG}	{COG/eggNOG}	{SwissProt}	{Pfam}
C1.bin.1.faGL01812	{putative snRNP Sm-like protein [Candidatus Heimdallarchaeota archaeon AB_125]}	{NA}	{snRNP Sm proteins}	{U6 snRNA-associated Sm-like protein LSm6}	{LSM domain}
C1.bin.2.faGL00262	{putative snRNP Sm-like protein [Candidatus Heimdallarchaeota archaeon AB_125]}	{K04796 RUXX; small nuclear ribonucleoprotein}	{Belongs to the snRNP Sm proteins family}	{Putative snRNP Sm-like protein}	{NA}
C1.bin.21.faGL02103	{small nuclear ribonucleoprotein [Candidatus Heimdallarchaeota archaeon]}	{K04796 RUXX; small nuclear ribonucleoprotein}	{NA}	{Putative snRNP Sm-like protein}	{NA}
C1.bin.76.faGL01197	{putative snRNP Sm-like protein [Candidatus Heimdallarchaeota archaeon AB_125]}	{NA}	{snRNP Sm proteins}	{U6 snRNA-associated Sm-like protein LSm6}	{LSM domain}
C4.bin.14.faGL001425	{putative snRNP Sm-like protein [Candidatus Heimdallarchaeota archaeon AB_125]}	{K04796 RUXX small nuclear ribonucleoprotein -- --}	{COG1958 Small nuclear ribonucleoprotein (snRNP) homolog K Transcription}	{RUXX_METBU Putative snRNP Sm-like protein OS=Methanococcoides burtonii (strain DSM 6242 / NBRC 107633 / OCM 468 / ACE-M) GN=Mbur_2181 PE=3 SV=1}	{LSM domain}
C4.bin.14.faGL003062	{hypothetical protein HeimAB125_03150 [Candidatus Heimdallarchaeota archaeon AB_125]}	{NA}	{COG1958 Small nuclear ribonucleoprotein (snRNP) homolog K Transcription}	{NA}	{NA}
C4.bin.22.faGL000297	{hypothetical protein HeimAB125_03150 [Candidatus Heimdallarchaeota archaeon AB_125]}	{NA}	{COG1958 Small nuclear ribonucleoprotein (snRNP) homolog K Transcription}	{NA}	{NA}
C4.bin.22.faGL000813	{putative snRNP Sm-like protein [Candidatus Heimdallarchaeota archaeon AB_125]}	{K04796 RUXX small nuclear ribonucleoprotein -- --}	{COG1958 Small nuclear ribonucleoprotein (snRNP) homolog K Transcription}	{RUXX_METBF Putative snRNP Sm-like protein OS=Methanosarcina barkeri (strain Fusaro / DSM 804) GN=Mbar_A3500 PE=3 SV=1}	{NA}
C4.bin.51.faGL01363	{putative snRNP Sm-like protein [Candidatus Heimdallarchaeota archaeon AB_125]}	{NA}	{snRNP Sm proteins}	{U6 snRNA-associated Sm-like protein LSm6}	{LSM domain}
C4.bin.51.faGL02457	{small nuclear ribonucleoprotein [Candidatus Heimdallarchaeota archaeon]}	{K04796 RUXX small nuclear ribonucleoprotein -- --}	{Belongs to the snRNP Sm proteins family}	{Putative snRNP Sm-like protein}	{NA}
C5.bin.5.faGL01220	{putative snRNP Sm-like protein [Candidatus Heimdallarchaeota archaeon AB_125]}	{K04796 RUXX small nuclear ribonucleoprotein -- --}	{Belongs to the snRNP Sm proteins family}	{Putative snRNP Sm-like protein}	{NA}
C5.bin.5.faGL01445	{putative snRNP Sm-like protein [Candidatus Heimdallarchaeota archaeon AB_125]}		{snRNP Sm proteins}	{U6 snRNA-associated Sm-like protein LSm6}	{LSM domain}
C5.bin.10.faGL00863	{RNA-binding protein [Candidatus Heimdallarchaeota archaeon]}	{K04796 RUXX small nuclear ribonucleoprotein -- --}	{snRNP Sm proteins}	{Putative snRNP Sm-like protein}	{LSM domain}
C5.bin.12.faGL000584	{Sm ribonucleoprotein-like protein [Candidatus Lokiarchaeota archaeon CR_4]}	{K04796 RUXX small nuclear ribonucleoprotein -- --}	{COG1958 Small nuclear ribonucleoprotein (snRNP) homolog K Transcription}	{RUXX_METBF Putative snRNP Sm-like protein OS=Methanosarcina barkeri (strain Fusaro / DSM 804) GN=Mbar_A3500 PE=3 SV=1}	{NA}
C5.bin.12.faGL001623	{RNA-binding protein [Desulfurococcales archaeon ex4484_217_2]}	{K04796 RUXX small nuclear ribonucleoprotein -- --}	{COG1958 Small nuclear ribonucleoprotein (snRNP) homolog K Transcription}	{RUXX_METAR Putative snRNP Sm-like protein OS=Methanocella arvoryzae (strain DSM 22066 / NBRC 105507 / MRE50) GN=UNCMA_29510 PE=3 SV=1}	{LSM domain}
Ribosome maturation protein
Gene_id	{NR}	{KEGG}	{COG/eggNOG}	{SwissProt}	{Pfam}
C1.bin.1.faGL02454	{ribosome assembly factor SBDS [Candidatus Heimdallarchaeota archaeon]}	{K14574 SDO1; ribosome maturation protein SDO1}	{PFAM Ribosome maturation protein}	{Ribosome maturation protein SDO1 homolog}	{NA}
C1.bin.2.faGL01343	{ribosome assembly factor SBDS [Candidatus Heimdallarchaeota archaeon]}	{K14574 SDO1; ribosome maturation protein SDO1}	{PFAM Ribosome maturation protein}	{Ribosome maturation protein SDO1 homolog}	{NA}
C1.bin.20.faGL00154	{ribosome assembly factor SBDS [Candidatus Pacearchaeota archaeon]}	{K14574 SDO1; ribosome maturation protein SDO1}	{mature ribosome assembly}	{Ribosome maturation protein SDO1 homolog}	{NA}
C1.bin.21.faGL01213	{ribosome assembly factor SBDS, partial [Candidatus Heimdallarchaeota archaeon]}	{K14574 SDO1; ribosome maturation protein SDO1}	{NA}	{Ribosome maturation protein SDO1 homolog}	{NA}
C1.bin.76.faGL00660	{ribosome assembly factor SBDS [Candidatus Heimdallarchaeota archaeon]}	{K14574 SDO1; ribosome maturation protein SDO1}	{PFAM Ribosome maturation protein}	{Ribosome maturation protein SDO1 homolog}	{Shwachman-Bodian-Diamond syndrome (SBDS) protein}
C2.bin.3.faGL001943	{hypothetical protein HeimC2_22730 [Candidatus Heimdallarchaeota archaeon LC_2]}	{K14574 SDO1; ribosome maturation protein SDO1}	{NA}	{NA}	{NA}
C4.bin.14.faGL002854	{hypothetical protein HeimC2_22730 [Candidatus Heimdallarchaeota archaeon LC_2]}	{K14574 SDO1; ribosome maturation protein SDO1}	{NA}	{NA}	{NA}
C4.bin.22.faGL000227	{hypothetical protein HeimC2_22730 [Candidatus Heimdallarchaeota archaeon LC_2]}	{K14574 SDO1; ribosome maturation protein SDO1}	{COG1500 Ribosome maturation protein Sdo1 J Translation, ribosomal structure and biogenesis}	{SDO1_METJA Ribosome maturation protein SDO1 homolog OS=Methanocaldococcus jannaschii (strain ATCC 43067 / DSM 2661 / JAL-1 / JCM 10045 / NBRC 100440) GN=MJ0592 PE=3 SV=1}	{NA}
C4.bin.51.faGL01583	{ribosome assembly factor SBDS, partial [Candidatus Heimdallarchaeota archaeon]}	{K14574 SDO1; ribosome maturation protein SDO1}	{PFAM Shwachman-Bodian-Diamond syndrome}	{Ribosome maturation protein SDO1 homolog}	{NA}
C5.bin.5.faGL00019	{ribosome assembly factor SBDS, partial [Candidatus Heimdallarchaeota archaeon]}	{K14574 SDO1; ribosome maturation protein SDO1}	{Ribosome maturation protein}	{Ribosome maturation protein SDO1 homolog}	{NA}
C5.bin.10.faGL00403	{ribosome assembly factor SBDS [Candidatus Heimdallarchaeota archaeon]}	{K14574 SDO1; ribosome maturation protein SDO1}	{mature ribosome assembly}	{Ribosome maturation protein SDO1 homolog}	{Shwachman-Bodian-Diamond syndrome (SBDS) protein}
C5.bin.12.faGL001546	{ribosome assembly factor SBDS [Thermococcus kodakarensis]}	{K14574 SDO1; ribosome maturation protein SDO1}	{COG1500 Ribosome maturation protein Sdo1 J Translation, ribosomal structure and biogenesis}	{SDO1_PYRAB Ribosome maturation protein SDO1 homolog OS=Pyrococcus abyssi (strain GE5 / Orsay) GN=PYRAB06080 PE=3 SV=1}	{SBDS protein, domain II}
H2.bin.2.faGL004090	{hypothetical protein HeimC2_22730 [Candidatus Heimdallarchaeota archaeon LC_2]}	{K14574 SDO1; ribosome maturation protein SDO1}	{COG1500 Ribosome maturation protein Sdo1 J Translation, ribosomal structure and biogenesis}	{NA}	{Shwachman-Bodian-Diamond syndrome (SBDS) protein}
Nucleolar GTP-binding protein
Gene_id	{NR}	{KEGG}	{COG/eggNOG}	{SwissProt}	{Pfam}
C1.bin.1.faGL00037	{GTPase Obg [Candidatus Heimdallarchaeota archaeon AB_125]}	{K06943 NOG1; nucleolar GTP-binding protein}	{Nucleolar GTP-binding protein 1 (NOG1)}	{Nucleolar GTP-binding protein 1 (Novel nucleolar protein 1)}	{50S ribosome-binding GTPase}
C1.bin.2.faGL00918	{GTP-binding protein [Candidatus Heimdallarchaeota archaeon]}	{K06943 NOG1; nucleolar GTP-binding protein}	{Nucleolar GTP-binding protein 1 (NOG1)}	{Nucleolar GTP-binding protein 1 (Novel nucleolar protein 1)}	{NOG1 N-terminal helical domain}
C1.bin.20.faGL00907	{hypothetical protein D6732_21595 [Euryarchaeota archaeon]}	{K06943 NOG1; nucleolar GTP-binding protein}	{Nucleolar GTP-binding protein 1 (NOG1)}	{Uncharacterized protein MJ1408}	{NOG1 N-terminal helical domain}
C1.bin.21.faGL00461	{GTP-binding protein [Thermoprotei archaeon]}	{NA}	{NA}	{Guanine nucleotide-binding protein-like NSN1 (Nucleolar GTP-binding protein NSN1) (DAR GTPase 4) (Protein nucleostemin-like 1)}	{NA}
C1.bin.76.faGL00042	{GTPase Obg [Candidatus Heimdallarchaeota archaeon AB_125]}	{K06943 NOG1; nucleolar GTP-binding protein}	{Nucleolar GTP-binding protein 1 (NOG1)}	{Nucleolar GTP-binding protein 1 (Novel nucleolar protein 1)}	{NOG1 N-terminal helical domain}
C2.bin.3.faGL001847	{GTPase Obg [Candidatus Heimdallarchaeota archaeon AB_125]}	{K06943 NOG1; nucleolar GTP-binding protein}	{COG1084 GTP-binding protein, GTP1/Obg family R General function prediction only}	{NA}	{NOG1 N-terminal helical domain}
C4.bin.14.faGL001779	{GTPase Obg [Candidatus Heimdallarchaeota archaeon AB_125]}	{K06943 NOG1; nucleolar GTP-binding protein}	{COG1084 GTP-binding protein, GTP1/Obg family R General function prediction only}	{NA}	{NOG1 N-terminal helical domain}
C4.bin.51.faGL01521	{GTPase Obg [Candidatus Heimdallarchaeota archaeon AB_125]}	{K06943 NOG1; nucleolar GTP-binding protein}	{Nucleolar GTP-binding protein 1 (NOG1)}	{Nucleolar GTP-binding protein 1 (Novel nucleolar protein 1)}	{NOG1 N-terminal helical domain}
C5.bin.5.faGL01239	{GTP-binding protein [Candidatus Heimdallarchaeota archaeon]}	{K06943 NOG1; nucleolar GTP-binding protein}	{Nucleolar GTP-binding protein 1 (NOG1)}	{Uncharacterized protein MJ1408}	{NOG1 N-terminal helical domain}
C5.bin.10.faGL01045	{hypothetical protein E3J70_10250 [Candidatus Heimdallarchaeota archaeon]}	{K06943 NOG1; nucleolar GTP-binding protein}	{TIGRFAM small GTP-binding protein}	{Nucleolar GTP-binding protein 1}	{NOG1 N-terminal helical domain}
C5.bin.12.faGL001901	{hypothetical protein B6U66_04680 [Candidatus Bathyarchaeota archaeon ex4484_135]}	{K06943 NOG1; nucleolar GTP-binding protein}	{COG1084 GTP-binding protein, GTP1/Obg family R General function prediction only}	{OBG_DICTD GTPase Obg OS=Dictyoglomus turgidum (strain Z-1310 / DSM 6724) GN=obg PE=3 SV=1}	{NOG1 N-terminal helical domain}
H2.bin.2.faGL000876	{GTPase Obg/CgtA [Candidatus Heimdallarchaeota archaeon LC_2]}	{K06943 NOG1; nucleolar GTP-binding protein}	{COG1084 GTP-binding protein, GTP1/Obg family R General function prediction only}	{GTPBA_DROPS GTP-binding protein 10 homolog OS=Drosophila pseudoobscura pseudoobscura GN=GA10450 PE=3 SV=1}	{NOG1 N-terminal helical domain}
H/ACA ribonucleoprotein complex
Gene_id	{NR}	{KEGG}	{COG/eggNOG}	{SwissProt}	{Pfam}
C1.bin.1.faGL00681	{RNA-guided pseudouridylation complex pseudouridine synthase subunit Cbf5 [Candidatus Heimdallarchaeota archaeon]}	{K11131 DKC1; H/ACA ribonucleoprotein complex subunit 4 [EC:5.4.99.-]}	{Could be responsible for synthesis of pseudouridine from uracil-55 in the psi GC loop of transfer RNAs}	{Probable tRNA pseudouridine synthase B (EC 5.4.99.25) (tRNA pseudouridine(55) synthase) (Psi55 synthase) (tRNA pseudouridylate synthase) (tRNA-uridine isomerase)}	{TruB family pseudouridylate synthase (N terminal domain)}
C1.bin.2.faGL00010	{putative tRNA pseudouridine synthase B [Candidatus Heimdallarchaeota archaeon AB_125]}	{K11131 DKC1; H/ACA ribonucleoprotein complex subunit 4 [EC:5.4.99.-]}	{Could be responsible for synthesis of pseudouridine from uracil-55 in the psi GC loop of transfer RNAs}	{Probable tRNA pseudouridine synthase B (EC 5.4.99.25) (tRNA pseudouridine(55) synthase) (Psi55 synthase) (tRNA pseudouridylate synthase) (tRNA-uridine isomerase)}	{TruB family pseudouridylate synthase (N terminal domain)}
C1.bin.2.faGL00173	{ribosome biogenesis protein [Candidatus Heimdallarchaeota archaeon]}	{K11130 NOP10; H/ACA ribonucleoprotein complex subunit 3}		{NA}	{NA}
C1.bin.20.faGL01680	{RNA-protein complex protein Nop10 [Candidatus Thorarchaeota archaeon]}	{K11130 NOP10; H/ACA ribonucleoprotein complex subunit 3}	{NA}	{NA}	{NA}
C1.bin.20.faGL01922	{MULTISPECIES: RNA-guided pseudouridylation complex pseudouridine synthase subunit Cbf5 [Methanobacterium]}	{K11131 DKC1; H/ACA ribonucleoprotein complex subunit 4 [EC:5.4.99.-]}	{Could be responsible for synthesis of pseudouridine from uracil-55 in the psi GC loop of transfer RNAs}	{Probable tRNA pseudouridine synthase B (EC 5.4.99.25) (tRNA pseudouridine(55) synthase) (Psi55 synthase) (tRNA pseudouridylate synthase) (tRNA-uridine isomerase)}	{NA}
C1.bin.21.faGL00609	{ribosome biogenesis protein [Candidatus Heimdallarchaeota archaeon]}	{K11130 NOP10; H/ACA ribonucleoprotein complex subunit 3}	{NA}	{NA}	{NA}
C1.bin.21.faGL01433	{RNA-guided pseudouridylation complex pseudouridine synthase subunit Cbf5 [Candidatus Heimdallarchaeota archaeon]}	{K11131 DKC1; H/ACA ribonucleoprotein complex subunit 4 [EC:5.4.99.-]}	{NA}	{Probable tRNA pseudouridine synthase B (EC 5.4.99.25) (tRNA pseudouridine(55) synthase) (Psi55 synthase) (tRNA pseudouridylate synthase) (tRNA-uridine isomerase)}	{TruB family pseudouridylate synthase (N terminal domain)}
C1.bin.76.faGL00261	{RNA-guided pseudouridylation complex pseudouridine synthase subunit Cbf5 [Candidatus Heimdallarchaeota archaeon]}	{K11131 DKC1; H/ACA ribonucleoprotein complex subunit 4 [EC:5.4.99.-]}	{Could be responsible for synthesis of pseudouridine from uracil-55 in the psi GC loop of transfer RNAs}	{Probable tRNA pseudouridine synthase B (EC 5.4.99.25) (tRNA pseudouridine(55) synthase) (Psi55 synthase) (tRNA pseudouridylate synthase) (tRNA-uridine isomerase)}	{TruB family pseudouridylate synthase (N terminal domain)}
C2.bin.3.faGL001158	{putative tRNA pseudouridine synthase B [Candidatus Heimdallarchaeota archaeon AB_125]}	{K11131 DKC1; H/ACA ribonucleoprotein complex subunit 4 [EC:5.4.99.-]}	{COG2016 Predicted ribosome-associated RNA-binding protein Tma20, contains PUA domain J Translation, ribosomal structure and biogenesis}	{TRUB_METKA Probable tRNA pseudouridine synthase B OS=Methanopyrus kandleri (strain AV19 / DSM 6324 / JCM 9639 / NBRC 100938) GN=truB PE=3 SV=1}	{TruB family pseudouridylate synthase (N terminal domain)}
C2.bin.3.faGL001774	{Ribosome biogenesis protein Nop10 [Candidatus Bathyarchaeota archaeon BA1]}	{K11130 NOP10; H/ACA ribonucleoprotein complex subunit 3}	{NA}	{NA}	{NA}
C4.bin.14.faGL001444	{Ribosome biogenesis protein Nop10 [Candidatus Bathyarchaeota archaeon BA1]}	{K11130 NOP10; H/ACA ribonucleoprotein complex subunit 3}	{NA}	{NA}	{NA}
C4.bin.14.faGL001490	{putative tRNA pseudouridine synthase B [Candidatus Heimdallarchaeota archaeon AB_125]}	{K11131 DKC1; H/ACA ribonucleoprotein complex subunit 4 [EC:5.4.99.-]}	{COG2016 Predicted ribosome-associated RNA-binding protein Tma20, contains PUA domain J Translation, ribosomal structure and biogenesis}	{TRUB_PYRHO Probable tRNA pseudouridine synthase B OS=Pyrococcus horikoshii (strain ATCC 700860 / DSM 12428 / JCM 9974 / NBRC 100139 / OT-3) GN=truB PE=3 SV=1}	{TruB family pseudouridylate synthase (N terminal domain)}
C4.bin.22.faGL000417	{putative tRNA pseudouridine synthase B [Candidatus Heimdallarchaeota archaeon AB_125]}	{K11131 DKC1; H/ACA ribonucleoprotein complex subunit 4 [EC:5.4.99.-]}	{COG0130 tRNA U55 pseudouridine synthase TruB, may also work on U342 of tmRNA J Translation, ribosomal structure and biogenesis}	{TRUB_METBF Probable tRNA pseudouridine synthase B OS=Methanosarcina barkeri (strain Fusaro / DSM 804) GN=truB PE=3 SV=1}	{TruB family pseudouridylate synthase (N terminal domain)}
C4.bin.22.faGL000634	{Ribosome biogenesis protein Nop10}	{K11130 NOP10; H/ACA ribonucleoprotein complex subunit 3}	{COG2260 rRNA maturation protein Nop10, contains Zn-ribbon domain J Translation, ribosomal structure and biogenesis}	{NOP10_METKA Ribosome biogenesis protein Nop10 OS=Methanopyrus kandleri (strain AV19 / DSM 6324 / JCM 9639 / NBRC 100938) GN=nop10 PE=3 SV=1}	{NA}
C4.bin.51.faGL02087	{ribosome biogenesis protein [Candidatus Heimdallarchaeota archaeon]}	{K11130 NOP10; H/ACA ribonucleoprotein complex subunit 3}		{NA}	{NA}
C4.bin.51.faGL03208	{RNA-guided pseudouridylation complex pseudouridine synthase subunit Cbf5 [Candidatus Heimdallarchaeota archaeon]}	{K11131 DKC1; H/ACA ribonucleoprotein complex subunit 4 [EC:5.4.99.-]}	{Could be responsible for synthesis of pseudouridine from uracil-55 in the psi GC loop of transfer RNAs}	{Probable tRNA pseudouridine synthase B (EC 5.4.99.25) (tRNA pseudouridine(55) synthase) (Psi55 synthase) (tRNA pseudouridylate synthase) (tRNA-uridine isomerase)}	{TruB family pseudouridylate synthase (N terminal domain)}
C5.bin.5.faGL01463	{putative tRNA pseudouridine synthase B [Candidatus Heimdallarchaeota archaeon AB_125]}	{K11131 DKC1; H/ACA ribonucleoprotein complex subunit 4 [EC:5.4.99.-]}	{Could be responsible for synthesis of pseudouridine from uracil-55 in the psi GC loop of transfer RNAs}	{Probable tRNA pseudouridine synthase B (EC 5.4.99.25) (tRNA pseudouridine(55) synthase) (Psi55 synthase) (tRNA pseudouridylate synthase) (tRNA-uridine isomerase)}	{tRNA pseudouridylate synthase B C-terminal domain}
C5.bin.10.faGL02006	{ribosome biogenesis protein [Candidatus Heimdallarchaeota archaeon]}	{K11130 NOP10; H/ACA ribonucleoprotein complex subunit 3}	{NA}	{NA}	{NA}
C5.bin.12.faGL001173	{ribosome biogenesis protein Nop10 [Methanocaldococcus fervens]}	{K11130 NOP10; H/ACA ribonucleoprotein complex subunit 3}	{COG2260 rRNA maturation protein Nop10, contains Zn-ribbon domain J Translation, ribosomal structure and biogenesis}	{NOP10_METJA Ribosome biogenesis protein Nop10 OS=Methanocaldococcus jannaschii (strain ATCC 43067 / DSM 2661 / JAL-1 / JCM 10045 / NBRC 100440) GN=nop10 PE=1 SV=1}	{NA}
C5.bin.12.faGL002715	{putative tRNA pseudouridine synthase B [Candidatus Methanoperedens nitroreducens]}	{K11131 DKC1; H/ACA ribonucleoprotein complex subunit 4 [EC:5.4.99.-]}	{COG2016 Predicted ribosome-associated RNA-binding protein Tma20, contains PUA domain J Translation, ribosomal structure and biogenesis}	{TRUB_THEKO Probable tRNA pseudouridine synthase B OS=Thermococcus kodakarensis (strain ATCC BAA-918 / JCM 12380 / KOD1) GN=truB PE=3 SV=1}	{TruB family pseudouridylate synthase (N terminal domain)}
H2.bin.2.faGL003877	{RNA-guided pseudouridylation complex pseudouridine synthase subunit Cbf5 [Methanothermus fervidus]}	{K11131 DKC1; H/ACA ribonucleoprotein complex subunit 4 [EC:5.4.99.-]}	{COG2016 Predicted ribosome-associated RNA-binding protein Tma20, contains PUA domain J Translation, ribosomal structure and biogenesis}	{TRUB_METKA Probable tRNA pseudouridine synthase B OS=Methanopyrus kandleri (strain AV19 / DSM 6324 / JCM 9639 / NBRC 100938) GN=truB PE=3 SV=1}	{TruB family pseudouridylate synthase (N terminal domain)}
Nucleolar protein 56
Gene_id	{NR}	{KEGG}	{COG/eggNOG}	{SwissProt}	{Pfam}
C1.bin.2.faGL01136	{putative NOP5 family protein [Candidatus Heimdallarchaeota archaeon AB_125]}	{K14564 NOP56; nucleolar protein 56}	{PFAM Pre-mRNA processing ribonucleoprotein, binding}	{Uncharacterized NOP5 family protein MJ0694}	{snoRNA binding domain, fibrillarin}
C1.bin.20.faGL01123	{C/D box methylation guide ribonucleoprotein complex aNOP56 subunit [Candidatus Verstraetearchaeota archaeon]}	{K14564 NOP56; nucleolar protein 56}	{PFAM Pre-mRNA processing ribonucleoprotein, binding}	{Nucleolar protein 58 (MSSP) (Nucleolar protein 5) (SIK-similar protein)}	{snoRNA binding domain, fibrillarin}
C2.bin.3.faGL001495	{putative NOP5 family protein [Candidatus Heimdallarchaeota archaeon AB_125]}	{K14564 NOP56; nucleolar protein 56}	{COG1498 RNA processing factor Prp31, contains Nop domain J Translation, ribosomal structure and biogenesis}	{NA}	{snoRNA binding domain, fibrillarin}
C4.bin.14.faGL002432	{putative NOP5 family protein [Candidatus Heimdallarchaeota archaeon AB_125]}	{K14564 NOP56; nucleolar protein 56}	{COG1498 RNA processing factor Prp31, contains Nop domain J Translation, ribosomal structure and biogenesis}	{Y694_METJA Uncharacterized NOP5 family protein MJ0694 OS=Methanocaldococcus jannaschii (strain ATCC 43067 / DSM 2661 / JAL-1 / JCM 10045 / NBRC 100440) GN=MJ0694 PE=1 SV=1}	{snoRNA binding domain, fibrillarin}
C4.bin.22.faGL001885	{putative NOP5 family protein [Candidatus Heimdallarchaeota archaeon AB_125]}	{K14564 NOP56; nucleolar protein 56}	{COG1498 RNA processing factor Prp31, contains Nop domain J Translation, ribosomal structure and biogenesis}	{Y694_METJA Uncharacterized NOP5 family protein MJ0694 OS=Methanocaldococcus jannaschii (strain ATCC 43067 / DSM 2661 / JAL-1 / JCM 10045 / NBRC 100440) GN=MJ0694 PE=1 SV=1}	{snoRNA binding domain, fibrillarin}
C4.bin.51.faGL02794	{putative NOP5 family protein [Candidatus Heimdallarchaeota archaeon AB_125]}	{K14564 NOP56; nucleolar protein 56}	{PFAM Pre-mRNA processing ribonucleoprotein, binding}	{Uncharacterized NOP5 family protein MJ0694}	{snoRNA binding domain, fibrillarin}
C5.bin.10.faGL01093	{hypothetical protein E3J70_06275 [Candidatus Heimdallarchaeota archaeon]}	{K14564 NOP56; nucleolar protein 56}	{PFAM Pre-mRNA processing ribonucleoprotein, binding}	{Nucleolar protein 58}	{snoRNA binding domain, fibrillarin}
C5.bin.12.faGL002845	{hypothetical protein A3K80_07975 [Candidatus Bathyarchaeota archaeon RBG_13_38_9]}	{K14564 NOP56; nucleolar protein 56}	{COG1498 RNA processing factor Prp31, contains Nop domain J Translation, ribosomal structure and biogenesis}	{NOP58_RAT Nucleolar protein 58 OS=Rattus norvegicus GN=Nop58 PE=1 SV=1}	{snoRNA binding domain, fibrillarin}
H2.bin.2.faGL001953	{putative NOP5 family protein [Candidatus Heimdallarchaeota archaeon LC_2]}	{K14564 NOP56; nucleolar protein 56}	{COG1498 RNA processing factor Prp31, contains Nop domain J Translation, ribosomal structure and biogenesis}	{NA}	{snoRNA binding domain, fibrillarin}
Ribonuclease P protein
Gene_id	{NR}	{KEGG}	{COG/eggNOG}	{SwissProt}	{Pfam}
C1.bin.1.faGL00190	{ribonuclease P [Candidatus Heimdallarchaeota archaeon]}	{K03540 RPR2; ribonuclease P protein subunit RPR2 [EC:3.1.26.5]}	{tRNA 5'-leader removal}	{NA}	{NA}
C1.bin.1.faGL00606	{ribonuclease P protein subunit [Candidatus Heimdallarchaeota archaeon]}	{K03538 POP4; ribonuclease P protein subunit POP4 [EC:3.1.26.5]}	{Part of ribonuclease P, a protein complex that generates mature tRNA molecules by cleaving their 5'-ends}	{Ribonuclease P protein component 1 (RNase P component 1) (EC 3.1.26.5) (Rpp29)}	{NA}
C1.bin.1.faGL02469	{hypothetical protein E3J43_03775 [Candidatus Heimdallarchaeota archaeon]}	{K03537 POP5; ribonuclease P/MRP protein subunit POP5 [EC:3.1.26.5]}	{Part of ribonuclease P, a protein complex that generates mature tRNA molecules by cleaving their 5'-ends}	{NA}	{NA}
C1.bin.2.faGL00243	{ribonuclease P [Candidatus Heimdallarchaeota archaeon]}	{K03540 RPR2; ribonuclease P protein subunit RPR2 [EC:3.1.26.5]}	{Part of ribonuclease P, a protein complex that generates mature tRNA molecules by cleaving their 5'-ends}	{NA}	{NA}
C1.bin.2.faGL01778	{ribonuclease P protein subunit [Candidatus Heimdallarchaeota archaeon]}	{K03538 POP4; ribonuclease P protein subunit POP4 [EC:3.1.26.5]}	{Part of ribonuclease P, a protein complex that generates mature tRNA molecules by cleaving their 5'-ends}	{Ribonuclease P protein component 1 (RNase P component 1) (EC 3.1.26.5) (Rpp29)}	{NA}
C1.bin.20.faGL00404	{Ribonuclease P component 1 [Thermococcus paralvinellae]}	{K03538 POP4; ribonuclease P protein subunit POP4 [EC:3.1.26.5]}	{NA}	{Ribonuclease P protein component 1 (RNase P component 1) (EC 3.1.26.5) (Rpp29)}	{NA}
C1.bin.20.faGL00443	{ribonuclease P protein component 2 [Thermococci archaeon]}	{K03537 POP5; ribonuclease P/MRP protein subunit POP5 [EC:3.1.26.5]}	{Part of ribonuclease P, a protein complex that generates mature tRNA molecules by cleaving their 5'-ends}	{NA}	{NA}
C1.bin.21.faGL00337	{ribonuclease P [Candidatus Heimdallarchaeota archaeon]}	{K03540 RPR2; ribonuclease P protein subunit RPR2 [EC:3.1.26.5]}	{NA}	{NA}	{NA}
C1.bin.21.faGL01031	{ribonuclease P protein subunit [Candidatus Heimdallarchaeota archaeon]}	{K03538 POP4; ribonuclease P protein subunit POP4 [EC:3.1.26.5]}	{NA}	{Ribonuclease P protein component 1 (RNase P component 1) (EC 3.1.26.5) (Rpp29)}	{NA}
C1.bin.76.faGL00606	{ribonuclease P [Candidatus Heimdallarchaeota archaeon]}	{K03540 RPR2; ribonuclease P protein subunit RPR2 [EC:3.1.26.5]}	{Part of ribonuclease P, a protein complex that generates mature tRNA molecules by cleaving their 5'-ends}	{NA}	{NA}
C1.bin.76.faGL01091	{ribonuclease P protein subunit [Candidatus Heimdallarchaeota archaeon]}	{K03538 POP4; ribonuclease P protein subunit POP4 [EC:3.1.26.5]}	{Part of ribonuclease P, a protein complex that generates mature tRNA molecules by cleaving their 5'-ends}	{Ribonuclease P protein component 1 (RNase P component 1) (EC 3.1.26.5) (Rpp29)}	{NA}
C2.bin.3.faGL000175	{Ribonuclease P protein component 4 [Candidatus Heimdallarchaeota archaeon AB_125]}	{K03540 RPR2; ribonuclease P protein subunit RPR2 [EC:3.1.26.5]}	{COG2023 RNase P subunit RPR2 J Translation, ribosomal structure and biogenesis}	{RNP4_METMA Ribonuclease P protein component 4 OS=Methanosarcina mazei (strain ATCC BAA-159 / DSM 3647 / Goe1 / Go1 / JCM 11833 / OCM 88) GN=rnp4 PE=3 SV=1}	{NA}
C2.bin.3.faGL001627	{Ribonuclease P protein component 1 [Candidatus Heimdallarchaeota archaeon AB_125]}	{K03538 POP4; ribonuclease P protein subunit POP4 [EC:3.1.26.5]}	{COG1588 RNase P/RNase MRP subunit p29 J Translation, ribosomal structure and biogenesis}	{RNP1_METST Ribonuclease P protein component 1 OS=Methanosphaera stadtmanae (strain ATCC 43021 / DSM 3091 / JCM 11832 / MCB-3) GN=rnp1 PE=3 SV=1}	{NA}
C4.bin.14.faGL001301	{Ribonuclease P protein component 4 [Candidatus Heimdallarchaeota archaeon AB_125]}	{K03540 RPR2; ribonuclease P protein subunit RPR2 [EC:3.1.26.5]}	{COG2023 RNase P subunit RPR2 J Translation, ribosomal structure and biogenesis}	{RNP4_PYRAB Ribonuclease P protein component 4 OS=Pyrococcus abyssi (strain GE5 / Orsay) GN=rnp4 PE=3 SV=1}	{NA}
C4.bin.14.faGL001471	{Ribonuclease P protein component 1 [Candidatus Heimdallarchaeota archaeon AB_125]}	{K03538 POP4; ribonuclease P protein subunit POP4 [EC:3.1.26.5]}	{NA}	{NA}	{NA}
C4.bin.14.faGL002834	{Ribonuclease P protein component 2 [Candidatus Heimdallarchaeota archaeon AB_125]}	{K03537 POP5; ribonuclease P/MRP protein subunit POP5 [EC:3.1.26.5]}	{COG1369 RNase P/RNase MRP subunit POP5 J Translation, ribosomal structure and biogenesis}	{NA}	{NA}
C4.bin.22.faGL000259	{Ribonuclease P protein component 4 [Candidatus Heimdallarchaeota archaeon AB_125]}	{K03540 RPR2; ribonuclease P protein subunit RPR2 [EC:3.1.26.5]}	{COG2023 RNase P subunit RPR2 J Translation, ribosomal structure and biogenesis}	{RNP4_METM7 Ribonuclease P protein component 4 OS=Methanococcus maripaludis (strain C7 / ATCC BAA-1331) GN=rnp4 PE=3 SV=1}	{NA}
C4.bin.22.faGL000402	{Ribonuclease P protein component 1 [Candidatus Heimdallarchaeota archaeon AB_125]}	{K03538 POP4; ribonuclease P protein subunit POP4 [EC:3.1.26.5]}	{COG1588 RNase P/RNase MRP subunit p29 J Translation, ribosomal structure and biogenesis}	{RNP1_PYRHO Ribonuclease P protein component 1 OS=Pyrococcus horikoshii (strain ATCC 700860 / DSM 12428 / JCM 9974 / NBRC 100139 / OT-3) GN=rnp1 PE=1 SV=1}	{NA}
C4.bin.51.faGL02482	{ribonuclease P [Candidatus Heimdallarchaeota archaeon]}	{K03540 RPR2; ribonuclease P protein subunit RPR2 [EC:3.1.26.5]}	{Part of ribonuclease P, a protein complex that generates mature tRNA molecules by cleaving their 5'-ends}	{NA}	{NA}
C4.bin.51.faGL03189	{ribonuclease P protein subunit [Candidatus Heimdallarchaeota archaeon]}	{K03538 POP4; ribonuclease P protein subunit POP4 [EC:3.1.26.5]}	{Part of ribonuclease P, a protein complex that generates mature tRNA molecules by cleaving their 5'-ends}	{Ribonuclease P protein component 1 (RNase P component 1) (EC 3.1.26.5) (Rpp29)}	{NA}
C5.bin.5.faGL01601	{ribonuclease P [Candidatus Heimdallarchaeota archaeon]}	{K03540 RPR2; ribonuclease P protein subunit RPR2 [EC:3.1.26.5]}	{Part of ribonuclease P, a protein complex that generates mature tRNA molecules by cleaving their 5'-ends}	{NA}	{NA}
C5.bin.10.faGL01668	{ribonuclease P protein component 1 [Candidatus Heimdallarchaeota archaeon]}	{K03538 POP4; ribonuclease P protein subunit POP4 [EC:3.1.26.5]}	{Part of ribonuclease P, a protein complex that generates mature tRNA molecules by cleaving their 5'-ends}	{Ribonuclease P protein component 1 (RNase P component 1) (EC 3.1.26.5) (Rpp29)}	{Ribonuclease P/MRP, subunit p29}
C5.bin.12.faGL000250	{ribonuclease P [Methanobacterium congolense]}	{K03538 POP4; ribonuclease P protein subunit POP4 [EC:3.1.26.5]}	{COG1588 RNase P/RNase MRP subunit p29 J Translation, ribosomal structure and biogenesis}	{RNP1_STAMF Ribonuclease P protein component 1 OS=Staphylothermus marinus (strain ATCC 43588 / DSM 3639 / JCM 9404 / F1) GN=rnp1 PE=3 SV=1}	{NA}
RIO kinases
Gene_id	{NR}	{KEGG}	{COG/eggNOG}	{SwissProt}	{Pfam}
C1.bin.1.faGL00134	{RIO-type serine/threonine-protein kinase Rio1 [Candidatus Heimdallarchaeota archaeon AB_125]}	{K07178 RIOK1; RIO kinase 1 [EC:2.7.11.1]}	{Serine threonine protein kinase involved in cell cycle control}	{RIO-type serine/threonine-protein kinase Rio1 (EC 2.7.11.1) (EC 3.6.3.-)}	{RIO1 family}
C1.bin.1.faGL01814	{RIO-type serine/threonine-protein kinase Rio2 [Candidatus Heimdallarchaeota archaeon AB_125]}	{K07179 RIOK2; RIO kinase 2 [EC:2.7.11.1]}	{RIO-like serine threonine protein kinase fused to N-terminal HTH domain}	{Serine/threonine-protein kinase RIO2 (EC 2.7.11.1)}	{RIO1 family}
C1.bin.1.faGL02165	{serine protein kinase RIO [Candidatus Heimdallarchaeota archaeon]}	{K07178 RIOK1; RIO kinase 1 [EC:2.7.11.1]}	{Serine threonine protein kinase}	{Serine/threonine-protein kinase RIO1 (EC 2.7.11.1) (EC 3.6.3.-) (RIO kinase 1)}	{RIO1 family}
C1.bin.2.faGL00044	{serine protein kinase RIO [Candidatus Heimdallarchaeota archaeon]}	{K07178 RIOK1; RIO kinase 1 [EC:2.7.11.1]}	{serine threonine protein kinase}	{Serine/threonine-protein kinase rio1 (EC 2.7.11.1) (EC 3.6.3.-)}	{RIO1 family}
C1.bin.2.faGL01421	{RIO-type serine/threonine-protein kinase Rio2 [Candidatus Heimdallarchaeota archaeon AB_125]}	{K07179 RIOK2; RIO kinase 2 [EC:2.7.11.1]}	{RIO-like serine threonine protein kinase fused to N-terminal HTH domain}	{Serine/threonine-protein kinase RIO2 (EC 2.7.11.1) (RIO kinase 2)}	{RIO1 family}
C1.bin.20.faGL00976	{serine protein kinase RIO [Candidatus Heimdallarchaeota archaeon]}	{K07178 RIOK1; RIO kinase 1 [EC:2.7.11.1]}	{serine threonine protein kinase}	{Serine/threonine-protein kinase RIO1 (EC 2.7.11.1) (EC 3.6.3.-) (RIO kinase 1)}	{RIO1 family}
C1.bin.20.faGL01264	{RIO-type serine/threonine-protein kinase Rio2 [Candidatus Heimdallarchaeota archaeon LC_2]}	{K07179 RIOK2; RIO kinase 2 [EC:2.7.11.1]}	{RIO-like serine threonine protein kinase fused to N-terminal HTH domain}	{Serine/threonine-protein kinase RIO2 (EC 2.7.11.1)}	{RIO1 family}
C1.bin.20.faGL01548	{RIO-type serine/threonine-protein kinase Rio1 [Candidatus Heimdallarchaeota archaeon AB_125]}	{K07178 RIOK1; RIO kinase 1 [EC:2.7.11.1]}	{Belongs to the protein kinase superfamily. RIO-type Ser Thr kinase family}	{NA}	{RIO1 family}
C1.bin.21.faGL00717	{serine protein kinase RIO [Candidatus Heimdallarchaeota archaeon]}	{K07178 RIOK1; RIO kinase 1 [EC:2.7.11.1]}	{NA}	{Serine/threonine-protein kinase RIO1 (EC 2.7.11.1) (EC 3.6.3.-) (RIO kinase 1)}	{RIO1 family}
C1.bin.21.faGL02129	{RIO-type serine/threonine-protein kinase Rio2 [Candidatus Heimdallarchaeota archaeon AB_125]}	{K07179 RIOK2; RIO kinase 2 [EC:2.7.11.1]}	{NA}	{Serine/threonine-protein kinase RIO2 (EC 2.7.11.1)}	{RIO1 family}
C1.bin.21.faGL02478	{RIO-type serine/threonine-protein kinase Rio1 [Candidatus Heimdallarchaeota archaeon AB_125]}	{K07178 RIOK1; RIO kinase 1 [EC:2.7.11.1]}	{NA}	{Serine/threonine-protein kinase RIO1 (EC 2.7.11.1) (EC 3.6.3.-) (RIO kinase 1)}	{NA}
C1.bin.76.faGL00449	{serine protein kinase RIO [Candidatus Heimdallarchaeota archaeon]}	{K07178 RIOK1; RIO kinase 1 [EC:2.7.11.1]}	{serine threonine protein kinase}	{Serine/threonine-protein kinase RIO1 (EC 2.7.11.1) (EC 3.6.3.-) (RIO kinase 1)}	{RIO1 family}
C1.bin.76.faGL01195	{RIO-type serine/threonine-protein kinase Rio2 [Candidatus Heimdallarchaeota archaeon AB_125]}	{K07179 RIOK2; RIO kinase 2 [EC:2.7.11.1]}	{RIO-like serine threonine protein kinase fused to N-terminal HTH domain}	{Serine/threonine-protein kinase RIO2 (EC 2.7.11.1)}	{RIO1 family}
C2.bin.3.faGL001336	{serine protein kinase RIO [Methanocella arvoryzae]}	{K07178 RIOK1; RIO kinase 1 [EC:2.7.11.1]}	{COG1718 Serine/threonine-protein kinase RIO1 T Signal transduction mechanisms}	{RIOK1_HUMAN Serine/threonine-protein kinase RIO1 OS=Homo sapiens GN=RIOK1 PE=1 SV=2}	{RIO1 family}
C4.bin.14.faGL000844	{serine protein kinase RIO [Ignicoccus hospitalis]}	{K07178 RIOK1; RIO kinase 1 [EC:2.7.11.1]}	{COG1718 Serine/threonine-protein kinase RIO1 T Signal transduction mechanisms}	{RIOK1_HUMAN Serine/threonine-protein kinase RIO1 OS=Homo sapiens GN=RIOK1 PE=1 SV=2}	{RIO1 family}
C4.bin.22.faGL000511	{RIO-type serine/threonine-protein kinase Rio2 [Candidatus Heimdallarchaeota archaeon AB_125]}	{K07179 RIOK2; RIO kinase 2 [EC:2.7.11.1]}	{COG0478 RIO-like serine/threonine protein kinase fused to N-terminal HTH domain T Signal transduction mechanisms}	{NA}	{RIO1 family}
C4.bin.22.faGL001699	{non-specific serine/threonine protein kinase [Candidatus Bathyarchaeota archaeon B26-1]}	{K07178 RIOK1; RIO kinase 1 [EC:2.7.11.1]}	{COG1718 Serine/threonine-protein kinase RIO1 T Signal transduction mechanisms}	{RIOK1_HUMAN Serine/threonine-protein kinase RIO1 OS=Homo sapiens GN=RIOK1 PE=1 SV=2}	{RIO1 family}
C4.bin.51.faGL01057	{serine protein kinase RIO [Candidatus Heimdallarchaeota archaeon]}	{K07178 RIOK1; RIO kinase 1 [EC:2.7.11.1]}	{serine threonine protein kinase}	{Serine/threonine-protein kinase RIO1 (EC 2.7.11.1) (EC 3.6.3.-) (RIO kinase 1)}	{RIO1 family}
C4.bin.51.faGL01134	{RIO-type serine/threonine-protein kinase Rio1 [Candidatus Heimdallarchaeota archaeon AB_125]}	{K07178 RIOK1; RIO kinase 1 [EC:2.7.11.1]}	{Belongs to the protein kinase superfamily. RIO-type Ser Thr kinase family}	{Serine/threonine-protein kinase rio1 (EC 2.7.11.1) (EC 3.6.3.-)}	{RIO1 family}
C4.bin.51.faGL01361	{RIO-type serine/threonine-protein kinase Rio2 [Candidatus Heimdallarchaeota archaeon AB_125]}	{K07179 RIOK2; RIO kinase 2 [EC:2.7.11.1]}	{RIO-like serine threonine protein kinase fused to N-terminal HTH domain}	{Serine/threonine-protein kinase RIO2 (EC 2.7.11.1)}	{RIO1 family}
C5.bin.5.faGL00866	{RIO-type serine/threonine-protein kinase Rio1 [Candidatus Heimdallarchaeota archaeon AB_125]}	{K07178 RIOK1; RIO kinase 1 [EC:2.7.11.1]}	{Belongs to the protein kinase superfamily. RIO-type Ser Thr kinase family}	{Serine/threonine-protein kinase RIO1 (EC 2.7.11.1) (EC 3.6.3.-) (RIO kinase 1)}	{RIO1 family}
C5.bin.10.faGL00620	{hypothetical protein DRO63_07775 [Candidatus Heimdallarchaeota archaeon]}	{K07178 RIOK1; RIO kinase 1 [EC:2.7.11.1]}	{serine threonine protein kinase}	{RIO-type serine/threonine-protein kinase Rio1 (EC 2.7.11.1) (EC 3.6.3.-)}	{RIO1 family}
C5.bin.10.faGL00624	{hypothetical protein DRO63_07775 [Candidatus Heimdallarchaeota archaeon]}	{K07178 RIOK1; RIO kinase 1 [EC:2.7.11.1]}	{Belongs to the protein kinase superfamily. RIO-type Ser Thr kinase family}	{NA}	{RIO1 family}
C5.bin.10.faGL01688	{serine/threonine protein kinase [Candidatus Heimdallarchaeota archaeon]}	{K07179 RIOK2; RIO kinase 2 [EC:2.7.11.1]}	{RIO-like serine threonine protein kinase fused to N-terminal HTH domain}	{RIO-type serine/threonine-protein kinase Rio2 (EC 2.7.11.1)}	{RIO1 family}
C5.bin.12.faGL000983	{RIO-type serine/threonine-protein kinase Rio2 [Lokiarchaeum sp. GC14_75]}	{K07179 RIOK2; RIO kinase 2 [EC:2.7.11.1]}	{COG0478 RIO-like serine/threonine protein kinase fused to N-terminal HTH domain T Signal transduction mechanisms}	{NA}	{RIO1 family}
C5.bin.12.faGL001921	{putative serine/threonine kinase [Methanocella paludicola SANAE]}	{K07178 RIOK1; RIO kinase 1 [EC:2.7.11.1]}	{COG1718 Serine/threonine-protein kinase RIO1 T Signal transduction mechanisms}	{RIO1_ARCFU RIO-type serine/threonine-protein kinase Rio1 OS=Archaeoglobus fulgidus (strain ATCC 49558 / VC-16 / DSM 4304 / JCM 9628 / NBRC 100126) GN=rio1 PE=1 SV=1}	{RIO1 family}
H2.bin.2.faGL002587	{RIO-type serine/threonine-protein kinase Rio1 [Candidatus Heimdallarchaeota archaeon LC_2]}	{K07178 RIOK1; RIO kinase 1 [EC:2.7.11.1]}	{COG1718 Serine/threonine-protein kinase RIO1 T Signal transduction mechanisms}	{RIO1_DICDI Serine/threonine-protein kinase rio1 OS=Dictyostelium discoideum GN=rio1 PE=3 SV=1}	{RIO1 family}
H2.bin.2.faGL003868	{RIO-type serine/threonine-protein kinase Rio2 [Candidatus Heimdallarchaeota archaeon LC_2]}	{K07179 RIOK2; RIO kinase 2 [EC:2.7.11.1]}	{COG0478 RIO-like serine/threonine protein kinase fused to N-terminal HTH domain T Signal transduction mechanisms}	{NA}	{RIO1 family}
U3 small nucleolar ribonucleoprotein protein
Gene_id	{NR}	{KEGG}	{COG/eggNOG}	{SwissProt}	{Pfam}
C1.bin.21.faGL00187	{hypothetical protein E3J43_04330 [Candidatus Heimdallarchaeota archaeon]}	{K14561 IMP4; U3 small nucleolar ribonucleoprotein protein IMP4}	{NA}	{NA}	{NA}
C1.bin.76.faGL00655	{hypothetical protein E3J43_04330 [Candidatus Heimdallarchaeota archaeon]}	{K14561 IMP4; U3 small nucleolar ribonucleoprotein protein IMP4}	{NA}	{NA}	{NA}
C5.bin.5.faGL00465	{hypothetical protein E3J43_04330 [Candidatus Heimdallarchaeota archaeon]}	{K14561 IMP4; U3 small nucleolar ribonucleoprotein protein IMP4}	{rRNA primary transcript binding}	{NA}	{NA}
C5.bin.10.faGL00882	{hypothetical protein E3J70_06900 [Candidatus Heimdallarchaeota archaeon]}	{K14561 IMP4; U3 small nucleolar ribonucleoprotein protein IMP4}	{Probably involved in the biogenesis of the ribosome}	{Probable Brix domain-containing ribosomal biogenesis protein}	{NA}
C5.bin.12.faGL000974	{Probable Brix domain-containing ribosomal biogenesis protein}	{K14561 IMP4; U3 small nucleolar ribonucleoprotein protein IMP4}	{COG2136 rRNA maturation protein Rpf1, contains Brix/IMP4 (anticodon-binding) domain J Translation, ribosomal structure and biogenesis}	{BRIX_AERPE Probable Brix domain-containing ribosomal biogenesis protein OS=Aeropyrum pernix (strain ATCC 700893 / DSM 11879 / JCM 9820 / NBRC 100138 / K1) GN=APE_1443.1 PE=1 SV=2}	{NA}
H2.bin.2.faGL004082	{hypothetical protein HeimC2_22650 [Candidatus Heimdallarchaeota archaeon LC_2]}	{K14561 IMP4; U3 small nucleolar ribonucleoprotein protein IMP4}	{NA}	{BRIX_PYRHO Probable Brix domain-containing ribosomal biogenesis protein OS=Pyrococcus horikoshii (strain ATCC 700860 / DSM 12428 / JCM 9974 / NBRC 100139 / OT-3) GN=PH1900 PE=3 SV=1}	{NA}
EIF6
Gene_id	{NR}	{KEGG}	{COG/eggNOG}	{SwissProt}	{Pfam}
C1.bin.1.faGL01097	{Translation initiation factor 6 [Candidatus Heimdallarchaeota archaeon AB_125]}	{K03264 EIF6; translation initiation factor 6}	{Binds to the 50S ribosomal subunit and prevents its association with the 30S ribosomal subunit to form the 70S initiation complex}	{Translation initiation factor 6 (aIF-6)}	{eIF-6 family}
C1.bin.2.faGL01476	{Translation initiation factor 6 [Candidatus Heimdallarchaeota archaeon AB_125]}	{K03264 EIF6; translation initiation factor 6}	{Binds to the 50S ribosomal subunit and prevents its association with the 30S ribosomal subunit to form the 70S initiation complex}	{Translation initiation factor 6 (aIF-6)}	{eIF-6 family}
C1.bin.20.faGL01578	{translation initiation factor IF-6 [Candidatus Heimdallarchaeota archaeon]}	{K03264 EIF6; translation initiation factor 6}	{NA}	{Translation initiation factor 6 (aIF-6)}	{eIF-6 family}
C1.bin.21.faGL00484	{translation initiation factor IF-6 [Candidatus Heimdallarchaeota archaeon]}	{K03264 EIF6; translation initiation factor 6}	{NA}	{Translation initiation factor 6 (aIF-6)}	{eIF-6 family}
C1.bin.76.faGL00587	{Translation initiation factor 6 [Candidatus Heimdallarchaeota archaeon AB_125]}	{K03264 EIF6; translation initiation factor 6}	{Binds to the 50S ribosomal subunit and prevents its association with the 30S ribosomal subunit to form the 70S initiation complex}	{Translation initiation factor 6 (aIF-6)}	{eIF-6 family}
C2.bin.3.faGL000198	{Translation initiation factor 6 [Candidatus Heimdallarchaeota archaeon AB_125]}	{K03264 EIF6; translation initiation factor 6}	{COG1976 Translation initiation factor 6 (eIF-6) J Translation, ribosomal structure and biogenesis}	{IF6_METM7 Translation initiation factor 6 OS=Methanococcus maripaludis (strain C7 / ATCC BAA-1331) GN=eif6 PE=3 SV=1}	{eIF-6 family}
C4.bin.14.faGL001288	{Translation initiation factor 6 [Candidatus Heimdallarchaeota archaeon AB_125]}	{K03264 EIF6; translation initiation factor 6}	{COG1976 Translation initiation factor 6 (eIF-6) J Translation, ribosomal structure and biogenesis}	{IF6_METM7 Translation initiation factor 6 OS=Methanococcus maripaludis (strain C7 / ATCC BAA-1331) GN=eif6 PE=3 SV=1}	{eIF-6 family}
C4.bin.22.faGL000241	{Translation initiation factor 6 [Candidatus Heimdallarchaeota archaeon AB_125]}	{K03264 EIF6; translation initiation factor 6}	{COG1976 Translation initiation factor 6 (eIF-6) J Translation, ribosomal structure and biogenesis}	{IF6_PYRHO Translation initiation factor 6 OS=Pyrococcus horikoshii (strain ATCC 700860 / DSM 12428 / JCM 9974 / NBRC 100139 / OT-3) GN=eif6 PE=3 SV=1}	{eIF-6 family}
C4.bin.51.faGL01691	{Translation initiation factor 6 [Candidatus Heimdallarchaeota archaeon AB_125]}	{K03264 EIF6; translation initiation factor 6}	{Binds to the 50S ribosomal subunit and prevents its association with the 30S ribosomal subunit to form the 70S initiation complex}	{Translation initiation factor 6 (aIF-6)}	{eIF-6 family}
C5.bin.10.faGL00786	{translation initiation factor IF-6 [Candidatus Heimdallarchaeota archaeon]}	{K03264 EIF6; translation initiation factor 6}	{Binds to the 50S ribosomal subunit and prevents its association with the 30S ribosomal subunit to form the 70S initiation complex}	{Translation initiation factor 6 (aIF-6)}	{eIF-6 family}
C5.bin.12.faGL000527	{hypothetical protein AM325_13095 [Candidatus Thorarchaeota archaeon SMTZ1-45]}	{K03264 EIF6; translation initiation factor 6}	{COG1976 Translation initiation factor 6 (eIF-6) J Translation, ribosomal structure and biogenesis}	{IF6_METKA Translation initiation factor 6 OS=Methanopyrus kandleri (strain AV19 / DSM 6324 / JCM 9639 / NBRC 100938) GN=eif6 PE=3 SV=1}	{eIF-6 family}
H2.bin.2.faGL000883	{Translation initiation factor 6 [Candidatus Heimdallarchaeota archaeon LC_2]}	{NA}	{NA}	{NA}	{eIF-6 family}
Fibrillarin-like
Gene_id	{NR}	{KEGG}	{COG/eggNOG}	{SwissProt}	{Pfam}
C1.bin.1.faGL00151	{fibrillarin-like rRNA/tRNA 2'-O-methyltransferase [Candidatus Heimdallarchaeota archaeon]"]}	{K04795 flpA; fibrillarin-like pre-rRNA processing protein}	{Involved in pre-rRNA and tRNA processing. Utilizes the methyl donor S-adenosyl-L-methionine to catalyze the site-specific 2'-hydroxyl methylation of ribose moieties in rRNA and tRNA. Site specificity is provided by a guide RNA that base pairs with the substrate. Methylation occurs at a characteristic distance from the sequence involved in base pairing with the guide RNA}	{Fibrillarin-like rRNA/tRNA 2'-O-methyltransferase (EC 2.1.1.-)}	{Fibrillarin}
C1.bin.2.faGL01137	{Fibrillarin-like rRNA/tRNA 2'-O-methyltransferase [Candidatus Heimdallarchaeota archaeon AB_125]}	{K04795 flpA; fibrillarin-like pre-rRNA processing protein}	{Involved in pre-rRNA and tRNA processing. Utilizes the methyl donor S-adenosyl-L-methionine to catalyze the site-specific 2'-hydroxyl methylation of ribose moieties in rRNA and tRNA. Site specificity is provided by a guide RNA that base pairs with the substrate. Methylation occurs at a characteristic distance from the sequence involved in base pairing with the guide RNA}	{Fibrillarin-like rRNA/tRNA 2'-O-methyltransferase (EC 2.1.1.-)}	{Fibrillarin}
C1.bin.20.faGL01122	{Fibrillarin-like rRNA/tRNA 2'-O-methyltransferase [Candidatus Heimdallarchaeota archaeon LC_2]}	{K04795 flpA; fibrillarin-like pre-rRNA processing protein}	{Involved in pre-rRNA and tRNA processing. Utilizes the methyl donor S-adenosyl-L-methionine to catalyze the site-specific 2'-hydroxyl methylation of ribose moieties in rRNA and tRNA. Site specificity is provided by a guide RNA that base pairs with the substrate. Methylation occurs at a characteristic distance from the sequence involved in base pairing with the guide RNA}	{Fibrillarin-like rRNA/tRNA 2'-O-methyltransferase (EC 2.1.1.-)}	{Fibrillarin}
C1.bin.21.faGL02115	{fibrillarin-like rRNA/tRNA 2'-O-methyltransferase [Candidatus Heimdallarchaeota archaeon]}	{K04795 flpA; fibrillarin-like pre-rRNA processing protein}	{NA}	{Fibrillarin-like rRNA/tRNA 2'-O-methyltransferase (EC 2.1.1.-)}	{Fibrillarin}
C1.bin.76.faGL02384	{fibrillarin-like rRNA/tRNA 2'-O-methyltransferase [Candidatus Heimdallarchaeota archaeon]}	{K04795 flpA; fibrillarin-like pre-rRNA processing protein}	{Involved in pre-rRNA and tRNA processing. Utilizes the methyl donor S-adenosyl-L-methionine to catalyze the site-specific 2'-hydroxyl methylation of ribose moieties in rRNA and tRNA. Site specificity is provided by a guide RNA that base pairs with the substrate. Methylation occurs at a characteristic distance from the sequence involved in base pairing with the guide RNA}	{Fibrillarin-like rRNA/tRNA 2'-O-methyltransferase (EC 2.1.1.-)}	{Fibrillarin}
C2.bin.3.faGL001496	{Fibrillarin-like rRNA/tRNA 2'-O-methyltransferase [Candidatus Heimdallarchaeota archaeon AB_125]}	{K04795 flpA; fibrillarin-like pre-rRNA processing protein}	{COG1889 Fibrillarin-like rRNA methylase J Translation, ribosomal structure and biogenesis}	{FLPA_PYRAB Fibrillarin-like rRNA/tRNA 2'-O-methyltransferase OS=Pyrococcus abyssi (strain GE5 / Orsay) GN=flpA PE=3 SV=1}	{Fibrillarin}
C4.bin.14.faGL002433	{Fibrillarin-like rRNA/tRNA 2'-O-methyltransferase [Candidatus Heimdallarchaeota archaeon AB_125]}	{K04795 flpA; fibrillarin-like pre-rRNA processing protein}	{COG1889 Fibrillarin-like rRNA methylase J Translation, ribosomal structure and biogenesis}	{FLPA_PYRHO Fibrillarin-like rRNA/tRNA 2'-O-methyltransferase OS=Pyrococcus horikoshii (strain ATCC 700860 / DSM 12428 / JCM 9974 / NBRC 100139 / OT-3) GN=flpA PE=1 SV=1}	{Fibrillarin}
C4.bin.22.faGL001884	{Fibrillarin-like rRNA/tRNA 2'-O-methyltransferase [Candidatus Heimdallarchaeota archaeon AB_125]}	{K04795 flpA; fibrillarin-like pre-rRNA processing protein}	{COG1889 Fibrillarin-like rRNA methylase J Translation, ribosomal structure and biogenesis}	{FLPA_PYRHO Fibrillarin-like rRNA/tRNA 2'-O-methyltransferase OS=Pyrococcus horikoshii (strain ATCC 700860 / DSM 12428 / JCM 9974 / NBRC 100139 / OT-3) GN=flpA PE=1 SV=1}	{Fibrillarin}
C4.bin.51.faGL02793	{fibrillarin-like rRNA/tRNA 2'-O-methyltransferase [Candidatus Heimdallarchaeota archaeon]}	{K04795 flpA; fibrillarin-like pre-rRNA processing protein}	{Involved in pre-rRNA and tRNA processing. Utilizes the methyl donor S-adenosyl-L-methionine to catalyze the site-specific 2'-hydroxyl methylation of ribose moieties in rRNA and tRNA. Site specificity is provided by a guide RNA that base pairs with the substrate. Methylation occurs at a characteristic distance from the sequence involved in base pairing with the guide RNA}	{Fibrillarin-like rRNA/tRNA 2'-O-methyltransferase (EC 2.1.1.-)}	{Fibrillarin}
C5.bin.5.faGL01282	{Fibrillarin-like rRNA/tRNA 2'-O-methyltransferase [Candidatus Heimdallarchaeota archaeon AB_125]}	{NA}	{NA}	{Fibrillarin-like rRNA/tRNA 2'-O-methyltransferase (EC 2.1.1.-)}	{NA}
C5.bin.10.faGL01092	{fibrillarin-like rRNA/tRNA 2'-O-methyltransferase [Candidatus Heimdallarchaeota archaeon]}	{K04795 flpA; fibrillarin-like pre-rRNA processing protein}	{Involved in pre-rRNA and tRNA processing. Utilizes the methyl donor S-adenosyl-L-methionine to catalyze the site-specific 2'-hydroxyl methylation of ribose moieties in rRNA and tRNA. Site specificity is provided by a guide RNA that base pairs with the substrate. Methylation occurs at a characteristic distance from the sequence involved in base pairing with the guide RNA}	{Fibrillarin-like rRNA/tRNA 2'-O-methyltransferase (EC 2.1.1.-)}	{Fibrillarin}
C5.bin.12.faGL002844	{fibrillarin-like rRNA methylase [Candidatus Bathyarchaeota archaeon B63]}	{K04795 flpA; fibrillarin-like pre-rRNA processing protein}	{COG1889 Fibrillarin-like rRNA methylase J Translation, ribosomal structure and biogenesis}	{FLPA_PYRIL Fibrillarin-like rRNA/tRNA 2'-O-methyltransferase OS=Pyrobaculum islandicum (strain DSM 4184 / JCM 9189 / GEO3) GN=flpA PE=3 SV=1}	{Fibrillarin}
H2.bin.2.faGL001952	{Fibrillarin-like rRNA/tRNA 2'-O-methyltransferase [Candidatus Heimdallarchaeota archaeon LC_2]}	{K04795 flpA; fibrillarin-like pre-rRNA processing protein}	{COG1889 Fibrillarin-like rRNA methylase J Translation, ribosomal structure and biogenesis}	{FLPA_METJA Fibrillarin-like rRNA/tRNA 2'-O-methyltransferase OS=Methanocaldococcus jannaschii (strain ATCC 43067 / DSM 2661 / JAL-1 / JCM 10045 / NBRC 100440) GN=flpA PE=1 SV=1}	{Fibrillarin}

## Sheet: Mitochondrial proteins
Dataset S2 Functional genes annotation of Heimdallarchaeia MAGs by NR, KEGG, COG/eggNOG, SwissProt and Pfam Datasets used for inferring the eukaryotic signatures in the main text Figure S3.
ABC-BAC ATP-binding protein
Gene_id	{NR}	{KEGG}	{COG/eggNOG}	{SwissProt}	{Pfam}
C1.bin.1.faGL00168	{ABC transporter ATP-binding protein [Anaerolineales bacterium]}	{K06147 ABCB-BAC; ATP-binding cassette, subfamily B, bacterial}	{ABC-type multidrug transport system ATPase and permease}	{Fatty acid ABC transporter ATP-binding/permease protein (EC 7.6.2.-)}	{NA}
C1.bin.2.faGL00384	{ABC transporter ATP-binding protein [Candidatus Pacearchaeota archaeon]}	{K06147 ABCB-BAC; ATP-binding cassette, subfamily B, bacterial}	{PFAM ABC transporter transmembrane region}	{Putative multidrug export ATP-binding/permease protein YgaD (EC 7.6.2.-)}	{ABC transporter transmembrane region}
C1.bin.2.faGL01498	{ABC transporter ATP-binding protein [Candidatus Heimdallarchaeota archaeon]}	{K06147 ABCB-BAC; ATP-binding cassette, subfamily B, bacterial}	{ABC transporter}	{Putative multidrug export ATP-binding/permease protein YgaD (EC 7.6.2.-)}	{NA}
C1.bin.2.faGL01550	{ABC transporter ATP-binding protein [Candidatus Heimdallarchaeota archaeon]}	{K06147 ABCB-BAC; ATP-binding cassette, subfamily B, bacterial}	{ABC transporter, transmembrane region}	{Putative multidrug export ATP-binding/permease protein YgaD (EC 7.6.2.-)}	{ABC transporter}
C2.bin.3.faGL002393	{putative ABC transporter ATP-binding protein [Candidatus Heimdallarchaeota archaeon AB_125]}	{K06147 ABCB-BAC; ATP-binding cassette, subfamily B, bacterial}	{COG1132 ABC-type multidrug transport system, ATPase and permease component V Defense mechanisms}	{ABCB6_HUMAN ATP-binding cassette sub-family B member 6, mitochondrial OS=Homo sapiens GN=ABCB6 PE=1 SV=1}	{ABC transporter transmembrane region}
C4.bin.14.faGL002511	{putative ABC transporter ATP-binding protein [Candidatus Heimdallarchaeota archaeon AB_125]}	{K06147 ABCB-BAC; ATP-binding cassette, subfamily B, bacterial}	{COG1132 ABC-type multidrug transport system, ATPase and permease component V Defense mechanisms}	{ABCB6_MOUSE ATP-binding cassette sub-family B member 6, mitochondrial OS=Mus musculus GN=Abcb6 PE=1 SV=1}	{ABC transporter transmembrane region}
C4.bin.51.faGL01419	{ABC transporter ATP-binding protein [Candidatus Heimdallarchaeota archaeon]}	{K06147 ABCB-BAC; ATP-binding cassette, subfamily B, bacterial}	{PFAM ABC transporter transmembrane region}	{Putative multidrug export ATP-binding/permease protein YgaD (EC 7.6.2.-)}	{ABC transporter transmembrane region}
C5.bin.12.faGL002060	{putative ABC transporter ATP-binding protein [Candidatus Heimdallarchaeota archaeon AB_125]}	{K06147 ABCB-BAC; ATP-binding cassette, subfamily B, bacterial}	{COG1132 ABC-type multidrug transport system, ATPase and permease component V Defense mechanisms}	{ABCB6_XENTR ATP-binding cassette sub-family B member 6, mitochondrial OS=Xenopus tropicalis GN=abcb6 PE=2 SV=1}	{ABC transporter transmembrane region}
C5.bin.12.faGL000816	{putative ABC transporter ATP-binding protein [Candidatus Heimdallarchaeota archaeon LC_2]}	{K06147 ABCB-BAC; ATP-binding cassette, subfamily B, bacterial}	{COG1132 ABC-type multidrug transport system, ATPase and permease component V Defense mechanisms}	{ABCB6_MOUSE ATP-binding cassette sub-family B member 6, mitochondrial OS=Mus musculus GN=Abcb6 PE=1 SV=1}	{ABC transporter transmembrane region}
Short-chain specific Acyl-CoA dehydrogenase
Gene_id	{NR}	{KEGG}	{COG/eggNOG}	{SwissProt}	{Pfam}
C1.bin.1.faGL00822	{Acyl-CoA dehydrogenase, partial [Candidatus Heimdallarchaeota archaeon AB_125]}	{K16173 acd; glutaryl-CoA dehydrogenase (non-decarboxylating) [EC:1.3.99.32]}	{Acyl-CoA dehydrogenase, C-terminal domain}	{Short-chain specific acyl-CoA dehydrogenase, mitochondrial (SCAD) (EC 1.3.8.1) (Butyryl-CoA dehydrogenase)}	{Acyl-CoA dehydrogenase, C-terminal domain}
C1.bin.20.faGL00232	{Acyl-CoA dehydrogenase [Candidatus Heimdallarchaeota archaeon LC_2]}	{K16173 acd; glutaryl-CoA dehydrogenase (non-decarboxylating) [EC:1.3.99.32]}	{Acyl-CoA dehydrogenase, C-terminal domain}	{Acyl-CoA dehydrogenase, short-chain specific (EC 1.3.8.1) (Butyryl-CoA dehydrogenase) (SCAD)}	{Acyl-CoA dehydrogenase, C-terminal domain}
C1.bin.21.faGL01782	{Acyl-CoA dehydrogenase, partial [Candidatus Heimdallarchaeota archaeon AB_125]}	{K16173 acd; glutaryl-CoA dehydrogenase (non-decarboxylating) [EC:1.3.99.32]}	{NA}	{Short-chain specific acyl-CoA dehydrogenase, mitochondrial (SCAD) (EC 1.3.8.1) (Butyryl-CoA dehydrogenase)}	{Acyl-CoA dehydrogenase, C-terminal domain}
C2.bin.3.faGL002560	{Acyl-CoA dehydrogenase, partial [Candidatus Heimdallarchaeota archaeon AB_125]}	{K16173 acd; glutaryl-CoA dehydrogenase (non-decarboxylating) [EC:1.3.99.32]}	{COG1960 Acyl-CoA dehydrogenase related to the alkylation response protein AidB I Lipid transport and metabolism}	{ACADS_MOUSE Short-chain specific acyl-CoA dehydrogenase, mitochondrial OS=Mus musculus GN=Acads PE=1 SV=2}	{Acyl-CoA dehydrogenase, C-terminal domain}
C4.bin.14.faGL000916	{Acyl-CoA dehydrogenase, partial [Candidatus Heimdallarchaeota archaeon AB_125]}	{K16173 acd; glutaryl-CoA dehydrogenase (non-decarboxylating) [EC:1.3.99.32]}	{COG1960 Acyl-CoA dehydrogenase related to the alkylation response protein AidB I Lipid transport and metabolism}	{ACADS_MOUSE Short-chain specific acyl-CoA dehydrogenase, mitochondrial OS=Mus musculus GN=Acads PE=1 SV=2}	{Acyl-CoA dehydrogenase, C-terminal domain}
C4.bin.22.faGL001659	{Acyl-CoA dehydrogenase, partial [Candidatus Heimdallarchaeota archaeon AB_125]}	{K16173 acd; glutaryl-CoA dehydrogenase (non-decarboxylating) [EC:1.3.99.32]}	{COG1960 Acyl-CoA dehydrogenase related to the alkylation response protein AidB I Lipid transport and metabolism}	{ACADS_MOUSE Short-chain specific acyl-CoA dehydrogenase, mitochondrial OS=Mus musculus GN=Acads PE=1 SV=2}	{Acyl-CoA dehydrogenase, C-terminal domain}
C4.bin.51.faGL00984	{Acyl-CoA dehydrogenase, partial [Candidatus Heimdallarchaeota archaeon AB_125]}	{K16173 acd; glutaryl-CoA dehydrogenase (non-decarboxylating) [EC:1.3.99.32]}	{Acyl-CoA dehydrogenase, C-terminal domain}	{Short-chain specific acyl-CoA dehydrogenase, mitochondrial (SCAD) (EC 1.3.8.1) (Butyryl-CoA dehydrogenase)}	{Acyl-CoA dehydrogenase, C-terminal domain}
H2.bin.2.faGL000767	{Acyl-CoA dehydrogenase [Candidatus Heimdallarchaeota archaeon LC_2]}	{K00253 IVD, ivd isovaleryl-CoA dehydrogenase 1.3.8.4 Metabolism--Amino acid metabolism--Valine, leucine and isoleucine degradation|Metabolism--Global and overview maps--Metabolic pathways}	{COG1960 Acyl-CoA dehydrogenase related to the alkylation response protein AidB I Lipid transport and metabolism}	{MBCD_SOLTU 2-methylacyl-CoA dehydrogenase, mitochondrial OS=Solanum tuberosum GN=2MBCD PE=1 SV=2}	{Acyl-CoA dehydrogenase, C-terminal domain}
H2.bin.2.faGL001785	{Acyl-CoA dehydrogenase [Candidatus Heimdallarchaeota archaeon LC_2]}	{K00249 ACADM, acd acyl-CoA dehydrogenase 1.3.8.7 Metabolism--Metabolism of other amino acids--beta-Alanine metabolism|Metabolism--Amino acid metabolism--Valine, leucine and isoleucine degradation|Metabolism--Global and overview maps--Biosynthesis of antibiotics|Metabolism--Carbohydrate metabolism--Propanoate metabolism|Metabolism--Global and overview maps--Metabolic pathways|Metabolism--Global a…	{COG1960 Acyl-CoA dehydrogenase related to the alkylation response protein AidB I Lipid transport and metabolism}	{ACADS_PONAB Short-chain specific acyl-CoA dehydrogenase, mitochondrial OS=Pongo abelii GN=ACADS PE=2 SV=1}	{Acyl-CoA dehydrogenase, C-terminal domain}
H2.bin.2.faGL002065	{Acyl-CoA dehydrogenase [Candidatus Heimdallarchaeota archaeon LC_2]}	{K00248 ACADS, bcd butyryl-CoA dehydrogenase 1.3.8.1 Metabolism--Global and overview maps--Microbial metabolism in diverse environments|Metabolism--Amino acid metabolism--Valine, leucine and isoleucine degradation|Metabolism--Global and overview maps--Metabolic pathways|Metabolism--Carbohydrate metabolism--Butanoate metabolism|Metabolism--Global and overview maps--Biosynthesis of secondary metabo…	{COG1960 Acyl-CoA dehydrogenase related to the alkylation response protein AidB I Lipid transport and metabolism}	{ACADS_RAT Short-chain specific acyl-CoA dehydrogenase, mitochondrial OS=Rattus norvegicus GN=Acads PE=1 SV=2}	{Acyl-CoA dehydrogenase, C-terminal domain}
UDP-glucose 4-epimerase
Gene_id	{NR}	{KEGG}	{COG/eggNOG}	{SwissProt}	{Pfam}
C1.bin.1.faGL00392	{UDP-glucose 4-epimerase [Candidatus Heimdallarchaeota archaeon AB_125]}	{K01784 galE; UDP-glucose 4-epimerase [EC:5.1.3.2]}	{Male sterility protein}	{Putative UDP-glucose 4-epimerase (EC 5.1.3.2) (Galactowaldenase) (UDP-galactose 4-epimerase)}	{GDP-mannose 4,6 dehydratase}
C1.bin.1.faGL01445	{NAD-dependent epimerase/dehydratase family protein [Candidatus Heimdallarchaeota archaeon]}	{K01784 galE; UDP-glucose 4-epimerase [EC:5.1.3.2]}	{PFAM NAD-dependent epimerase dehydratase}	{Putative UDP-glucose 4-epimerase (EC 5.1.3.2) (Galactowaldenase) (UDP-galactose 4-epimerase)}	{GDP-mannose 4,6 dehydratase}
C1.bin.2.faGL00683	{NAD-dependent epimerase/dehydratase family protein [Candidatus Heimdallarchaeota archaeon]}	{K01784 galE; UDP-glucose 4-epimerase [EC:5.1.3.2]}	{NAD(P)H-binding}	{Putative UDP-glucose 4-epimerase (EC 5.1.3.2) (Galactowaldenase) (UDP-galactose 4-epimerase)}	{GDP-mannose 4,6 dehydratase}
C1.bin.2.faGL01439	{UDP-glucose 4-epimerase [Candidatus Heimdallarchaeota archaeon AB_125]}	{K01784 galE; UDP-glucose 4-epimerase [EC:5.1.3.2]}	{Male sterility protein}	{Putative UDP-glucose 4-epimerase (EC 5.1.3.2) (Galactowaldenase) (UDP-galactose 4-epimerase)}	{GDP-mannose 4,6 dehydratase}
C1.bin.20.faGL00513	{NAD-dependent epimerase/dehydratase family protein [Methanohalophilus portucalensis]}	{K01784 galE; UDP-glucose 4-epimerase [EC:5.1.3.2]}	{3-beta hydroxysteroid dehydrogenase/isomerase family}	{Putative UDP-glucose 4-epimerase (EC 5.1.3.2) (Galactowaldenase) (UDP-galactose 4-epimerase)}	{GDP-mannose 4,6 dehydratase}
C1.bin.20.faGL00905	{NAD-dependent epimerase/dehydratase family protein [Candidatus Heimdallarchaeota archaeon]}	{K01784 galE; UDP-glucose 4-epimerase [EC:5.1.3.2]}	{PFAM NAD-dependent epimerase dehydratase}	{Putative UDP-glucose 4-epimerase (EC 5.1.3.2) (Galactowaldenase) (UDP-galactose 4-epimerase)}	{GDP-mannose 4,6 dehydratase}
C1.bin.21.faGL00553	{NAD-dependent epimerase/dehydratase family protein, partial [Candidatus Heimdallarchaeota archaeon]}	{K01784 galE; UDP-glucose 4-epimerase [EC:5.1.3.2]}	{NA}	{Putative UDP-glucose 4-epimerase (EC 5.1.3.2) (Galactowaldenase) (UDP-galactose 4-epimerase)}	{GDP-mannose 4,6 dehydratase}
C1.bin.21.faGL01525	{UDP-glucose 4-epimerase [Candidatus Heimdallarchaeota archaeon AB_125]}	{K01784 galE; UDP-glucose 4-epimerase [EC:5.1.3.2]}	{NA}	{Putative UDP-glucose 4-epimerase (EC 5.1.3.2) (Galactowaldenase) (UDP-galactose 4-epimerase)}	{GDP-mannose 4,6 dehydratase}
C1.bin.76.faGL01890	{NAD-dependent epimerase/dehydratase family protein [Candidatus Heimdallarchaeota archaeon]}	{K01784 galE; UDP-glucose 4-epimerase [EC:5.1.3.2]}	{PFAM NAD-dependent epimerase dehydratase}	{Putative UDP-glucose 4-epimerase (EC 5.1.3.2) (Galactowaldenase) (UDP-galactose 4-epimerase)}	{GDP-mannose 4,6 dehydratase}
C1.bin.76.faGL02310	{epimerase, partial [Candidatus Pacearchaeota archaeon]}	{K01784 galE; UDP-glucose 4-epimerase [EC:5.1.3.2]}	{Male sterility protein}	{Putative UDP-glucose 4-epimerase (EC 5.1.3.2) (Galactowaldenase) (UDP-galactose 4-epimerase)}	{GDP-mannose 4,6 dehydratase}
C2.bin.3.faGL001023	{UDP-glucose 4-epimerase [Candidatus Heimdallarchaeota archaeon AB_125]}	{K01784 galE; UDP-glucose 4-epimerase [EC:5.1.3.2]}	{COG1087 UDP-glucose 4-epimerase M Cell wall/membrane/envelope biogenesis}	{NA}	{GDP-mannose 4,6 dehydratase}
C2.bin.3.faGL001911	{hypothetical protein AM324_09205 [Candidatus Thorarchaeota archaeon SMTZ1-83]}	{K01784 galE; UDP-glucose 4-epimerase [EC:5.1.3.2]}	{COG0451 Nucleoside-diphosphate-sugar epimerase M Cell wall/membrane/envelope biogenesis}	{TDH_MOUSE L-threonine 3-dehydrogenase, mitochondrial OS=Mus musculus GN=Tdh PE=1 SV=1}	{GDP-mannose 4,6 dehydratase}
C2.bin.3.faGL001927	{UDP-glucose 4-epimerase [Thermofilum sp. ex4484_82]}	{K01784 galE; UDP-glucose 4-epimerase [EC:5.1.3.2]}	{COG0451 Nucleoside-diphosphate-sugar epimerase M Cell wall/membrane/envelope biogenesis}	{NA}	{GDP-mannose 4,6 dehydratase}
C4.bin.14.faGL001031	{hypothetical protein AM324_09205 [Candidatus Thorarchaeota archaeon SMTZ1-83]}	{K01784 galE; UDP-glucose 4-epimerase [EC:5.1.3.2]}	{COG0451 Nucleoside-diphosphate-sugar epimerase M Cell wall/membrane/envelope biogenesis}	{TDH_MOUSE L-threonine 3-dehydrogenase, mitochondrial OS=Mus musculus GN=Tdh PE=1 SV=1}	{NAD dependent epimerase/dehydratase family}
C4.bin.14.faGL001714	{UDP-glucose 4-epimerase [Thermofilum sp. ex4484_82]}	{K01784 galE, GALE UDP-glucose 4-epimerase 5.1.3.2 Metabolism--Carbohydrate metabolism--Amino sugar and nucleotide sugar metabolism|Metabolism--Global and overview maps--Metabolic pathways|Metabolism--Carbohydrate metabolism--Galactose metabolism}	{COG0451 Nucleoside-diphosphate-sugar epimerase M Cell wall/membrane/envelope biogenesis}	{NA}	{NAD dependent epimerase/dehydratase family}
C4.bin.14.faGL003034	{UDP-glucose 4-epimerase [Candidatus Heimdallarchaeota archaeon AB_125]}	{K01784 galE, GALE UDP-glucose 4-epimerase 5.1.3.2 Metabolism--Carbohydrate metabolism--Amino sugar and nucleotide sugar metabolism|Metabolism--Global and overview maps--Metabolic pathways|Metabolism--Carbohydrate metabolism--Galactose metabolism}	{COG1087 UDP-glucose 4-epimerase M Cell wall/membrane/envelope biogenesis}	{NA}	{NAD dependent epimerase/dehydratase family}
C4.bin.22.faGL000487	{hypothetical protein AM326_05295 [Candidatus Thorarchaeota archaeon SMTZ-45]}	{K01784 galE, GALE UDP-glucose 4-epimerase 5.1.3.2 Metabolism--Carbohydrate metabolism--Amino sugar and nucleotide sugar metabolism|Metabolism--Global and overview maps--Metabolic pathways|Metabolism--Carbohydrate metabolism--Galactose metabolism}	{COG1146 NAD-dependent dihydropyrimidine dehydrogenase, PreA subunit F Nucleotide transport and metabolism}	{HDRA_METMA CoB--CoM heterodisulfide reductase 1 iron-sulfur subunit A OS=Methanosarcina mazei (strain ATCC BAA-159 / DSM 3647 / Goe1 / Go1 / JCM 11833 / OCM 88) GN=hdrA PE=3 SV=1}	{NA}
C4.bin.22.faGL001341	{UDP-glucose 4-epimerase [Thermofilum sp. ex4484_82]}	{K01784 galE, GALE UDP-glucose 4-epimerase 5.1.3.2 Metabolism--Carbohydrate metabolism--Amino sugar and nucleotide sugar metabolism|Metabolism--Global and overview maps--Metabolic pathways|Metabolism--Carbohydrate metabolism--Galactose metabolism}	{COG0451 Nucleoside-diphosphate-sugar epimerase M Cell wall/membrane/envelope biogenesis}	{NA}	{NAD dependent epimerase/dehydratase family}
C4.bin.22.faGL002550	{UDP-glucose 4-epimerase [Candidatus Heimdallarchaeota archaeon AB_125]}	{K01784 galE, GALE UDP-glucose 4-epimerase 5.1.3.2 Metabolism--Carbohydrate metabolism--Amino sugar and nucleotide sugar metabolism|Metabolism--Global and overview maps--Metabolic pathways|Metabolism--Carbohydrate metabolism--Galactose metabolism}	{COG1087 UDP-glucose 4-epimerase M Cell wall/membrane/envelope biogenesis}	{NA}	{NAD dependent epimerase/dehydratase family}
C4.bin.51.faGL01041	{NAD(P)-dependent oxidoreductase [Persephonella sp.]}	{K01784 galE, GALE UDP-glucose 4-epimerase 5.1.3.2 Metabolism--Carbohydrate metabolism--Amino sugar and nucleotide sugar metabolism|Metabolism--Global and overview maps--Metabolic pathways|Metabolism--Carbohydrate metabolism--Galactose metabolism}	{Epimerase dehydratase}	{UDP-glucuronic acid decarboxylase 6 (EC 4.1.1.35) (UDP-XYL synthase 6) (UDP-glucuronate decarboxylase 6) (UGD) (UXS-6)}	{NAD dependent epimerase/dehydratase family}
C4.bin.51.faGL01343	{UDP-glucose 4-epimerase [Candidatus Heimdallarchaeota archaeon AB_125]}	{K01784 galE, GALE UDP-glucose 4-epimerase 5.1.3.2 Metabolism--Carbohydrate metabolism--Amino sugar and nucleotide sugar metabolism|Metabolism--Global and overview maps--Metabolic pathways|Metabolism--Carbohydrate metabolism--Galactose metabolism}	{Male sterility protein}	{Putative UDP-glucose 4-epimerase (EC 5.1.3.2) (Galactowaldenase) (UDP-galactose 4-epimerase)}	{NAD dependent epimerase/dehydratase family}
C4.bin.51.faGL02614	{NAD-dependent epimerase/dehydratase family protein, partial [Candidatus Heimdallarchaeota archaeon]}	{K01784 galE, GALE UDP-glucose 4-epimerase 5.1.3.2 Metabolism--Carbohydrate metabolism--Amino sugar and nucleotide sugar metabolism|Metabolism--Global and overview maps--Metabolic pathways|Metabolism--Carbohydrate metabolism--Galactose metabolism}	{NAD(P)H-binding}	{Putative UDP-glucose 4-epimerase (EC 5.1.3.2) (Galactowaldenase) (UDP-galactose 4-epimerase)}	{NAD dependent epimerase/dehydratase family}
C5.bin.5.faGL01264	{hypothetical protein DRH11_15955 [Deltaproteobacteria bacterium]}	{K01784 galE, GALE UDP-glucose 4-epimerase 5.1.3.2 Metabolism--Carbohydrate metabolism--Amino sugar and nucleotide sugar metabolism|Metabolism--Global and overview maps--Metabolic pathways|Metabolism--Carbohydrate metabolism--Galactose metabolism}	{NAD-dependent epimerase dehydratase}	{Putative UDP-glucose 4-epimerase (EC 5.1.3.2) (Galactowaldenase) (UDP-galactose 4-epimerase)}	{GDP-mannose 4,6 dehydratase}
C5.bin.10.faGL01897	{SDR family NAD(P)-dependent oxidoreductase [Candidatus Heimdallarchaeota archaeon]}	{K01784 galE, GALE UDP-glucose 4-epimerase 5.1.3.2 Metabolism--Carbohydrate metabolism--Amino sugar and nucleotide sugar metabolism|Metabolism--Global and overview maps--Metabolic pathways|Metabolism--Carbohydrate metabolism--Galactose metabolism}	{NAD(P)H-binding}	{Putative UDP-glucose 4-epimerase (EC 5.1.3.2) (Galactowaldenase) (UDP-galactose 4-epimerase)}	{NAD dependent epimerase/dehydratase family}
C5.bin.12.faGL000214	{UDP-glucose 4-epimerase [Thermofilum sp. ex4484_82]}	{K01784 galE, GALE UDP-glucose 4-epimerase 5.1.3.2 Metabolism--Carbohydrate metabolism--Amino sugar and nucleotide sugar metabolism|Metabolism--Global and overview maps--Metabolic pathways|Metabolism--Carbohydrate metabolism--Galactose metabolism}	{COG0451 Nucleoside-diphosphate-sugar epimerase M Cell wall/membrane/envelope biogenesis}	{NA}	{NAD dependent epimerase/dehydratase family}
C5.bin.12.faGL000766	{putative epimerase/dehydratase [Lokiarchaeum sp. GC14_75]}	{K01784 galE, GALE UDP-glucose 4-epimerase 5.1.3.2 Metabolism--Carbohydrate metabolism--Amino sugar and nucleotide sugar metabolism|Metabolism--Global and overview maps--Metabolic pathways|Metabolism--Carbohydrate metabolism--Galactose metabolism}	{COG0451 Nucleoside-diphosphate-sugar epimerase M Cell wall/membrane/envelope biogenesis}	{Y2450_STAHJ Uncharacterized epimerase/dehydratase SH2450 OS=Staphylococcus haemolyticus (strain JCSC1435) GN=SH2450 PE=3 SV=1}	{NAD dependent epimerase/dehydratase family}
H2.bin.2.faGL003195	{UDP-glucose 4-epimerase [Candidatus Heimdallarchaeota archaeon LC_2]}	{K08679 E5.1.3.6 UDP-glucuronate 4-epimerase 5.1.3.6 Metabolism--Carbohydrate metabolism--Amino sugar and nucleotide sugar metabolism|Metabolism--Global and overview maps--Metabolic pathways}	{COG0451 Nucleoside-diphosphate-sugar epimerase M Cell wall/membrane/envelope biogenesis}	{Y1055_METJA Uncharacterized protein MJ1055 OS=Methanocaldococcus jannaschii (strain ATCC 43067 / DSM 2661 / JAL-1 / JCM 10045 / NBRC 100440) GN=MJ1055 PE=3 SV=1}	{GDP-mannose 4,6 dehydratase}
Mitochondrial division protein 1
Gene_id	{NR}	{KEGG}	{COG/eggNOG}	{SwissProt}	{Pfam}
C1.bin.1.faGL02467	{hypothetical protein HeimAB125_01320 [Candidatus Heimdallarchaeota archaeon AB_125]}	{K18643 katanin p80 WD40 repeat-containing subunit B1}	{Mitochondrial division protein 1}	{NA}	{NA}
Regulation of protein import into mitochondrial outer membrane
Gene_id	{NR}	{KEGG}	{COG/eggNOG}	{SwissProt}	{Pfam}
C1.bin.1.faGL01094	{DNA-binding protein [Candidatus Heimdallarchaeota archaeon]}	{K06875 PDCD5; programmed cell death protein 5}	{regulation of protein import into mitochondrial outer membrane}	{DNA-binding protein MTH_1615}	{Double-stranded DNA-binding domain}
C1.bin.1.faGL01095	{DNA-binding protein [Candidatus Heimdallarchaeota archaeon]}	{NA}	{regulation of protein import into mitochondrial outer membrane}	{NA}	{NA}
C1.bin.2.faGL01473	{DNA-binding protein [Candidatus Heimdallarchaeota archaeon]}	{K06875 PDCD5; programmed cell death protein 5}	{regulation of protein import into mitochondrial outer membrane}	{DNA-binding protein MM_0803}	{Double-stranded DNA-binding domain}
C1.bin.20.faGL01576	{DNA-binding protein [Methanosarcina sp. MTP4]}	{K06875 PDCD5; programmed cell death protein 5}	{regulation of protein import into mitochondrial outer membrane}	{DNA-binding protein MA_4116}	{Double-stranded DNA-binding domain}
C1.bin.76.faGL00589	{DNA-binding protein [Candidatus Heimdallarchaeota archaeon]}	{K06875 PDCD5; programmed cell death protein 5}	{regulation of protein import into mitochondrial outer membrane}	{DNA-binding protein MA_4116}	{Double-stranded DNA-binding domain}
C4.bin.51.faGL01689	{DNA-binding protein [Candidatus Heimdallarchaeota archaeon]}	{K06875 PDCD5; programmed cell death protein 5}	{regulation of protein import into mitochondrial outer membrane}	{DNA-binding protein Saci_1468}	{Double-stranded DNA-binding domain}
C5.bin.5.faGL01436	{DNA-binding protein [Candidatus Heimdallarchaeota archaeon]}	{K06875 PDCD5; programmed cell death protein 5}	{regulation of protein import into mitochondrial outer membrane}	{DNA-binding protein MM_0803}	{Double-stranded DNA-binding domain}
