# Supplementary material for: Metagenomic insights into Heimdallarchaeia clades from the deep-sea cold seep and hydrothermal vent
Source: Environ Microbiome. 2024 Jun 22;19:43. doi: 10.1186/s40793-024-00585-2 (PMC11193907; doi:10.1186/s40793-024-00585-2)
Supplement: Supplementary file 7 — Supplementary Material 7 [file 40793_2024_585_MOESM7_ESM.xlsx]

## Sheet: Abbreviation in Figure 5
Dataset S6 Function genes annotation of Heimdallarchaeia MAGs by NR, KEGG, COG/eggNOG, SwissProt and Pfam Datasets used for Figure 5 in the main text and Supplementary information: Figures S5 and S6.
Abbreviation	Full name
MCEE	Methylmalonyl-CoA epimerase
MUT	Methylmalonyl-CoA mutase
ACAT	Acetoacetyl-CoA thiolase
HADH	3-hydroxyacyl-CoA dehydrogenase
OOR	2-oxoacid oxidoreductase
THF	Tetrahydrofolate
ADH	S-(hydroxymethyl)glutathione dehydrogenase
FMFD	Formylmethanofuran dehydrogenase
CODH/ACS	Acetyl-CoA decarbonylase/synthase
THMPT	5,6,7,8-Tetrahydromethanopterin
FTR	THMPT N-formyltransferase
MTD	Methylene-THMPT dehydrogenase
MER	5,10-Methylene-THMPT reductase
MTB/MTT	CoM methyltransferase
HDR	Heterodisulfide reductase
SerA	D-3-phosphoglycerate dehydrogenase / 2-oxoglutarate reductase
SerB	Phosphoserine phosphatase
SerC	Phosphoserine aminotransferase
CysE	Serine O-acetyltransferase
Ttr	Tetrathionate reductase
DOX	Thiosulfate dehydrogenase (quinone)
RBC	Ribulose-bisphosphate carboxylase
RPI	Ribose 5-phosphate isomerase
HXLA	3-hexulose-6-phosphate synthase
HXLB	6-phospho-3-hexuloisomerase
FBA	Fructose-bisphosphate aldolase
TPI	Triosephosphate isomerase
PGK	Phosphoglycerate kinase
GAP	Glyceraldehyde-3P dehydrogenase
GPI	Glucose-6-phosphate isomerase
COX10	Heme o synthase
COX15	Cytochrome c oxidase assembly protein subunit 15
ASP	Aspartate aminotransferase
ASO	Aspartate oxidase
QS	Quinolinate synthase
QPT	Nicotinate-nucleotide pyrophosphorylase
NMNAT	Nicotinamide nucleotide adenylyltransferase
NS	NAD+ synthase
3HAO	3-hydroxyanthranilate 3,4-dioxygenase
KYNU	Kynureninase
KMO	Kynurenine 3-monooxygenase
AFMID	Arylformamidase
TDO	Tryptophan 2,3-dioxygenase
Ppa	Inorganic pyrophosphatase
ATPVA	V/A-type H+/Na+-transporting ATPase subunit A
ATPVB	V/A-type H+/Na+-transporting ATPase subunit B
ATPVD	V/A-type H+/Na+-transporting ATPase subunit D
ATPVF	V/A-type H+/Na+-transporting ATPase subunit F
ATPVI	V/A-type H+/Na+-transporting ATPase subunit I
ATPVK	V/A-type H+/Na+-transporting ATPase subunit K
NDUFS8	NADH dehydrogenase (ubiquinone) Fe-S protein 8
NuoA	NADH-quinone oxidoreductase subunit A
NuoB	NADH-quinone oxidoreductase subunit B
NuoC	NADH-quinone oxidoreductase subunit C
NuoD	NADH-quinone oxidoreductase subunit D
NuoE	NADH-quinone oxidoreductase subunit E
NuoF	NADH-quinone oxidoreductase subunit F
NuoH	NADH-quinone oxidoreductase subunit H
NuoI	NADH-quinone oxidoreductase subunit I
NuoK	NADH-quinone oxidoreductase subunit K
NuoL	NADH-quinone oxidoreductase subunit L
NuoM	NADH-quinone oxidoreductase subunit M
NuoN	NADH-quinone oxidoreductase subunit N
NdhE	NAD(P)H-quinone oxidoreductase subunit 4L
NdhF	NAD(P)H-quinone oxidoreductase subunit 5
SdhA	Succinate dehydrogenase / fumarate reductase, flavoprotein subunit
SdhB	Succinate dehydrogenase / fumarate reductase, iron-sulfur subunit
CoxA	Cytochrome c oxidase subunit I
CoxB	Cytochrome c oxidase subunit II
CoxC	Cytochrome c oxidase subunit III
AtoB	Acetyl-CoA C-acetyltransferase
HAS	Hydroxymethylglutaryl-CoA synthase
MvaA	Hydroxymethylglutaryl-CoA reductase
MvaK	Mevalonate kinase
MVD	Diphosphomevalonate decarboxylase
IPK	Isopentenyl phosphate kinase
GGPS	Geranylgeranyl diphosphate synthase
CrtI	Phytoene desaturase
CrtISO	All-trans-zeta-carotene desaturase
ChlP	Geranylgeranyl diphosphate/geranylgeranyl-bacteriochlorophyllide a reductase
SEHCC	2-Succinyl-5-enolpyruvyl-6-hydroxy-3-cyclohexene-1-carboxylate
SHCHC	(1R,6R)-2-Succinyl-6-hydroxy-2,4-cyclohexadiene-1-carboxylate
MenF	Menaquinone-specific isochorismate synthase
MenD	2-succinyl-5-enolpyruvyl-6-hydroxy-3-cyclohexene-1-carboxylate synthase
MenH	2-succinyl-6-hydroxy-2,4-cyclohexadiene-1-carboxylate synthase
MenC	O-succinylbenzoate synthase
MenE	O-succinylbenzoic acid---CoA ligase
MenB	Naphthoate synthase
MenI	1,4-dihydroxy-2-naphthoyl-CoA hydrolase
MenA	1,4-dihydroxy-2-naphthoate octaprenyltransferase
ChlP	Geranylgeranyl diphosphate/geranylgeranyl-bacteriochlorophyllide a reductase
NDC1	Demethylphylloquinone reductase
MenG/UbiE	Demethylmenaquinone methyltransferase / 2-methoxy-6-polyprenyl-1,4-benzoquinol methylase
NQO1	NAD(P)H dehydrogenase (quinone)
ARO8	2-aminoadipate transaminase
HPD	4-hydroxyphenylpyruvate dioxygenase
SPS	All-trans-nonaprenyl-diphosphate synthase
HST	Homogentisate solanesyltransferase
VTE3	MPBQ/MSBQ methyltransferase

## Sheet: Methane metabolism
Dataset S6 Function genes annotation of Heimdallarchaeia MAGs by NR, KEGG, COG/eggNOG, SwissProt and Pfam Datasets used for Figure 5 in the main text and Supplementary information: Figures S5 and S6.
Gene_id	{NR}	{KEGG}	{COG/eggNOG}	{SwissProt}	{Pfam}
C1.bin.1.faGL00091	{CoB--CoM heterodisulfide reductase iron-sulfur subunit D [Candidatus Heimdallarchaeota archaeon AB_125]}	{K08264 hdrD; heterodisulfide reductase subunit D [EC:1.8.98.1]}	{4Fe-4S dicluster domain}	{Dihydromethanophenazine:CoB--CoM heterodisulfide reductase subunit D (EC 1.8.98.1) (CoB--CoM heterodisulfide reductase iron-sulfur subunit D) (Coenzyme B:coenzyme M:methanophenazine oxidoreductase subunit D)}	{Cysteine-rich domain}
C1.bin.1.faGL00186	{hypothetical protein A2V98_12910 [Planctomycetes bacterium RBG_16_64_12]}	{K03388 hdrA2; heterodisulfide reductase subunit A2 [EC:1.8.7.3 1.8.98.4 1.8.98.5 1.8.98.6]}	{Dihydroprymidine dehydrogenase domain II, 4Fe-4S cluster}	{CoB--CoM heterodisulfide reductase iron-sulfur subunit A 2 (EC 1.8.98.-)}	{Thioredoxin-like [2Fe-2S] ferredoxin}
C1.bin.1.faGL00187	{disulfide reductase [candidate division Zixibacteria bacterium]}	{K03389 hdrB2; heterodisulfide reductase subunit B2 [EC:1.8.7.3 1.8.98.4 1.8.98.5 1.8.98.6]}	{Heterodisulfide reductase subunit B}	{8-methylmenaquinol:fumarate reductase membrane anchor subunit (MFR membrane anchor subunit) (EC 1.3.5.-)}	{Cysteine-rich domain}
C1.bin.1.faGL00188	{hypothetical protein E4H48_04820 [Syntrophobacterales bacterium]}	hdrC2; heterodisulfide reductase subunit C2 [EC:1.8.7.3 1.8.98.4 1.8.98.5 1.8.98.6]	{4Fe-4S dicluster domain}	{NA}	{NA}
C1.bin.1.faGL00466	{methylenetetrahydromethanopterin dehydrogenase, partial [Candidatus Heimdallarchaeota archaeon]}	{K00319 mtd; methylenetetrahydromethanopterin dehydrogenase [EC:1.5.98.1]}	{Catalyzes the oxidation of methylene-H(4)MPT to methenyl-H(4)MPT( )}	{F420-dependent methylenetetrahydromethanopterin dehydrogenase (MTD) (EC 1.5.98.1) (Coenzyme F420-dependent N5,N10-methylenetetrahydromethanopterin dehydrogenase)}	{methylene-5,6,7,8-tetrahydromethanopterin dehydrogenase}
C1.bin.1.faGL01139	{Trimethylamine methyltransferase MttB [Candidatus Heimdallarchaeota archaeon AB_125]}	{K14083 mttB; trimethylamine---corrinoid protein Co-methyltransferase [EC:2.1.1.250]}	{Trimethylamine methyltransferase (MTTB)}	{NA}	{Trimethylamine methyltransferase (MTTB)}
C1.bin.1.faGL01276	{4Fe-4S dicluster domain-containing protein [Candidatus Heimdallarchaeota archaeon]}	{NA}	{acetyl-CoA catabolic process}	{Acetyl-CoA decarbonylase/synthase complex subunit gamma (ACDS complex subunit gamma) (EC 2.1.1.245) (5-methyltetrahydrosarcinapterin:corrinoid/iron-sulfur protein Co-methyltransferase) (ACDS complex methyltransferase) (Corrinoid/iron-sulfur component large subunit)}	{NA}
C1.bin.1.faGL01754	{disulfide reductase [Candidatus Pacearchaeota archaeon]}	{K03388 hdrA2; heterodisulfide reductase subunit A2 [EC:1.8.7.3 1.8.98.4 1.8.98.5 1.8.98.6]}	{FAD dependent oxidoreductase}	{CoB--CoM heterodisulfide reductase iron-sulfur subunit A 2 (EC 1.8.98.-)}	{NA}
C1.bin.1.faGL02113	{CoB--CoM heterodisulfide reductase subunit B [Candidatus Heimdallarchaeota archaeon AB_125]}	hdrB2; heterodisulfide reductase subunit B2 [EC:1.8.7.3 1.8.98.4 1.8.98.5 1.8.98.6]	{Cysteine-rich domain}	{NA}	{NA}
C1.bin.1.faGL02133	{5,10-methylenetetrahydromethanopterin reductase [Candidatus Heimdallarchaeota archaeon AB_125]}	{K00320 mer; 5,10-methylenetetrahydromethanopterin reductase [EC:1.5.98.2]}	{Catalyzes the oxidation of methyl-H(4)MPT to methylene- H(4)MPT}	{NA}	{NA}
C1.bin.1.faGL02358	{hypothetical protein A2V98_12945 [Planctomycetes bacterium RBG_16_64_12]}	{K03388 hdrA2; heterodisulfide reductase subunit A2 [EC:1.8.7.3 1.8.98.4 1.8.98.5 1.8.98.6]}	{Heterodisulfide reductase subunit A and related polyferredoxins}	{CoB--CoM heterodisulfide reductase iron-sulfur subunit A 2 (EC 1.8.98.-)}	{NA}
C1.bin.1.faGL02430	{Formate dehydrogenase subunit beta [Candidatus Heimdallarchaeota archaeon AB_125]}	{K00125 fdhB; formate dehydrogenase (coenzyme F420) beta subunit [EC:1.17.98.3 1.8.98.6]}	{4Fe-4S dicluster domain}	{Formate dehydrogenase subunit beta (EC 1.17.1.9)}	{NA}
C1.bin.1.faGL02578	{homoaconitate hydratase family protein [Candidatus Heimdallarchaeota archaeon]}	{K01703 leuC; 3-isopropylmalate/(R)-2-methylmalate dehydratase large subunit [EC:4.2.1.33 4.2.1.35]}	{TIGRFAM homoaconitate hydratase family protein}	{3-isopropylmalate dehydratase large subunit (EC 4.2.1.33) (Alpha-IPM isomerase) (IPMI) (Isopropylmalate isomerase)}	{Aconitase family (aconitate hydratase)}
C1.bin.1.faGL02579	{3-isopropylmalate dehydratase [Candidatus Heimdallarchaeota archaeon]}	{K01704 leuD; 3-isopropylmalate/(R)-2-methylmalate dehydratase small subunit [EC:4.2.1.33 4.2.1.35]}	{TIGRFAM 3-isopropylmalate dehydratase, small subunit}	{3-isopropylmalate dehydratase small subunit 1 (EC 4.2.1.33) (Alpha-IPM isomerase 1) (IPMI 1) (Isopropylmalate isomerase 1)}	{NA}
C1.bin.1.faGL02580	{Methanogen homoaconitase large subunit [Candidatus Heimdallarchaeota archaeon LC_2]}	{K01703 leuC; 3-isopropylmalate/(R)-2-methylmalate dehydratase large subunit [EC:4.2.1.33 4.2.1.35]}	{Catalyzes the isomerization between 2-isopropylmalate and 3-isopropylmalate, via the formation of 2-isopropylmaleate}	{3-isopropylmalate dehydratase large subunit 1 (EC 4.2.1.33) (Alpha-IPM isomerase 1) (IPMI 1) (Isopropylmalate isomerase 1)}	{Aconitase family (aconitate hydratase)}
C1.bin.1.faGL02594	{formate dehydrogenase subunit alpha [Candidatus Pacearchaeota archaeon]}	{NA}	{Molybdopterin oxidoreductase, Fe4S4}	{Formate dehydrogenase subunit alpha (EC 1.17.1.9)}	{Molydopterin dinucleotide binding domain}
C1.bin.2.faGL00280	{formate dehydrogenase subunit alpha [Candidatus Pacearchaeota archaeon]}	{NA}	{Molybdopterin oxidoreductase Fe4S4 domain}	{Formate dehydrogenase subunit alpha (EC 1.17.1.9)}	{Molybdopterin oxidoreductase}
C1.bin.2.faGL00429	{Methanogen homoaconitase large subunit [Candidatus Heimdallarchaeota archaeon LC_2]}	{K01703 leuC; 3-isopropylmalate/(R)-2-methylmalate dehydratase large subunit [EC:4.2.1.33 4.2.1.35]}	{Catalyzes the isomerization between 2-isopropylmalate and 3-isopropylmalate, via the formation of 2-isopropylmaleate}	{3-isopropylmalate dehydratase large subunit 1 (EC 4.2.1.33) (Alpha-IPM isomerase 1) (IPMI 1) (Isopropylmalate isomerase 1)}	{Aconitase family (aconitate hydratase)}
C1.bin.2.faGL00430	{3-isopropylmalate dehydratase [Candidatus Heimdallarchaeota archaeon]}	{K01704 leuD; 3-isopropylmalate/(R)-2-methylmalate dehydratase small subunit [EC:4.2.1.33 4.2.1.35]}	{TIGRFAM 3-isopropylmalate dehydratase, small subunit}	{3-isopropylmalate dehydratase small subunit 1 (EC 4.2.1.33) (Alpha-IPM isomerase 1) (IPMI 1) (Isopropylmalate isomerase 1)}	{NA}
C1.bin.2.faGL00431	{homoaconitate hydratase family protein [Candidatus Heimdallarchaeota archaeon]}	{K01703 leuC; 3-isopropylmalate/(R)-2-methylmalate dehydratase large subunit [EC:4.2.1.33 4.2.1.35]}	{TIGRFAM homoaconitate hydratase family protein}	{3-isopropylmalate dehydratase large subunit (EC 4.2.1.33) (Alpha-IPM isomerase) (IPMI) (Isopropylmalate isomerase)}	{Aconitase family (aconitate hydratase)}
C1.bin.2.faGL00476	{Formate dehydrogenase subunit beta [Candidatus Heimdallarchaeota archaeon AB_125]}	{K00125 fdhB; formate dehydrogenase (coenzyme F420) beta subunit [EC:1.17.98.3 1.8.98.6]}	{4Fe-4S dicluster domain}	{Formate dehydrogenase subunit beta (EC 1.17.1.9)}	{NA}
C1.bin.2.faGL00479	{disulfide reductase [Thermoplasmatales archaeon SG8-52-4]}	{K03388 hdrA2; heterodisulfide reductase subunit A2 [EC:1.8.7.3 1.8.98.4 1.8.98.5 1.8.98.6]}	{Pyridine nucleotide-disulphide oxidoreductase}	{CoB--CoM heterodisulfide reductase iron-sulfur subunit A 2 (EC 1.8.98.-)}	{NA}
C1.bin.2.faGL00615	{methylenetetrahydromethanopterin dehydrogenase, partial [Candidatus Heimdallarchaeota archaeon]}	{K00319 mtd; methylenetetrahydromethanopterin dehydrogenase [EC:1.5.98.1]}	{Catalyzes the oxidation of methylene-H(4)MPT to methenyl-H(4)MPT( )}	{F420-dependent methylenetetrahydromethanopterin dehydrogenase (MTD) (EC 1.5.98.1) (Coenzyme F420-dependent N5,N10-methylenetetrahydromethanopterin dehydrogenase)}	{methylene-5,6,7,8-tetrahydromethanopterin dehydrenase}
C1.bin.2.faGL00724	{Trimethylamine methyltransferase MttB [Candidatus Heimdallarchaeota archaeon AB_125]}	{K14083 mttB; trimethylamine---corrinoid protein Co-methyltransferase [EC:2.1.1.250]}	{Trimethylamine methyltransferase (MTTB)}	{Trimethylamine methyltransferase MttB (TMA methyltransferase) (EC 2.1.1.250) (Trimethylamine--corrinoid protein methyltransferase)}	{Trimethylamine methyltransferase (MTTB)}
C1.bin.2.faGL00759	{CoB--CoM heterodisulfide reductase iron-sulfur subunit D [Candidatus Heimdallarchaeota archaeon AB_125]}	{K08264 hdrD; heterodisulfide reductase subunit D [EC:1.8.98.1]}	{4Fe-4S dicluster domain}	{Dihydromethanophenazine:CoB--CoM heterodisulfide reductase subunit D (EC 1.8.98.1) (CoB--CoM heterodisulfide reductase iron-sulfur subunit D) (Coenzyme B:coenzyme M:methanophenazine oxidoreductase subunit D)}	{Cysteine-rich domain}
C1.bin.2.faGL00889	{CoB--CoM heterodisulfide reductase subunit B [Candidatus Heimdallarchaeota archaeon AB_125]}	hdrB2; heterodisulfide reductase subunit B2 [EC:1.8.7.3 1.8.98.4 1.8.98.5 1.8.98.6]	{Cysteine-rich domain}	{NA}	{NA}
C1.bin.2.faGL00890	{CoB--CoM heterodisulfide reductase iron-sulfur subunit C [Candidatus Heimdallarchaeota archaeon AB_125]}	hdrC2; heterodisulfide reductase subunit C2 [EC:1.8.7.3 1.8.98.4 1.8.98.5 1.8.98.6]	{4Fe-4S dicluster domain}	{NA}	{NA}
C1.bin.2.faGL00892	{CoB--CoM heterodisulfide reductase iron-sulfur subunit A family protein [Candidatus Heimdallarchaeota archaeon]}	{K03388 hdrA2; heterodisulfide reductase subunit A2 [EC:1.8.7.3 1.8.98.4 1.8.98.5 1.8.98.6]}	{Pyridine nucleotide-disulphide oxidoreductase}	{CoB--CoM heterodisulfide reductase iron-sulfur subunit A 2 (EC 1.8.98.-)}	{NA}
C1.bin.2.faGL01166	{4Fe-4S dicluster domain-containing protein [Candidatus Heimdallarchaeota archaeon]}	{NA}	{acetyl-CoA catabolic process}	{Acetyl-CoA decarbonylase/synthase complex subunit gamma (ACDS complex subunit gamma) (EC 2.1.1.245) (5-methyltetrahydrosarcinapterin:corrinoid/iron-sulfur protein Co-methyltransferase) (ACDS complex methyltransferase) (Corrinoid/iron-sulfur component large subunit)}	{NA}
C1.bin.2.faGL01721	{4Fe-4S dicluster domain-containing protein [Candidatus Heimdallarchaeota archaeon]}	{NA}	{acetyl-CoA catabolic process}	{Acetyl-CoA decarbonylase/synthase complex subunit gamma (ACDS complex subunit gamma) (EC 2.1.1.245) (5-methyltetrahydrosarcinapterin:corrinoid/iron-sulfur protein Co-methyltransferase) (ACDS complex methyltransferase) (Corrinoid/iron-sulfur component large subunit)}	{CO dehydrogenase/acetyl-CoA synthase delta subunit}
C1.bin.2.faGL02085	{5,10-methylenetetrahydromethanopterin reductase [Candidatus Heimdallarchaeota archaeon AB_125]}	{K00320 mer; 5,10-methylenetetrahydromethanopterin reductase [EC:1.5.98.2]}	{NA}	{NA}	{NA}
C1.bin.20.faGL00182	{homoaconitate hydratase family protein [Candidatus Heimdallarchaeota archaeon]}	{K01703 leuC; 3-isopropylmalate/(R)-2-methylmalate dehydratase large subunit [EC:4.2.1.33 4.2.1.35]}	{Aconitase family (aconitate hydratase)}	{Probable methanogen homoaconitase large subunit (HACN) (EC 4.2.1.114) (Homoaconitate hydratase)}	{Aconitase family (aconitate hydratase)}
C1.bin.20.faGL00183	{3-isopropylmalate dehydratase [Candidatus Heimdallarchaeota archaeon]}	{K01704 leuD; 3-isopropylmalate/(R)-2-methylmalate dehydratase small subunit [EC:4.2.1.33 4.2.1.35]}	{TIGRFAM 3-isopropylmalate dehydratase, small subunit}	{3-isopropylmalate dehydratase small subunit 1 (EC 4.2.1.33) (Alpha-IPM isomerase 1) (IPMI 1) (Isopropylmalate isomerase 1)}	{NA}
C1.bin.20.faGL00509	{hypothetical protein E3J90_06545 [Candidatus Lokiarchaeota archaeon]}	hdrB2; heterodisulfide reductase subunit B2 [EC:1.8.7.3 1.8.98.4 1.8.98.5 1.8.98.6]	{CoB--CoM heterodisulfide reductase subunit B}	{Ferredoxin/F(420)H(2)-dependent CoB-CoM heterodisulfide reductase subunit B (EC 1.8.7.3) (EC 1.8.98.4) (Coenzyme F420:CoB-CoM heterodisulfide,ferredoxin reductase subunit B) (Ferredoxin:CoB-CoM heterodisulfide reductase subunit B)}	{Cysteine-rich domain}
C1.bin.20.faGL00510	{hypothetical protein DRI90_20945 [Deltaproteobacteria bacterium]}	hdrC2; heterodisulfide reductase subunit C2 [EC:1.8.7.3 1.8.98.4 1.8.98.5 1.8.98.6]	{4Fe-4S dicluster domain}	{NA}	{NA}
C1.bin.20.faGL00967	{3-isopropylmalate dehydratase large subunit [Candidatus Aminicenantes bacterium]}	{K01703 leuC; 3-isopropylmalate/(R)-2-methylmalate dehydratase large subunit [EC:4.2.1.33 4.2.1.35]}	{Catalyzes the isomerization between 2-isopropylmalate and 3-isopropylmalate, via the formation of 2-isopropylmaleate}	{3-isopropylmalate dehydratase large subunit 1 (EC 4.2.1.33) (Alpha-IPM isomerase 1) (IPMI 1) (Isopropylmalate isomerase 1)}	{Aconitase family (aconitate hydratase)}
C1.bin.20.faGL01014	{hypothetical protein CEE45_08775 [Candidatus Heimdallarchaeota archaeon B3_Heim]}	{K08264 hdrD; heterodisulfide reductase subunit D [EC:1.8.98.1]}	{4Fe-4S dicluster domain}	{Dihydromethanophenazine:CoB--CoM heterodisulfide reductase subunit D (EC 1.8.98.1) (CoB--CoM heterodisulfide reductase iron-sulfur subunit D) (Coenzyme B:coenzyme M:methanophenazine oxidoreductase subunit D)}	{Cysteine-rich domain}
C1.bin.20.faGL01347	{CoB--CoM heterodisulfide reductase iron-sulfur subunit A family protein [Chloroflexi bacterium]}	{K03388 hdrA2; heterodisulfide reductase subunit A2 [EC:1.8.7.3 1.8.98.4 1.8.98.5 1.8.98.6]}	{4Fe-4S binding domain}	{H(2)/formate:CoB-CoM heterodisulfide,ferredoxin reductase subunit A (EC 1.8.98.5) (EC 1.8.98.6) (CoB--CoM heterodisulfide reductase iron-sulfur subunit A)}	{NA}
C1.bin.20.faGL01636	{LLM class flavin-dependent oxidoreductase [Ardenticatena maritima]}	{K00320 mer; 5,10-methylenetetrahydromethanopterin reductase [EC:1.5.98.2]}	{Luciferase-like monooxygenase}	{5,10-methylenetetrahydromethanopterin reductase (EC 1.5.98.2) (Coenzyme F420-dependent N(5),N(10)-methylenetetrahydromethanopterin reductase) (Methylene-H(4)MPT reductase)}	{Luciferase-like monooxygenase}
C1.bin.20.faGL01823	{CoB--CoM heterodisulfide reductase iron-sulfur subunit A family protein [Chloroflexi bacterium]}	{K03388 hdrA2; heterodisulfide reductase subunit A2 [EC:1.8.7.3 1.8.98.4 1.8.98.5 1.8.98.6]}	{FAD dependent oxidoreductase}	{CoB--CoM heterodisulfide reductase iron-sulfur subunit A 2 (EC 1.8.98.-)}	{NA}
C1.bin.20.faGL01947	{CoB--CoM heterodisulfide reductase subunit B [Candidatus Heimdallarchaeota archaeon LC_3]}	hdrB2; heterodisulfide reductase subunit B2 [EC:1.8.7.3 1.8.98.4 1.8.98.5 1.8.98.6]	{heterodisulfide reductase, subunit B}	{H(2)/formate:CoB-CoM heterodisulfide,ferredoxin reductase subunit B2 (EC 1.8.98.5) (EC 1.8.98.6) (CoB--CoM heterodisulfide reductase subunit B2)}	{NA}
C1.bin.21.faGL00405	{formate dehydrogenase subunit alpha [Candidatus Pacearchaeota archaeon]}	{NA}	{NA}	{Formate dehydrogenase subunit alpha (EC 1.17.1.9)}	{Molybdopterin oxidoreductase}
C1.bin.21.faGL00432	{Methanogen homoaconitase large subunit [Candidatus Heimdallarchaeota archaeon LC_2]}	{K01703 leuC; 3-isopropylmalate/(R)-2-methylmalate dehydratase large subunit [EC:4.2.1.33 4.2.1.35]}	{NA}	{Homoaconitase, mitochondrial (EC 4.2.1.36) (Homoaconitate hydratase)}	{Aconitase family (aconitate hydratase)}
C1.bin.21.faGL00881	{Trimethylamine methyltransferase MttB [Candidatus Heimdallarchaeota archaeon AB_125]}	{K14083 mttB; trimethylamine---corrinoid protein Co-methyltransferase [EC:2.1.1.250]}	{NA}	{Trimethylamine methyltransferase MttB (TMA methyltransferase) (EC 2.1.1.250) (Trimethylamine--corrinoid protein methyltransferase)}	{Trimethylamine methyltransferase (MTTB)}
C1.bin.21.faGL00990	{4Fe-4S dicluster domain-containing protein [Candidatus Heimdallarchaeota archaeon]}	{NA}	{NA}	{Acetyl-CoA decarbonylase/synthase complex subunit gamma (ACDS complex subunit gamma) (EC 2.1.1.245) (5-methyltetrahydrosarcinapterin:corrinoid/iron-sulfur protein Co-methyltransferase) (ACDS complex methyltransferase) (Corrinoid/iron-sulfur component large subunit)}	{NA}
C1.bin.21.faGL01334	{methylenetetrahydromethanopterin dehydrogenase, partial [Candidatus Heimdallarchaeota archaeon]}	{K00319 mtd; methylenetetrahydromethanopterin dehydrogenase [EC:1.5.98.1]}	{NA}	{F420-dependent methylenetetrahydromethanopterin dehydrogenase (MTD) (EC 1.5.98.1) (Coenzyme F420-dependent N5,N10-methylenetetrahydromethanopterin dehydrogenase)}	{methylene-5,6,7,8-tetrahydromethanopterin dehydrenase}
C1.bin.21.faGL01536	{5,10-methylenetetrahydromethanopterin reductase [Candidatus Heimdallarchaeota archaeon AB_125]}	{K00320 mer; 5,10-methylenetetrahydromethanopterin reductase [EC:1.5.98.2]}	{NA}	{NA}	{NA}
C1.bin.21.faGL01762	{coenzyme F420 hydrogenase [Candidatus Heimdallarchaeota archaeon]}	{K00125 fdhB; formate dehydrogenase (coenzyme F420) beta subunit [EC:1.17.98.3 1.8.98.6]}	{NA}	{Formate dehydrogenase subunit beta (EC 1.17.1.9)}	{NA}
C1.bin.21.faGL01897	{heterodisulfide reductase, subunit B [Candidatus Heimdallarchaeota archaeon]}	hdrB2; heterodisulfide reductase subunit B2 [EC:1.8.7.3 1.8.98.4 1.8.98.5 1.8.98.6]	{NA}	{NA}	{Cysteine-rich domain}
C1.bin.21.faGL01898	{heterodisulfide reductase [Candidatus Heimdallarchaeota archaeon]}	hdrC2; heterodisulfide reductase subunit C2 [EC:1.8.7.3 1.8.98.4 1.8.98.5 1.8.98.6]	{NA}	{NA}	{NA}
C1.bin.21.faGL02061	{homoaconitate hydratase family protein [Candidatus Heimdallarchaeota archaeon]}	{K01703 leuC; 3-isopropylmalate/(R)-2-methylmalate dehydratase large subunit [EC:4.2.1.33 4.2.1.35]}	{NA}	{3-isopropylmalate dehydratase large subunit 1 (EC 4.2.1.33) (Alpha-IPM isomerase 1) (IPMI 1) (Isopropylmalate isomerase 1)}	{Aconitase family (aconitate hydratase)}
C1.bin.21.faGL02099	{Formate dehydrogenase subunit beta [Candidatus Heimdallarchaeota archaeon AB_125]}	{K00125 fdhB; formate dehydrogenase (coenzyme F420) beta subunit [EC:1.17.98.3 1.8.98.6]}	{NA}	{Formate dehydrogenase subunit beta (EC 1.17.1.9)}	{NA}
C1.bin.76.faGL00211	{homoaconitate hydratase family protein [Candidatus Heimdallarchaeota archaeon]}	{K01703 leuC; 3-isopropylmalate/(R)-2-methylmalate dehydratase large subunit [EC:4.2.1.33 4.2.1.35]}	{TIGRFAM homoaconitate hydratase family protein}	{3-isopropylmalate dehydratase large subunit (EC 4.2.1.33) (Alpha-IPM isomerase) (IPMI) (Isopropylmalate isomerase)}	{Aconitase family (aconitate hydratase)}
C1.bin.76.faGL00212	{3-isopropylmalate dehydratase [Candidatus Heimdallarchaeota archaeon]}	{K01704 leuD; 3-isopropylmalate/(R)-2-methylmalate dehydratase small subunit [EC:4.2.1.33 4.2.1.35]}	{TIGRFAM 3-isopropylmalate dehydratase, small subunit}	{3-isopropylmalate dehydratase small subunit 1 (EC 4.2.1.33) (Alpha-IPM isomerase 1) (IPMI 1) (Isopropylmalate isomerase 1)}	{NA}
C1.bin.76.faGL00213	{Methanogen homoaconitase large subunit [Candidatus Heimdallarchaeota archaeon LC_2]}	{K01703 leuC; 3-isopropylmalate/(R)-2-methylmalate dehydratase large subunit [EC:4.2.1.33 4.2.1.35]}	{Catalyzes the isomerization between 2-isopropylmalate and 3-isopropylmalate, via the formation of 2-isopropylmaleate}	{3-isopropylmalate dehydratase large subunit 1 (EC 4.2.1.33) (Alpha-IPM isomerase 1) (IPMI 1) (Isopropylmalate isomerase 1)}	{Aconitase family (aconitate hydratase)}
C1.bin.76.faGL00875	{4Fe-4S dicluster domain-containing protein [Candidatus Aminicenantes bacterium]}	hdrC2; heterodisulfide reductase subunit C2 [EC:1.8.7.3 1.8.98.4 1.8.98.5 1.8.98.6]	{4Fe-4S dicluster domain}	{NA}	{NA}
C1.bin.76.faGL00876	{hypothetical protein A2Y88_03345 [Chloroflexi bacterium RBG_13_48_10]}	hdrB2; heterodisulfide reductase subunit B2 [EC:1.8.7.3 1.8.98.4 1.8.98.5 1.8.98.6]	{Heterodisulfide reductase, subunit B}	{8-methylmenaquinol:fumarate reductase membrane anchor subunit (MFR membrane anchor subunit) (EC 1.3.5.-)}	{Cysteine-rich domain}
C1.bin.76.faGL00950	{CoB--CoM heterodisulfide reductase subunit B [Candidatus Heimdallarchaeota archaeon AB_125]}	hdrB2; heterodisulfide reductase subunit B2 [EC:1.8.7.3 1.8.98.4 1.8.98.5 1.8.98.6]	{Cysteine-rich domain}	{NA}	{NA}
C1.bin.76.faGL00951	{CoB--CoM heterodisulfide reductase iron-sulfur subunit C [Candidatus Heimdallarchaeota archaeon AB_125]}	hdrC2; heterodisulfide reductase subunit C2 [EC:1.8.7.3 1.8.98.4 1.8.98.5 1.8.98.6]	{4Fe-4S dicluster domain}	{NA}	{NA}
C1.bin.76.faGL01043	{disulfide reductase [Candidatus Pacearchaeota archaeon]}	{K03388 hdrA2; heterodisulfide reductase subunit A2 [EC:1.8.7.3 1.8.98.4 1.8.98.5 1.8.98.6]}	{FAD dependent oxidoreductase}	{CoB--CoM heterodisulfide reductase iron-sulfur subunit A 2 (EC 1.8.98.-)}	{NA}
C1.bin.76.faGL01335	{5,10-methylenetetrahydromethanopterin reductase [Candidatus Heimdallarchaeota archaeon AB_125]}	{K00320 mer; 5,10-methylenetetrahydromethanopterin reductase [EC:1.5.98.2]}	{Catalyzes the oxidation of methyl-H(4)MPT to methylene- H(4)MPT}	{NA}	{NA}
C1.bin.76.faGL01482	{LLM class flavin-dependent oxidoreductase [Candidatus Heimdallarchaeota archaeon]}	{NA}	{NA}	{5,10-methylenetetrahydromethanopterin reductase (EC 1.5.98.2) (Coenzyme F420-dependent N(5),N(10)-methylenetetrahydromethanopterin reductase) (Methylene-H(4)MPT reductase)}	{Luciferase-like monooxygenase}
C1.bin.76.faGL01540	{Trimethylamine methyltransferase MttB [Candidatus Heimdallarchaeota archaeon AB_125]}	{K14083 mttB; trimethylamine---corrinoid protein Co-methyltransferase [EC:2.1.1.250]}	{Trimethylamine methyltransferase (MTTB)}	{Trimethylamine methyltransferase MttB (TMA methyltransferase) (EC 2.1.1.250) (Trimethylamine--corrinoid protein methyltransferase)}	{Trimethylamine methyltransferase (MTTB)}
C1.bin.76.faGL02200	{Limonene 1,2-monooxygenase [Candidatus Heimdallarchaeota archaeon AB_125]}	{NA}	{Luciferase-like monooxygenase}	{5,10-methylenetetrahydromethanopterin reductase (EC 1.5.98.2) (Coenzyme F420-dependent N(5),N(10)-methylenetetrahydromethanopterin reductase) (Methylene-H(4)MPT reductase)}	{Luciferase-like monooxygenase}
C1.bin.76.faGL02237	{4Fe-4S dicluster domain-containing protein [Candidatus Heimdallarchaeota archaeon]}	{NA}	{acetyl-CoA catabolic process}	{Acetyl-CoA decarbonylase/synthase complex subunit gamma (ACDS complex subunit gamma) (EC 2.1.1.245) (5-methyltetrahydrosarcinapterin:corrinoid/iron-sulfur protein Co-methyltransferase) (ACDS complex methyltransferase) (Corrinoid/iron-sulfur component large subunit)}	{NA}
C1.bin.76.faGL02372	{CoB--CoM heterodisulfide reductase iron-sulfur subunit D [Candidatus Heimdallarchaeota archaeon AB_125]}	{K08264 hdrD; heterodisulfide reductase subunit D [EC:1.8.98.1]}	{4Fe-4S dicluster domain}	{Dihydromethanophenazine:CoB--CoM heterodisulfide reductase subunit D (EC 1.8.98.1) (CoB--CoM heterodisulfide reductase iron-sulfur subunit D) (Coenzyme B:coenzyme M:methanophenazine oxidoreductase subunit D)}	{Cysteine-rich domain}
C2.bin.3.faGL000324	{CoB--CoM heterodisulfide reductase iron-sulfur subunit A [Candidatus Heimdallarchaeota archaeon AB_125]}	{K03388 hdrA2 heterodisulfide reductase subunit A2 1.8.7.3 1.8.98.4 1.8.98.5 1.8.98.6 Metabolism--Energy metabolism--Methane metabolism|Metabolism--Global and overview maps--Microbial metabolism in diverse environments|Metabolism--Global and overview maps--Metabolic pathways|Metabolism--Global and overview maps--Carbon metabolism}	{COG1148 Heterodisulfide reductase, subunit A (polyferredoxin) C Energy production and conversion}	{HDRA2_METKA CoB--CoM heterodisulfide reductase iron-sulfur subunit A 2 OS=Methanopyrus kandleri (strain AV19 / DSM 6324 / JCM 9639 / NBRC 100938) GN=hdrA2 PE=3 SV=1}	{NA}
C2.bin.3.faGL000325	{CoB--CoM heterodisulfide reductase iron-sulfur subunit C [Candidatus Heimdallarchaeota archaeon AB_125]}	{K03390 hdrC2 heterodisulfide reductase subunit C2 1.8.7.3 1.8.98.4 1.8.98.5 1.8.98.6 Metabolism--Energy metabolism--Methane metabolism|Metabolism--Global and overview maps--Microbial metabolism in diverse environments|Metabolism--Global and overview maps--Metabolic pathways|Metabolism--Global and overview maps--Carbon metabolism}	{COG1150 Heterodisulfide reductase, subunit C C Energy production and conversion}	{NA}	{NA}
C2.bin.3.faGL000326	{CoB--CoM heterodisulfide reductase subunit B [Candidatus Heimdallarchaeota archaeon AB_125]}	{K03389 hdrB2 heterodisulfide reductase subunit B2 1.8.7.3 1.8.98.4 1.8.98.5 1.8.98.6 Metabolism--Energy metabolism--Methane metabolism|Metabolism--Global and overview maps--Microbial metabolism in diverse environments|Metabolism--Global and overview maps--Metabolic pathways|Metabolism--Global and overview maps--Carbon metabolism}	{COG2048 Heterodisulfide reductase, subunit B C Energy production and conversion}	{NA}	{NA}
C2.bin.3.faGL000506	{Trimethylamine methyltransferase MttB [Candidatus Heimdallarchaeota archaeon AB_125]}	{K14083 mttB trimethylamine---corrinoid protein Co-methyltransferase 2.1.1.250 Metabolism--Energy metabolism--Methane metabolism|Metabolism--Global and overview maps--Microbial metabolism in diverse environments|Metabolism--Global and overview maps--Carbon metabolism}	{NA}	{NA}	{Trimethylamine methyltransferase (MTTB)}
C2.bin.3.faGL000749	{Iron-sulfur cluster carrier protein [Candidatus Heimdallarchaeota archaeon AB_125]}	{K03388 hdrA2 heterodisulfide reductase subunit A2 1.8.7.3 1.8.98.4 1.8.98.5 1.8.98.6 Metabolism--Energy metabolism--Methane metabolism|Metabolism--Global and overview maps--Microbial metabolism in diverse environments|Metabolism--Global and overview maps--Metabolic pathways|Metabolism--Global and overview maps--Carbon metabolism}	{COG1149 MinD superfamily P-loop ATPase, contains an inserted ferredoxin domain R General function prediction only}	{NA}	{NA}
C2.bin.3.faGL001032	{Bifunctional enzyme Fae/Hps [Candidatus Heimdallarchaeota archaeon AB_125]}	{K13812 fae-hps bifunctional enzyme Fae/Hps 4.2.1.147 4.1.2.43 Metabolism--Energy metabolism--Methane metabolism|Metabolism--Global and overview maps--Microbial metabolism in diverse environments|Metabolism--Carbohydrate metabolism--Pentose phosphate pathway|Metabolism--Global and overview maps--Biosynthesis of amino acids|Metabolism--Global and overview maps--Metabolic pathways|Metabolism--Globa…	{COG1795 Formaldehyde-activating enzyme nesessary for methanogenesis C Energy production and conversion}	{FAEHP_METST Bifunctional enzyme Fae/Hps OS=Methanosphaera stadtmanae (strain ATCC 43021 / DSM 3091 / JCM 11832 / MCB-3) GN=fae-hps PE=3 SV=1}	{Orotidine 5'-phosphate decarboxylase / HUMPS family}
C2.bin.3.faGL001292	{methyl-viologen-reducing hydrogenase subunit delta [Thermoplasmatales archaeon SG8-52-2]}	{K03388 hdrA2 heterodisulfide reductase subunit A2 1.8.7.3 1.8.98.4 1.8.98.5 1.8.98.6 Metabolism--Energy metabolism--Methane metabolism|Metabolism--Global and overview maps--Microbial metabolism in diverse environments|Metabolism--Global and overview maps--Metabolic pathways|Metabolism--Global and overview maps--Carbon metabolism}	{COG1908 Coenzyme F420-reducing hydrogenase, delta subunit C Energy production and conversion}	{VHCD_ARCPA F420-non-reducing hydrogenase iron-sulfur subunit D OS=Archaeoglobus profundus (strain DSM 5631 / JCM 9629 / NBRC 100127 / Av18) GN=mvhD PE=1 SV=2}	{NA}
C2.bin.3.faGL001380	{Methanogen homoaconitase large subunit [Candidatus Heimdallarchaeota archaeon LC_2]}	{K01703 leuC, IPMI-L 3-isopropylmalate/(R)-2-methylmalate dehydratase large subunit 4.2.1.33 4.2.1.35 Metabolism--Carbohydrate metabolism--C5-Branched dibasic acid metabolism|Metabolism--Global and overview maps--Biosynthesis of amino acids|Metabolism--Amino acid metabolism--Valine, leucine and isoleucine biosynthesis|Metabolism--Global and overview maps--Metabolic pathways|Metabolism--Global and…	{COG0066 3-isopropylmalate dehydratase small subunit E Amino acid transport and metabolism}	{LEUC1_METKA 3-isopropylmalate dehydratase large subunit 1 OS=Methanopyrus kandleri (strain AV19 / DSM 6324 / JCM 9639 / NBRC 100938) GN=leuC1 PE=3 SV=1}	{Aconitase family (aconitate hydratase)}
C2.bin.3.faGL001565	{S-adenosyl-L-methionine-binding protein [Candidatus Heimdallarchaeota archaeon AB_125]}	{K11261 fwdE, fmdE formylmethanofuran dehydrogenase subunit E 1.2.7.12 Metabolism--Energy metabolism--Methane metabolism|Metabolism--Global and overview maps--Microbial metabolism in diverse environments|Metabolism--Global and overview maps--Metabolic pathways|Metabolism--Global and overview maps--Carbon metabolism}	{COG1720 tRNA (Thr-GGU) A37 N-methylase J Translation, ribosomal structure and biogenesis}	{Y241_ARCFU S-adenosyl-L-methionine-binding protein AF_0241 OS=Archaeoglobus fulgidus (strain ATCC 49558 / VC-16 / DSM 4304 / JCM 9628 / NBRC 100126) GN=AF_0241 PE=1 SV=1}	{tRNA-methyltransferase O}
C2.bin.3.faGL001714	{Formate dehydrogenase subunit alpha [Candidatus Heimdallarchaeota archaeon LC_2]}	{K05299 fdhA formate dehydrogenase (NADP+) alpha subunit 1.17.1.10 Metabolism--Energy metabolism--Carbon fixation pathways in prokaryotes|Metabolism--Energy metabolism--Methane metabolism|Metabolism--Global and overview maps--Microbial metabolism in diverse environments|Metabolism--Global and overview maps--Metabolic pathways|Metabolism--Global and overview maps--Carbon metabolism}	{COG3383 Predicted molibdopterin-dependent oxidoreductase YjgC R General function prediction only}	{FDHA_METJA Formate dehydrogenase subunit alpha OS=Methanocaldococcus jannaschii (strain ATCC 43067 / DSM 2661 / JAL-1 / JCM 10045 / NBRC 100440) GN=fdhA PE=3 SV=2}	{NA}
C2.bin.3.faGL001894	{methylenetetrahydromethanopterin dehydrogenase [Archaeoglobales archaeon ex4484_92]}	{K00319 mtd methylenetetrahydromethanopterin dehydrogenase 1.5.98.1 Metabolism--Energy metabolism--Methane metabolism|Metabolism--Global and overview maps--Microbial metabolism in diverse environments|Metabolism--Global and overview maps--Metabolic pathways|Metabolism--Global and overview maps--Carbon metabolism}	{COG1927 F420-dependent methylenetetrahydromethanopterin dehydrogenase C Energy production and conversion}	{MTD_ARCFU F420-dependent methylenetetrahydromethanopterin dehydrogenase OS=Archaeoglobus fulgidus (strain ATCC 49558 / VC-16 / DSM 4304 / JCM 9628 / NBRC 100126) GN=mtd PE=1 SV=3}	{methylene-5,6,7,8-tetrahydromethanopterin dehydrogenase}
C2.bin.3.faGL002483	{hypothetical protein AYK19_00770 [Theionarchaea archaeon DG-70-1]}	{K03388 hdrA2 heterodisulfide reductase subunit A2 1.8.7.3 1.8.98.4 1.8.98.5 1.8.98.6 Metabolism--Energy metabolism--Methane metabolism|Metabolism--Global and overview maps--Microbial metabolism in diverse environments|Metabolism--Global and overview maps--Metabolic pathways|Metabolism--Global and overview maps--Carbon metabolism}	{COG1148 Heterodisulfide reductase, subunit A (polyferredoxin) C Energy production and conversion}	{HDRA2_METKA CoB--CoM heterodisulfide reductase iron-sulfur subunit A 2 OS=Methanopyrus kandleri (strain AV19 / DSM 6324 / JCM 9639 / NBRC 100938) GN=hdrA2 PE=3 SV=1}	{Pyridine nucleotide-disulphide oxidoreductase}
C2.bin.3.faGL002484	{disulfide reductase [Thermoplasmatales archaeon SG8-52-4]}	{K03388 hdrA2 heterodisulfide reductase subunit A2 1.8.7.3 1.8.98.4 1.8.98.5 1.8.98.6 Metabolism--Energy metabolism--Methane metabolism|Metabolism--Global and overview maps--Microbial metabolism in diverse environments|Metabolism--Global and overview maps--Metabolic pathways|Metabolism--Global and overview maps--Carbon metabolism}	{COG1148 Heterodisulfide reductase, subunit A (polyferredoxin) C Energy production and conversion}	{HDRA_METJA CoB--CoM heterodisulfide reductase iron-sulfur subunit A OS=Methanocaldococcus jannaschii (strain ATCC 43067 / DSM 2661 / JAL-1 / JCM 10045 / NBRC 100440) GN=hdrA PE=3 SV=2}	{NA}
C4.bin.14.faGL000293	{disulfide reductase [Thermoplasmatales archaeon SG8-52-4]}	{K03388 hdrA2 heterodisulfide reductase subunit A2 1.8.7.3 1.8.98.4 1.8.98.5 1.8.98.6 Metabolism--Energy metabolism--Methane metabolism|Metabolism--Global and overview maps--Microbial metabolism in diverse environments|Metabolism--Global and overview maps--Metabolic pathways|Metabolism--Global and overview maps--Carbon metabolism}	{COG1148 Heterodisulfide reductase, subunit A (polyferredoxin) C Energy production and conversion}	{HDRA_METTM CoB--CoM heterodisulfide reductase iron-sulfur subunit A OS=Methanothermobacter marburgensis (strain ATCC BAA-927 / DSM 2133 / JCM 14651 / NBRC 100331 / OCM 82 / Marburg) GN=hdrA PE=1 SV=3}	{NA}
C4.bin.14.faGL000294	{hypothetical protein AYK19_00770 [Theionarchaea archaeon DG-70-1]}	{K03388 hdrA2 heterodisulfide reductase subunit A2 1.8.7.3 1.8.98.4 1.8.98.5 1.8.98.6 Metabolism--Energy metabolism--Methane metabolism|Metabolism--Global and overview maps--Microbial metabolism in diverse environments|Metabolism--Global and overview maps--Metabolic pathways|Metabolism--Global and overview maps--Carbon metabolism}	{COG1148 Heterodisulfide reductase, subunit A (polyferredoxin) C Energy production and conversion}	{HDRA2_METKA CoB--CoM heterodisulfide reductase iron-sulfur subunit A 2 OS=Methanopyrus kandleri (strain AV19 / DSM 6324 / JCM 9639 / NBRC 100938) GN=hdrA2 PE=3 SV=1}	{Pyridine nucleotide-disulphide oxidoreductase}
C4.bin.14.faGL000426	{Methanogen homoaconitase large subunit [Candidatus Heimdallarchaeota archaeon LC_2]}	{K01703 leuC, IPMI-L 3-isopropylmalate/(R)-2-methylmalate dehydratase large subunit 4.2.1.33 4.2.1.35 Metabolism--Carbohydrate metabolism--C5-Branched dibasic acid metabolism|Metabolism--Global and overview maps--Biosynthesis of amino acids|Metabolism--Amino acid metabolism--Valine, leucine and isoleucine biosynthesis|Metabolism--Global and overview maps--Metabolic pathways|Metabolism--Global and…	{COG0065 Homoaconitase/3-isopropylmalate dehydratase large subunit E Amino acid transport and metabolism}	{LEUC1_METKA 3-isopropylmalate dehydratase large subunit 1 OS=Methanopyrus kandleri (strain AV19 / DSM 6324 / JCM 9639 / NBRC 100938) GN=leuC1 PE=3 SV=1}	{Aconitase family (aconitate hydratase)}
C4.bin.14.faGL001408	{Formate dehydrogenase subunit alpha [Candidatus Heimdallarchaeota archaeon LC_2]}	{K05299 fdhA formate dehydrogenase (NADP+) alpha subunit 1.17.1.10 Metabolism--Energy metabolism--Carbon fixation pathways in prokaryotes|Metabolism--Energy metabolism--Methane metabolism|Metabolism--Global and overview maps--Microbial metabolism in diverse environments|Metabolism--Global and overview maps--Metabolic pathways|Metabolism--Global and overview maps--Carbon metabolism}	{COG3383 Predicted molibdopterin-dependent oxidoreductase YjgC R General function prediction only}	{FDHA_METJA Formate dehydrogenase subunit alpha OS=Methanocaldococcus jannaschii (strain ATCC 43067 / DSM 2661 / JAL-1 / JCM 10045 / NBRC 100440) GN=fdhA PE=3 SV=2}	{Molybdopterin oxidoreductase}
C4.bin.14.faGL001673	{CoB--CoM heterodisulfide reductase iron-sulfur subunit A [Candidatus Heimdallarchaeota archaeon AB_125]}	{K03388 hdrA2 heterodisulfide reductase subunit A2 1.8.7.3 1.8.98.4 1.8.98.5 1.8.98.6 Metabolism--Energy metabolism--Methane metabolism|Metabolism--Global and overview maps--Microbial metabolism in diverse environments|Metabolism--Global and overview maps--Metabolic pathways|Metabolism--Global and overview maps--Carbon metabolism}	{COG1148 Heterodisulfide reductase, subunit A (polyferredoxin) C Energy production and conversion}	{HDRA2_METKA CoB--CoM heterodisulfide reductase iron-sulfur subunit A 2 OS=Methanopyrus kandleri (strain AV19 / DSM 6324 / JCM 9639 / NBRC 100938) GN=hdrA2 PE=3 SV=1}	{NA}
C4.bin.14.faGL001674	{CoB--CoM heterodisulfide reductase iron-sulfur subunit C [Candidatus Heimdallarchaeota archaeon AB_125]}	{K03390 hdrC2 heterodisulfide reductase subunit C2 1.8.7.3 1.8.98.4 1.8.98.5 1.8.98.6 Metabolism--Energy metabolism--Methane metabolism|Metabolism--Global and overview maps--Microbial metabolism in diverse environments|Metabolism--Global and overview maps--Metabolic pathways|Metabolism--Global and overview maps--Carbon metabolism}	{COG1150 Heterodisulfide reductase, subunit C C Energy production and conversion}	{NA}	{NA}
C4.bin.14.faGL001675	{CoB--CoM heterodisulfide reductase subunit B [Candidatus Heimdallarchaeota archaeon AB_125]}	{K03389 hdrB2 heterodisulfide reductase subunit B2 1.8.7.3 1.8.98.4 1.8.98.5 1.8.98.6 Metabolism--Energy metabolism--Methane metabolism|Metabolism--Global and overview maps--Microbial metabolism in diverse environments|Metabolism--Global and overview maps--Metabolic pathways|Metabolism--Global and overview maps--Carbon metabolism}	{COG2048 Heterodisulfide reductase, subunit B C Energy production and conversion}	{NA}	{NA}
C4.bin.14.faGL002215	{methylenetetrahydromethanopterin dehydrogenase [Archaeoglobales archaeon ex4484_92]}	{K00319 mtd methylenetetrahydromethanopterin dehydrogenase 1.5.98.1 Metabolism--Energy metabolism--Methane metabolism|Metabolism--Global and overview maps--Microbial metabolism in diverse environments|Metabolism--Global and overview maps--Metabolic pathways|Metabolism--Global and overview maps--Carbon metabolism}	{COG1927 F420-dependent methylenetetrahydromethanopterin dehydrogenase C Energy production and conversion}	{MTD_ARCFU F420-dependent methylenetetrahydromethanopterin dehydrogenase OS=Archaeoglobus fulgidus (strain ATCC 49558 / VC-16 / DSM 4304 / JCM 9628 / NBRC 100126) GN=mtd PE=1 SV=3}	{methylene-5,6,7,8-tetrahydromethanopterin dehydrogenase}
C4.bin.14.faGL002842	{S-adenosyl-L-methionine-binding protein [Candidatus Heimdallarchaeota archaeon AB_125]}	{K11261 fwdE, fmdE formylmethanofuran dehydrogenase subunit E 1.2.7.12 Metabolism--Energy metabolism--Methane metabolism|Metabolism--Global and overview maps--Microbial metabolism in diverse environments|Metabolism--Global and overview maps--Metabolic pathways|Metabolism--Global and overview maps--Carbon metabolism}	{COG1720 tRNA (Thr-GGU) A37 N-methylase J Translation, ribosomal structure and biogenesis}	{Y241_ARCFU S-adenosyl-L-methionine-binding protein AF_0241 OS=Archaeoglobus fulgidus (strain ATCC 49558 / VC-16 / DSM 4304 / JCM 9628 / NBRC 100126) GN=AF_0241 PE=1 SV=1}	{tRNA-methyltransferase O}
C4.bin.14.faGL002936	{S-adenosyl-L-methionine-binding protein [Candidatus Heimdallarchaeota archaeon AB_125]}	{K11261 fwdE, fmdE formylmethanofuran dehydrogenase subunit E 1.2.7.12 Metabolism--Energy metabolism--Methane metabolism|Metabolism--Global and overview maps--Microbial metabolism in diverse environments|Metabolism--Global and overview maps--Metabolic pathways|Metabolism--Global and overview maps--Carbon metabolism}	{COG1720 tRNA (Thr-GGU) A37 N-methylase J Translation, ribosomal structure and biogenesis}	{Y663_PYRAB Probable S-adenosyl-L-methionine-binding protein PYRAB06630 OS=Pyrococcus abyssi (strain GE5 / Orsay) GN=PYRAB06630 PE=4 SV=1}	{tRNA-methyltransferase O}
C4.bin.14.faGL003043	{Bifunctional enzyme Fae/Hps [Candidatus Heimdallarchaeota archaeon AB_125]}	{K13812 fae-hps bifunctional enzyme Fae/Hps 4.2.1.147 4.1.2.43 Metabolism--Energy metabolism--Methane metabolism|Metabolism--Global and overview maps--Microbial metabolism in diverse environments|Metabolism--Carbohydrate metabolism--Pentose phosphate pathway|Metabolism--Global and overview maps--Biosynthesis of amino acids|Metabolism--Global and overview maps--Metabolic pathways|Metabolism--Globa…	{COG1795 Formaldehyde-activating enzyme nesessary for methanogenesis C Energy production and conversion}	{FAEHP_METST Bifunctional enzyme Fae/Hps OS=Methanosphaera stadtmanae (strain ATCC 43021 / DSM 3091 / JCM 11832 / MCB-3) GN=fae-hps PE=3 SV=1}	{Orotidine 5'-phosphate decarboxylase / HUMPS family}	Formylmethanofuran--tetrahydromethanopterin formyltransferase-like protein
C4.bin.22.faGL000169	{Methanogen homoaconitase large subunit [Candidatus Heimdallarchaeota archaeon LC_2]}	{K01703 leuC, IPMI-L 3-isopropylmalate/(R)-2-methylmalate dehydratase large subunit 4.2.1.33 4.2.1.35 Metabolism--Carbohydrate metabolism--C5-Branched dibasic acid metabolism|Metabolism--Global and overview maps--Biosynthesis of amino acids|Metabolism--Amino acid metabolism--Valine, leucine and isoleucine biosynthesis|Metabolism--Global and overview maps--Metabolic pathways|Metabolism--Global and…	{COG0066 3-isopropylmalate dehydratase small subunit E Amino acid transport and metabolism}	{LEUC1_METKA 3-isopropylmalate dehydratase large subunit 1 OS=Methanopyrus kandleri (strain AV19 / DSM 6324 / JCM 9639 / NBRC 100938) GN=leuC1 PE=3 SV=1}	{Aconitase family (aconitate hydratase)}
C4.bin.22.faGL000217	{S-adenosyl-L-methionine-binding protein [Candidatus Heimdallarchaeota archaeon AB_125]}	{K11261 fwdE, fmdE formylmethanofuran dehydrogenase subunit E 1.2.7.12 Metabolism--Energy metabolism--Methane metabolism|Metabolism--Global and overview maps--Microbial metabolism in diverse environments|Metabolism--Global and overview maps--Metabolic pathways|Metabolism--Global and overview maps--Carbon metabolism}	{COG1720 tRNA (Thr-GGU) A37 N-methylase J Translation, ribosomal structure and biogenesis}	{Y241_ARCFU S-adenosyl-L-methionine-binding protein AF_0241 OS=Archaeoglobus fulgidus (strain ATCC 49558 / VC-16 / DSM 4304 / JCM 9628 / NBRC 100126) GN=AF_0241 PE=1 SV=1}	{tRNA-methyltransferase O}
C4.bin.22.faGL000501	{Bifunctional enzyme Fae/Hps [Candidatus Heimdallarchaeota archaeon AB_125]}	{K13812 fae-hps bifunctional enzyme Fae/Hps 4.2.1.147 4.1.2.43 Metabolism--Energy metabolism--Methane metabolism|Metabolism--Global and overview maps--Microbial metabolism in diverse environments|Metabolism--Carbohydrate metabolism--Pentose phosphate pathway|Metabolism--Global and overview maps--Biosynthesis of amino acids|Metabolism--Global and overview maps--Metabolic pathways|Metabolism--Globa…	{COG1795 Formaldehyde-activating enzyme nesessary for methanogenesis C Energy production and conversion}	{FAEHP_METHJ Bifunctional enzyme Fae/Hps OS=Methanospirillum hungatei JF-1 (strain ATCC 27890 / DSM 864 / NBRC 100397 / JF-1) GN=fae-hps PE=3 SV=1}	{Orotidine 5'-phosphate decarboxylase / HUMPS family}
C4.bin.22.faGL000563	{Trimethylamine methyltransferase MttB [Candidatus Heimdallarchaeota archaeon AB_125]}	{K14083 mttB trimethylamine---corrinoid protein Co-methyltransferase 2.1.1.250 Metabolism--Energy metabolism--Methane metabolism|Metabolism--Global and overview maps--Microbial metabolism in diverse environments|Metabolism--Global and overview maps--Carbon metabolism}	{NA}	{NA}	{Trimethylamine methyltransferase (MTTB)}
C4.bin.22.faGL000833	{Formate dehydrogenase subunit alpha [Candidatus Heimdallarchaeota archaeon LC_2]}	{K05299 fdhA formate dehydrogenase (NADP+) alpha subunit 1.17.1.10 Metabolism--Energy metabolism--Carbon fixation pathways in prokaryotes|Metabolism--Energy metabolism--Methane metabolism|Metabolism--Global and overview maps--Microbial metabolism in diverse environments|Metabolism--Global and overview maps--Metabolic pathways|Metabolism--Global and overview maps--Carbon metabolism}	{COG3383 Predicted molibdopterin-dependent oxidoreductase YjgC R General function prediction only}	{FDHA_METJA Formate dehydrogenase subunit alpha OS=Methanocaldococcus jannaschii (strain ATCC 43067 / DSM 2661 / JAL-1 / JCM 10045 / NBRC 100440) GN=fdhA PE=3 SV=2}	{Molybdopterin oxidoreductase}
C4.bin.22.faGL001022	{methylenetetrahydromethanopterin dehydrogenase [Archaeoglobales archaeon ex4484_92]}	{K00319 mtd methylenetetrahydromethanopterin dehydrogenase 1.5.98.1 Metabolism--Energy metabolism--Methane metabolism|Metabolism--Global and overview maps--Microbial metabolism in diverse environments|Metabolism--Global and overview maps--Metabolic pathways|Metabolism--Global and overview maps--Carbon metabolism}	{COG1927 F420-dependent methylenetetrahydromethanopterin dehydrogenase C Energy production and conversion}	{MTD_ARCFU F420-dependent methylenetetrahydromethanopterin dehydrogenase OS=Archaeoglobus fulgidus (strain ATCC 49558 / VC-16 / DSM 4304 / JCM 9628 / NBRC 100126) GN=mtd PE=1 SV=3}	{methylene-5,6,7,8-tetrahydromethanopterin dehydrogenase}
C4.bin.22.faGL001113	{CoB--CoM heterodisulfide reductase subunit B [Candidatus Heimdallarchaeota archaeon AB_125]}	{K03389 hdrB2 heterodisulfide reductase subunit B2 1.8.7.3 1.8.98.4 1.8.98.5 1.8.98.6 Metabolism--Energy metabolism--Methane metabolism|Metabolism--Global and overview maps--Microbial metabolism in diverse environments|Metabolism--Global and overview maps--Metabolic pathways|Metabolism--Global and overview maps--Carbon metabolism}	{COG2048 Heterodisulfide reductase, subunit B C Energy production and conversion}	{NA}	{NA}
C4.bin.22.faGL001114	{CoB--CoM heterodisulfide reductase iron-sulfur subunit C [Candidatus Heimdallarchaeota archaeon AB_125]}	{K03390 hdrC2 heterodisulfide reductase subunit C2 1.8.7.3 1.8.98.4 1.8.98.5 1.8.98.6 Metabolism--Energy metabolism--Methane metabolism|Metabolism--Global and overview maps--Microbial metabolism in diverse environments|Metabolism--Global and overview maps--Metabolic pathways|Metabolism--Global and overview maps--Carbon metabolism}	{COG1150 Heterodisulfide reductase, subunit C C Energy production and conversion}	{NA}	{NA}
C4.bin.22.faGL001115	{CoB--CoM heterodisulfide reductase iron-sulfur subunit A [Candidatus Heimdallarchaeota archaeon AB_125]}	{K03388 hdrA2 heterodisulfide reductase subunit A2 1.8.7.3 1.8.98.4 1.8.98.5 1.8.98.6 Metabolism--Energy metabolism--Methane metabolism|Metabolism--Global and overview maps--Microbial metabolism in diverse environments|Metabolism--Global and overview maps--Metabolic pathways|Metabolism--Global and overview maps--Carbon metabolism}	{COG1148 Heterodisulfide reductase, subunit A (polyferredoxin) C Energy production and conversion}	{HDRA2_METKA CoB--CoM heterodisulfide reductase iron-sulfur subunit A 2 OS=Methanopyrus kandleri (strain AV19 / DSM 6324 / JCM 9639 / NBRC 100938) GN=hdrA2 PE=3 SV=1}	{NA}
C4.bin.22.faGL001988	{S-adenosyl-L-methionine-binding protein [Candidatus Heimdallarchaeota archaeon AB_125]}	{K11261 fwdE, fmdE formylmethanofuran dehydrogenase subunit E 1.2.7.12 Metabolism--Energy metabolism--Methane metabolism|Metabolism--Global and overview maps--Microbial metabolism in diverse environments|Metabolism--Global and overview maps--Metabolic pathways|Metabolism--Global and overview maps--Carbon metabolism}	{COG1720 tRNA (Thr-GGU) A37 N-methylase J Translation, ribosomal structure and biogenesis}	{Y663_PYRAB Probable S-adenosyl-L-methionine-binding protein PYRAB06630 OS=Pyrococcus abyssi (strain GE5 / Orsay) GN=PYRAB06630 PE=4 SV=1}	{tRNA-methyltransferase O}
C4.bin.51.faGL00613	{5,10-methylenetetrahydromethanopterin reductase [Candidatus Heimdallarchaeota archaeon AB_125]}	{K00320 mer; 5,10-methylenetetrahydromethanopterin reductase [EC:1.5.98.2]}	{NA}	{NA}	{NA}
C4.bin.51.faGL00816	{Trimethylamine methyltransferase MttB [Candidatus Heimdallarchaeota archaeon AB_125]}	{K14083 mttB; trimethylamine---corrinoid protein Co-methyltransferase [EC:2.1.1.250]}	{Trimethylamine methyltransferase (MTTB)}	{NA}	{Trimethylamine methyltransferase (MTTB)}
C4.bin.51.faGL01905	{Trimethylamine methyltransferase MttB [Candidatus Heimdallarchaeota archaeon AB_125]}	{K14083 mttB; trimethylamine---corrinoid protein Co-methyltransferase [EC:2.1.1.250]}	{Trimethylamine methyltransferase (MTTB)}	{Trimethylamine methyltransferase MttB (TMA methyltransferase) (EC 2.1.1.250) (Trimethylamine--corrinoid protein methyltransferase)}	{Trimethylamine methyltransferase (MTTB)}
C4.bin.51.faGL01961	{Trimethylamine methyltransferase MttB [Candidatus Heimdallarchaeota archaeon AB_125]}	{K14083 mttB; trimethylamine---corrinoid protein Co-methyltransferase [EC:2.1.1.250]}	{Trimethylamine methyltransferase (MTTB)}	{Trimethylamine methyltransferase MttB (TMA methyltransferase) (EC 2.1.1.250) (Trimethylamine--corrinoid protein methyltransferase)}	{Trimethylamine methyltransferase (MTTB)}
C4.bin.51.faGL02182	{Formate dehydrogenase subunit beta [Candidatus Heimdallarchaeota archaeon AB_125]}	{K00125 fdhB; formate dehydrogenase (coenzyme F420) beta subunit [EC:1.17.98.3 1.8.98.6]}	{4Fe-4S dicluster domain}	{Formate dehydrogenase subunit beta (EC 1.17.1.9)}	{NA}
C4.bin.51.faGL02286	{formate dehydrogenase subunit alpha [Candidatus Pacearchaeota archaeon]}	{NA}	{Molybdopterin oxidoreductase Fe4S4 domain}	{Formate dehydrogenase subunit alpha (EC 1.17.1.9)}	{Molybdopterin oxidoreductase}
C4.bin.51.faGL02420	{coenzyme F420 hydrogenase [Candidatus Heimdallarchaeota archaeon]}	{K00125 fdhB; formate dehydrogenase (coenzyme F420) beta subunit [EC:1.17.98.3 1.8.98.6]}	{4Fe-4S dicluster domain}	{Formate dehydrogenase subunit beta (EC 1.17.1.9)}	{NA}
C4.bin.51.faGL02692	{Methanogen homoaconitase large subunit [Candidatus Heimdallarchaeota archaeon LC_2]}	{K01703 leuC; 3-isopropylmalate/(R)-2-methylmalate dehydratase large subunit [EC:4.2.1.33 4.2.1.35]}	{Aconitase family (aconitate hydratase)}	{3-isopropylmalate dehydratase large subunit 1 (EC 4.2.1.33) (Alpha-IPM isomerase 1) (IPMI 1) (Isopropylmalate isomerase 1)}	{Aconitase family (aconitate hydratase)}
C4.bin.51.faGL02693	{3-isopropylmalate dehydratase [Candidatus Heimdallarchaeota archaeon]}	{K01704 leuD; 3-isopropylmalate/(R)-2-methylmalate dehydratase small subunit [EC:4.2.1.33 4.2.1.35]}	{TIGRFAM 3-isopropylmalate dehydratase, small subunit}	{3-isopropylmalate dehydratase small subunit (EC 4.2.1.33) (Alpha-IPM isomerase) (IPMI) (Isopropylmalate isomerase)}	{NA}
C4.bin.51.faGL02694	{homoaconitate hydratase family protein [Candidatus Heimdallarchaeota archaeon]}	{K01703 leuC; 3-isopropylmalate/(R)-2-methylmalate dehydratase large subunit [EC:4.2.1.33 4.2.1.35]}	{TIGRFAM homoaconitate hydratase family protein}	{3-isopropylmalate dehydratase large subunit (EC 4.2.1.33) (Alpha-IPM isomerase) (IPMI) (Isopropylmalate isomerase)}	{Aconitase family (aconitate hydratase)}
C4.bin.51.faGL02869	{methylenetetrahydromethanopterin dehydrogenase, partial [Candidatus Heimdallarchaeota archaeon]}	{K00319 mtd; methylenetetrahydromethanopterin dehydrogenase [EC:1.5.98.1]}	{Catalyzes the oxidation of methylene-H(4)MPT to methenyl-H(4)MPT( )}	{F420-dependent methylenetetrahydromethanopterin dehydrogenase (MTD) (EC 1.5.98.1) (Coenzyme F420-dependent N5,N10-methylenetetrahydromethanopterin dehydrogenase)}	{methylene-5,6,7,8-tetrahydromethanopterin dehydrogenase}
C5.bin.10.faGL00313	{formylmethanofuran dehydrogenase subunit B [Candidatus Heimdallarchaeota archaeon]}	{K00201 fwdB; formylmethanofuran dehydrogenase subunit B [EC:1.2.7.12]}	{TIGRFAM formylmethanofuran dehydrogenase subunit B}	{Tungsten-containing formylmethanofuran dehydrogenase 2 subunit B (EC 1.2.7.12) (Tungsten-containing formylmethanofuran dehydrogenase II subunit B)}	{NA}
C5.bin.10.faGL00314	{hypothetical protein E3J70_12145 [Candidatus Heimdallarchaeota archaeon]}	{K00203 fwdD; formylmethanofuran dehydrogenase subunit D [EC:1.2.7.12]}	{PFAM molydopterin dinucleotide-binding region}	{Protein FwdD}	{NA}
C5.bin.10.faGL00317	{4Fe-4S dicluster domain-containing protein [Candidatus Heimdallarchaeota archaeon]}	{K00205 fwdF; 4Fe-4S ferredoxin}	{PFAM 4Fe-4S ferredoxin, iron-sulfur binding domain protein}	{Polyferredoxin protein FwdF}	{4Fe-4S binding domain}
C5.bin.10.faGL00318	{formylmethanofuran dehydrogenase subunit A [Candidatus Heimdallarchaeota archaeon]}	{K00200 fwdA; formylmethanofuran dehydrogenase subunit A [EC:1.2.7.12]}	{PFAM Amidohydrolase 3}	{Protein FwdA}	{Aconitase family (aconitate hydratase)}
C5.bin.10.faGL00319	{formylmethanofuran dehydrogenase subunit C [Candidatus Heimdallarchaeota archaeon]}	fwdC; formylmethanofuran dehydrogenase subunit C [EC:1.2.7.12]	{GXGXG motif}	{Tungsten-containing formylmethanofuran dehydrogenase 2 subunit C (EC 1.2.7.12) (Tungsten-containing formylmethanofuran dehydrogenase II subunit C)}	{NA}
C5.bin.10.faGL00894	{formylmethanofuran--tetrahydromethanopterin N-formyltransferase [Candidatus Heimdallarchaeota archaeon]}	{K00672 ftr; formylmethanofuran--tetrahydromethanopterin N-formyltransferase [EC:2.3.1.101]}		{PFAM Formylmethanofuran tetrahydromethanopterin formyltransferase Ftr}	{FTR, proximal lobe}
C5.bin.10.faGL01197	{hypothetical protein E3J70_06145 [Candidatus Heimdallarchaeota archaeon]}	hdrB2; heterodisulfide reductase subunit B2 [EC:1.8.7.3 1.8.98.4 1.8.98.5 1.8.98.6]	{heterodisulfide reductase, subunit B}	{NA}	{Cysteine-rich domain}
C5.bin.10.faGL01198	{hypothetical protein DRO63_04940 [Candidatus Heimdallarchaeota archaeon]}	hdrC2; heterodisulfide reductase subunit C2 [EC:1.8.7.3 1.8.98.4 1.8.98.5 1.8.98.6]	{4Fe-4S dicluster domain}	{NA}	{NA}
C5.bin.10.faGL01200	{pyridine nucleotide-disulfide oxidoreductase [Candidatus Heimdallarchaeota archaeon]}	{K03388 hdrA2; heterodisulfide reductase subunit A2 [EC:1.8.7.3 1.8.98.4 1.8.98.5 1.8.98.6]}	{PFAM 4Fe-4S ferredoxin, iron-sulfur binding domain protein}	{CoB--CoM heterodisulfide reductase iron-sulfur subunit A 2 (EC 1.8.98.-)}	{NA}
C5.bin.10.faGL01248	{CoB--CoM heterodisulfide reductase iron-sulfur subunit A family protein [Candidatus Heimdallarchaeota archaeon]}	{K03388 hdrA2; heterodisulfide reductase subunit A2 [EC:1.8.7.3 1.8.98.4 1.8.98.5 1.8.98.6]}	{Pyridine nucleotide-disulphide oxidoreductase}	{CoB--CoM heterodisulfide reductase iron-sulfur subunit A 2 (EC 1.8.98.-)}	{NA}
C5.bin.10.faGL01578	{Trimethylamine methyltransferase MttB [Candidatus Heimdallarchaeota archaeon AB_125]}	{K14083 mttB; trimethylamine---corrinoid protein Co-methyltransferase [EC:2.1.1.250]}	{Trimethylamine methyltransferase (MTTB)}	{Trimethylamine methyltransferase MttB (TMA methyltransferase) (EC 2.1.1.250) (Trimethylamine--corrinoid protein methyltransferase)}	{Trimethylamine methyltransferase (MTTB)}
C5.bin.10.faGL01686	{hypothetical protein E3J70_01805 [Candidatus Heimdallarchaeota archaeon]}	hdrB2; heterodisulfide reductase subunit B2 [EC:1.8.7.3 1.8.98.4 1.8.98.5 1.8.98.6]	{Cysteine-rich domain}	{NA}	{NA}
C5.bin.10.faGL01691	{homoaconitate hydratase family protein [Candidatus Heimdallarchaeota archaeon]}	{K01703 leuC; 3-isopropylmalate/(R)-2-methylmalate dehydratase large subunit [EC:4.2.1.33 4.2.1.35]}	{Aconitase family (aconitate hydratase)}	{3-isopropylmalate dehydratase large subunit 1 (EC 4.2.1.33) (Alpha-IPM isomerase 1) (IPMI 1) (Isopropylmalate isomerase 1)}	{Aconitase family (aconitate hydratase)}
C5.bin.10.faGL01692	{3-isopropylmalate dehydratase [Candidatus Heimdallarchaeota archaeon]}	{K01704 leuD; 3-isopropylmalate/(R)-2-methylmalate dehydratase small subunit [EC:4.2.1.33 4.2.1.35]}	{TIGRFAM 3-isopropylmalate dehydratase, small subunit}	{3-isopropylmalate dehydratase small subunit 1 (EC 4.2.1.33) (Alpha-IPM isomerase 1) (IPMI 1) (Isopropylmalate isomerase 1)}	{NA}
C5.bin.10.faGL01739	{hypothetical protein E3J70_03815 [Candidatus Heimdallarchaeota archaeon]}	hdrB2; heterodisulfide reductase subunit B2 [EC:1.8.7.3 1.8.98.4 1.8.98.5 1.8.98.6]	{heterodisulfide reductase}	{H(2)/formate:CoB-CoM heterodisulfide,ferredoxin reductase subunit B2 (EC 1.8.98.5) (EC 1.8.98.6) (CoB--CoM heterodisulfide reductase subunit B2)}	{NA}
C5.bin.10.faGL01811	{3-isopropylmalate dehydratase [Candidatus Heimdallarchaeota archaeon]}	{K01704 leuD; 3-isopropylmalate/(R)-2-methylmalate dehydratase small subunit [EC:4.2.1.33 4.2.1.35]}	{Catalyzes the isomerization between 2-isopropylmalate and 3-isopropylmalate, via the formation of 2-isopropylmaleate}	{3-isopropylmalate dehydratase small subunit 1 (EC 4.2.1.33) (Alpha-IPM isomerase 1) (IPMI 1) (Isopropylmalate isomerase 1)}	{NA}
C5.bin.10.faGL01812	{homoaconitate hydratase family protein, partial [Candidatus Heimdallarchaeota archaeon]}	{K01703 leuC; 3-isopropylmalate/(R)-2-methylmalate dehydratase large subunit [EC:4.2.1.33 4.2.1.35]}	{Catalyzes the isomerization between 2-isopropylmalate and 3-isopropylmalate, via the formation of 2-isopropylmaleate}	{3-isopropylmalate dehydratase large subunit 2 (EC 4.2.1.33) (Alpha-IPM isomerase 2) (IPMI 2) (Isopropylmalate isomerase 2)}	{Aconitase family (aconitate hydratase)}
C5.bin.12.faGL000174	{methylenetetrahydromethanopterin dehydrogenase [Archaeoglobus fulgidus]}	{K00319 mtd methylenetetrahydromethanopterin dehydrogenase 1.5.98.1 Metabolism--Energy metabolism--Methane metabolism|Metabolism--Global and overview maps--Microbial metabolism in diverse environments|Metabolism--Global and overview maps--Metabolic pathways|Metabolism--Global and overview maps--Carbon metabolism}	{COG1927 F420-dependent methylenetetrahydromethanopterin dehydrogenase C Energy production and conversion}	{MTD_ARCFU F420-dependent methylenetetrahydromethanopterin dehydrogenase OS=Archaeoglobus fulgidus (strain ATCC 49558 / VC-16 / DSM 4304 / JCM 9628 / NBRC 100126) GN=mtd PE=1 SV=3}	{methylene-5,6,7,8-tetrahydromethanopterin dehydrogenase}
C5.bin.12.faGL000189	{hypothetical protein [Moorella thermoacetica]}	{K03389 hdrB2 heterodisulfide reductase subunit B2 1.8.7.3 1.8.98.4 1.8.98.5 1.8.98.6 Metabolism--Energy metabolism--Methane metabolism|Metabolism--Global and overview maps--Microbial metabolism in diverse environments|Metabolism--Global and overview maps--Metabolic pathways|Metabolism--Global and overview maps--Carbon metabolism}	{NA}	{NA}	{NA}
C5.bin.12.faGL000191	{disulfide reductase [Desulfomicrobium baculatum]}	{K03388 hdrA2 heterodisulfide reductase subunit A2 1.8.7.3 1.8.98.4 1.8.98.5 1.8.98.6 Metabolism--Energy metabolism--Methane metabolism|Metabolism--Global and overview maps--Microbial metabolism in diverse environments|Metabolism--Global and overview maps--Metabolic pathways|Metabolism--Global and overview maps--Carbon metabolism}	{COG1148 Heterodisulfide reductase, subunit A (polyferredoxin) C Energy production and conversion}	{FER_METTE Probable ferredoxin OS=Methanosarcina thermophila PE=3 SV=1}	{NA}
C5.bin.12.faGL000563	{Formylmethanofuran dehydrogenase subunit B [Methanopyrus kandleri AV19]}	{K00201 fwdB, fmdB formylmethanofuran dehydrogenase subunit B 1.2.7.12 Metabolism--Energy metabolism--Methane metabolism|Metabolism--Global and overview maps--Microbial metabolism in diverse environments|Metabolism--Global and overview maps--Metabolic pathways|Metabolism--Global and overview maps--Carbon metabolism}	{COG1029 Formylmethanofuran dehydrogenase subunit B C Energy production and conversion}	{FWDB_METJA Tungsten-containing formylmethanofuran dehydrogenase 2 subunit B OS=Methanocaldococcus jannaschii (strain ATCC 43067 / DSM 2661 / JAL-1 / JCM 10045 / NBRC 100440) GN=fwdB PE=3 SV=2}	{NA}
C5.bin.12.faGL000675	{disulfide reductase [Methanothermus fervidus]}	{K03388 hdrA2 heterodisulfide reductase subunit A2 1.8.7.3 1.8.98.4 1.8.98.5 1.8.98.6 Metabolism--Energy metabolism--Methane metabolism|Metabolism--Global and overview maps--Microbial metabolism in diverse environments|Metabolism--Global and overview maps--Metabolic pathways|Metabolism--Global and overview maps--Carbon metabolism}	{COG1148 Heterodisulfide reductase, subunit A (polyferredoxin) C Energy production and conversion}	{HDRA_METMP CoB--CoM heterodisulfide reductase iron-sulfur subunit A OS=Methanococcus maripaludis (strain S2 / LL) GN=hdrA PE=3 SV=2}	{NA}
C5.bin.12.faGL000676	{MULTISPECIES: hydrogenase iron-sulfur subunit [Desulfotignum]}	{K03388 hdrA2 heterodisulfide reductase subunit A2 1.8.7.3 1.8.98.4 1.8.98.5 1.8.98.6 Metabolism--Energy metabolism--Methane metabolism|Metabolism--Global and overview maps--Microbial metabolism in diverse environments|Metabolism--Global and overview maps--Metabolic pathways|Metabolism--Global and overview maps--Carbon metabolism}	{COG1908 Coenzyme F420-reducing hydrogenase, delta subunit C Energy production and conversion}	{HDRA_METAC CoB--CoM heterodisulfide reductase 1 iron-sulfur subunit A OS=Methanosarcina acetivorans (strain ATCC 35395 / DSM 2834 / JCM 12185 / C2A) GN=hdrA PE=3 SV=1}	{Methyl-viologen-reducing hydrogenase, delta subunit}
C5.bin.12.faGL000677	{hypothetical protein OT06_39920 [Candidatus Thiomargarita nelsonii]}	{K03390 hdrC2 heterodisulfide reductase subunit C2 1.8.7.3 1.8.98.4 1.8.98.5 1.8.98.6 Metabolism--Energy metabolism--Methane metabolism|Metabolism--Global and overview maps--Microbial metabolism in diverse environments|Metabolism--Global and overview maps--Metabolic pathways|Metabolism--Global and overview maps--Carbon metabolism}	{COG2048 Heterodisulfide reductase, subunit B C Energy production and conversion}	{NA}	{NA}
C5.bin.12.faGL000925	{pyridine nucleotide-disulfide oxidoreductase [Nitrospira bacterium SG8_3]}	{K03388 hdrA2 heterodisulfide reductase subunit A2 1.8.7.3 1.8.98.4 1.8.98.5 1.8.98.6 Metabolism--Energy metabolism--Methane metabolism|Metabolism--Global and overview maps--Microbial metabolism in diverse environments|Metabolism--Global and overview maps--Metabolic pathways|Metabolism--Global and overview maps--Carbon metabolism}	{COG0493 NADPH-dependent glutamate synthase beta chain or related oxidoreductase ER Amino acid transport and metabolism;General function prediction only}	{HDRA2_METKA CoB--CoM heterodisulfide reductase iron-sulfur subunit A 2 OS=Methanopyrus kandleri (strain AV19 / DSM 6324 / JCM 9639 / NBRC 100938) GN=hdrA2 PE=3 SV=1}	{Pyridine nucleotide-disulphide oxidoreductase}
C5.bin.12.faGL000930	{hypothetical protein B6I32_01985 [Desulfobacterium sp. 4572_20]}	{K05299 fdhA formate dehydrogenase (NADP+) alpha subunit 1.17.1.10 Metabolism--Energy metabolism--Carbon fixation pathways in prokaryotes|Metabolism--Energy metabolism--Methane metabolism|Metabolism--Global and overview maps--Microbial metabolism in diverse environments|Metabolism--Global and overview maps--Metabolic pathways|Metabolism--Global and overview maps--Carbon metabolism}	{NA}	{NA}	{NA}
C5.bin.12.faGL001036	{Homoaconitate hydratase family protein [Acetothermia bacterium 64_32]}	{K01703 leuC, IPMI-L 3-isopropylmalate/(R)-2-methylmalate dehydratase large subunit 4.2.1.33 4.2.1.35 Metabolism--Carbohydrate metabolism--C5-Branched dibasic acid metabolism|Metabolism--Global and overview maps--Biosynthesis of amino acids|Metabolism--Amino acid metabolism--Valine, leucine and isoleucine biosynthesis|Metabolism--Global and overview maps--Metabolic pathways|Metabolism--Global and…	{COG0065 Homoaconitase/3-isopropylmalate dehydratase large subunit E Amino acid transport and metabolism}	{HACA_METAC Probable methanogen homoaconitase large subunit OS=Methanosarcina acetivorans (strain ATCC 35395 / DSM 2834 / JCM 12185 / C2A) GN=hacA PE=3 SV=1}	{Aconitase family (aconitate hydratase)}
C5.bin.12.faGL001037	{MULTISPECIES: 3-hexulose-6-phosphate synthase [Methanothermobacter]}	{K13812 fae-hps bifunctional enzyme Fae/Hps 4.2.1.147 4.1.2.43 Metabolism--Energy metabolism--Methane metabolism|Metabolism--Global and overview maps--Microbial metabolism in diverse environments|Metabolism--Carbohydrate metabolism--Pentose phosphate pathway|Metabolism--Global and overview maps--Biosynthesis of amino acids|Metabolism--Global and overview maps--Metabolic pathways|Metabolism--Globa…	{COG1795 Formaldehyde-activating enzyme nesessary for methanogenesis C Energy production and conversion}	{FAEHP_METTH Bifunctional enzyme Fae/Hps OS=Methanothermobacter thermautotrophicus (strain ATCC 29096 / DSM 1053 / JCM 10044 / NBRC 100330 / Delta H) GN=fae-hps PE=3 SV=2}	{Formaldehyde-activating enzyme (Fae)}
C5.bin.12.faGL001085	{Trimethylamine methyltransferase MttB [Candidatus Heimdallarchaeota archaeon AB_125]}	{K14083 mttB trimethylamine---corrinoid protein Co-methyltransferase 2.1.1.250 Metabolism--Energy metabolism--Methane metabolism|Metabolism--Global and overview maps--Microbial metabolism in diverse environments|Metabolism--Global and overview maps--Carbon metabolism}	{COG5598 Trimethylamine:corrinoid methyltransferase H Coenzyme transport and metabolism}	{NA}	{Trimethylamine methyltransferase (MTTB)}
C5.bin.12.faGL001986	{hypothetical protein AC482_03770 [miscellaneous Crenarchaeota group-15 archaeon DG-45]}	{K03390 hdrC2 heterodisulfide reductase subunit C2 1.8.7.3 1.8.98.4 1.8.98.5 1.8.98.6 Metabolism--Energy metabolism--Methane metabolism|Metabolism--Global and overview maps--Microbial metabolism in diverse environments|Metabolism--Global and overview maps--Metabolic pathways|Metabolism--Global and overview maps--Carbon metabolism}	{COG1150 Heterodisulfide reductase, subunit C C Energy production and conversion}	{NA}	{NA}
C5.bin.12.faGL002516	{malonic semialdehyde reductase [Clostridium beijerinckii]}	{K03388 hdrA2 heterodisulfide reductase subunit A2 1.8.7.3 1.8.98.4 1.8.98.5 1.8.98.6 Metabolism--Energy metabolism--Methane metabolism|Metabolism--Global and overview maps--Microbial metabolism in diverse environments|Metabolism--Global and overview maps--Metabolic pathways|Metabolism--Global and overview maps--Carbon metabolism}	{COG1143 Formate hydrogenlyase subunit 6/NADH:ubiquinone oxidoreductase 23 kD subunit (chain I) C Energy production and conversion}	{FER_METBA Ferredoxin OS=Methanosarcina barkeri PE=1 SV=1}	{Nitroreductase family}
C5.bin.12.faGL002711	{formylmethanofuran--tetrahydromethanopterin N-formyltransferase [Geoglobus acetivorans]}	{K00672 ftr formylmethanofuran--tetrahydromethanopterin N-formyltransferase 2.3.1.101 Metabolism--Energy metabolism--Methane metabolism|Metabolism--Global and overview maps--Microbial metabolism in diverse environments|Metabolism--Global and overview maps--Metabolic pathways|Metabolism--Global and overview maps--Carbon metabolism}	{COG2037 Formylmethanofuran:tetrahydromethanopterin formyltransferase C Energy production and conversion}	{FTRL_METKA Formylmethanofuran--tetrahydromethanopterin formyltransferase-like protein OS=Methanopyrus kandleri (strain AV19 / DSM 6324 / JCM 9639 / NBRC 100938) GN=MK0816 PE=3 SV=1}	{FTR, proximal lobe}
C5.bin.12.faGL002849	{tRNA CCA-pyrophosphorylase [Archaeoglobus fulgidus]}	{K00203 fwdD, fmdD formylmethanofuran dehydrogenase subunit D 1.2.7.12 Metabolism--Energy metabolism--Methane metabolism|Metabolism--Global and overview maps--Microbial metabolism in diverse environments|Metabolism--Global and overview maps--Metabolic pathways|Metabolism--Global and overview maps--Carbon metabolism}	{COG1153 Formylmethanofuran dehydrogenase subunit D C Energy production and conversion}	{NA}	{NA}
C5.bin.12.faGL002853	{formylmethanofuran dehydrogenase subunit A [Hadesarchaea archaeon DG-33-1]}	{K00200 fwdA, fmdA formylmethanofuran dehydrogenase subunit A 1.2.7.12 Metabolism--Energy metabolism--Methane metabolism|Metabolism--Global and overview maps--Microbial metabolism in diverse environments|Metabolism--Global and overview maps--Biosynthesis of antibiotics|Metabolism--Global and overview maps--Metabolic pathways|Metabolism--Global and overview maps--Carbon metabolism}	{COG1229 Formylmethanofuran dehydrogenase subunit A C Energy production and conversion}	{FWDA_METJA Protein FwdA OS=Methanocaldococcus jannaschii (strain ATCC 43067 / DSM 2661 / JAL-1 / JCM 10045 / NBRC 100440) GN=fwdA PE=3 SV=1}	{Aconitase family (aconitate hydratase)}
C5.bin.12.faGL002854	{hypothetical protein AKJ58_00880 [candidate divison MSBL1 archaeon SCGC-AAA385D11]}	{K00202 fwdC, fmdC formylmethanofuran dehydrogenase subunit C 1.2.7.12 Metabolism--Energy metabolism--Methane metabolism|Metabolism--Global and overview maps--Microbial metabolism in diverse environments|Metabolism--Global and overview maps--Metabolic pathways|Metabolism--Global and overview maps--Carbon metabolism}	{COG2218 Formylmethanofuran dehydrogenase subunit C C Energy production and conversion}	{FWDC_METTH Tungsten-containing formylmethanofuran dehydrogenase 2 subunit C OS=Methanothermobacter thermautotrophicus (strain ATCC 29096 / DSM 1053 / JCM 10044 / NBRC 100330 / Delta H) GN=fwdC PE=2 SV=1}	{NA}
C5.bin.12.faGL003007	{formylmethanofuran--tetrahydromethanopterin formyltransferase [Candidatus Bathyarchaeota archaeon B24]}	{K00672 ftr formylmethanofuran--tetrahydromethanopterin N-formyltransferase 2.3.1.101 Metabolism--Energy metabolism--Methane metabolism|Metabolism--Global and overview maps--Microbial metabolism in diverse environments|Metabolism--Global and overview maps--Metabolic pathways|Metabolism--Global and overview maps--Carbon metabolism}	{COG2037 Formylmethanofuran:tetrahydromethanopterin formyltransferase C Energy production and conversion}	{FTR_METKA Formylmethanofuran--tetrahydromethanopterin formyltransferase OS=Methanopyrus kandleri (strain AV19 / DSM 6324 / JCM 9639 / NBRC 100938) GN=ftr PE=1 SV=1}	{Formylmethanofuran-tetrahydromethanopterin formyltransferase}
C5.bin.5.faGL00046	{(Fe-S)-binding protein [Candidatus Heimdallarchaeota archaeon]}	{K08264 hdrD; heterodisulfide reductase subunit D [EC:1.8.98.1]}	{4Fe-4S dicluster domain}	{Dihydromethanophenazine:CoB--CoM heterodisulfide reductase subunit D (EC 1.8.98.1) (CoB--CoM heterodisulfide reductase iron-sulfur subunit D) (Coenzyme B:coenzyme M:methanophenazine oxidoreductase subunit D)}	{Cysteine-rich domain}
C5.bin.5.faGL00185	{heterodisulfide reductase, subunit B [Candidatus Heimdallarchaeota archaeon]}	hdrB2; heterodisulfide reductase subunit B2 [EC:1.8.7.3 1.8.98.4 1.8.98.5 1.8.98.6]	{Cysteine-rich domain}	{H(2):CoB-CoM heterodisulfide,ferredoxin reductase subunit B (EC 1.8.98.5) (CoB--CoM heterodisulfide reductase subunit B)}	{NA}
C5.bin.5.faGL00186	{heterodisulfide reductase [Candidatus Pacearchaeota archaeon]}	hdrC2; heterodisulfide reductase subunit C2 [EC:1.8.7.3 1.8.98.4 1.8.98.5 1.8.98.6]	{4Fe-4S dicluster domain}	{NA}	{NA}
C5.bin.5.faGL00323	{Methanogen homoaconitase large subunit [Candidatus Heimdallarchaeota archaeon LC_2]}	{K01704 leuD; 3-isopropylmalate/(R)-2-methylmalate dehydratase small subunit [EC:4.2.1.33 4.2.1.35]}	{Aconitase family (aconitate hydratase)}	{3-isopropylmalate dehydratase small subunit (EC 4.2.1.33) (Alpha-IPM isomerase) (IPMI) (Isopropylmalate isomerase)}	{NA}
C5.bin.5.faGL00439	{Formate dehydrogenase subunit beta [Candidatus Heimdallarchaeota archaeon AB_125]}	{K00125 fdhB; formate dehydrogenase (coenzyme F420) beta subunit [EC:1.17.98.3 1.8.98.6]}	{4Fe-4S dicluster domain}	{Formate dehydrogenase subunit beta (EC 1.17.1.9)}	{NA}
C5.bin.5.faGL00894	{formate dehydrogenase subunit alpha [Candidatus Pacearchaeota archaeon]}	{NA}	{Molybdopterin oxidoreductase Fe4S4 domain}	{Formate dehydrogenase subunit alpha (EC 1.17.1.9)}	{Molybdopterin oxidoreductase}
C5.bin.5.faGL01894	{homoaconitate hydratase family protein [Candidatus Heimdallarchaeota archaeon]}	{K01703 leuC; 3-isopropylmalate/(R)-2-methylmalate dehydratase large subunit [EC:4.2.1.33 4.2.1.35]}	{TIGRFAM homoaconitate hydratase family protein}	{3-isopropylmalate dehydratase large subunit (EC 4.2.1.33) (Alpha-IPM isomerase) (IPMI) (Isopropylmalate isomerase)}	{Aconitase family (aconitate hydratase)}
H2.bin.2.faGL000280	{Acetyl-CoA decarbonylase/synthase complex subunit gamma [Candidatus Heimdallarchaeota archaeon LC_2]}	{K00197 cdhE, acsC acetyl-CoA decarbonylase/synthase complex subunit gamma 2.1.1.245 Metabolism--Energy metabolism--Carbon fixation pathways in prokaryotes|Metabolism--Energy metabolism--Methane metabolism|Metabolism--Global and overview maps--Microbial metabolism in diverse environments|Metabolism--Global and overview maps--Carbon metabolism}	{COG1456 CO dehydrogenase/acetyl-CoA synthase gamma subunit (corrinoid Fe-S protein) C Energy production and conversion}	{NA}	{NA}
H2.bin.2.faGL000705	{hypothetical protein ETSY1_26745 [Candidatus Entotheonella sp. TSY1]}	{K00320 mer 5,10-methylenetetrahydromethanopterin reductase 1.5.98.2 Metabolism--Energy metabolism--Methane metabolism|Metabolism--Global and overview maps--Microbial metabolism in diverse environments|Metabolism--Global and overview maps--Metabolic pathways|Metabolism--Global and overview maps--Carbon metabolism}	{COG2141 Flavin-dependent oxidoreductase, luciferase family (includes alkanesulfonate monooxygenase SsuD and methylene tetrahydromethanopterin reductase) HR Coenzyme transport and metabolism;General function prediction only}	{NA}	{Luciferase-like monooxygenase}
H2.bin.2.faGL001636	{CoB--CoM heterodisulfide reductase iron-sulfur subunit C [Candidatus Heimdallarchaeota archaeon LC_2]}	{K03390 hdrC2 heterodisulfide reductase subunit C2 1.8.7.3 1.8.98.4 1.8.98.5 1.8.98.6 Metabolism--Energy metabolism--Methane metabolism|Metabolism--Global and overview maps--Microbial metabolism in diverse environments|Metabolism--Global and overview maps--Metabolic pathways|Metabolism--Global and overview maps--Carbon metabolism}	{COG1150 Heterodisulfide reductase, subunit C C Energy production and conversion}	{NA}	{NA}
H2.bin.2.faGL002561	{hypothetical protein A2W23_00100 [Planctomycetes bacterium RBG_16_43_13]}	{K00121 frmA, ADH5, adhC S-(hydroxymethyl)glutathione dehydrogenase / alcohol dehydrogenase 1.1.1.284 1.1.1.1 Metabolism--Energy metabolism--Methane metabolism|Metabolism--Carbohydrate metabolism--Glycolysis / Gluconeogenesis|Metabolism--Global and overview maps--Microbial metabolism in diverse environments|Metabolism--Global and overview maps--Biosynthesis of antibiotics|Metabolism--Amino acid m…	{COG1062 Zn-dependent alcohol dehydrogenase R General function prediction only}	{NA}	{Alcohol dehydrogenase GroES-like domain}
H2.bin.2.faGL002667	{Isopropylmalate/citramalate isomerase large subunit [Candidatus Heimdallarchaeota archaeon LC_2]}	{K16792 aksD methanogen homoaconitase large subunit 4.2.1.114 Metabolism--Energy metabolism--Methane metabolism|Metabolism--Amino acid metabolism--Lysine biosynthesis|Metabolism--Global and overview maps--Microbial metabolism in diverse environments|Metabolism--Global and overview maps--Biosynthesis of amino acids|Metabolism--Global and overview maps--Biosynthesis of antibiotics|Metabolism--Globa…	{COG0065 Homoaconitase/3-isopropylmalate dehydratase large subunit E Amino acid transport and metabolism}	{LEUC_NITSB 3-isopropylmalate dehydratase large subunit OS=Nitratiruptor sp. (strain SB155-2) GN=leuC PE=3 SV=1}	{Aconitase family (aconitate hydratase)}
H2.bin.2.faGL003585	{Trimethylamine methyltransferase MttB [Candidatus Heimdallarchaeota archaeon LC_2]}	{K14083 mttB trimethylamine---corrinoid protein Co-methyltransferase 2.1.1.250 Metabolism--Energy metabolism--Methane metabolism|Metabolism--Global and overview maps--Microbial metabolism in diverse environments|Metabolism--Global and overview maps--Carbon metabolism}	{NA}	{NA}	{Trimethylamine methyltransferase (MTTB)}
H2.bin.2.faGL003762	{hypothetical protein [Candidatus Korarchaeum cryptofilum]}	{K03388 hdrA2 heterodisulfide reductase subunit A2 1.8.7.3 1.8.98.4 1.8.98.5 1.8.98.6 Metabolism--Energy metabolism--Methane metabolism|Metabolism--Global and overview maps--Microbial metabolism in diverse environments|Metabolism--Global and overview maps--Metabolic pathways|Metabolism--Global and overview maps--Carbon metabolism}	{COG1148 Heterodisulfide reductase, subunit A (polyferredoxin) C Energy production and conversion}	{HDRA2_METKA CoB--CoM heterodisulfide reductase iron-sulfur subunit A 2 OS=Methanopyrus kandleri (strain AV19 / DSM 6324 / JCM 9639 / NBRC 100938) GN=hdrA2 PE=3 SV=1}	{NA}
H2.bin.2.faGL003763	{disulfide reductase [Candidatus Bathyarchaeota archaeon RBG_16_48_13]}	{K03388 hdrA2 heterodisulfide reductase subunit A2 1.8.7.3 1.8.98.4 1.8.98.5 1.8.98.6 Metabolism--Energy metabolism--Methane metabolism|Metabolism--Global and overview maps--Microbial metabolism in diverse environments|Metabolism--Global and overview maps--Metabolic pathways|Metabolism--Global and overview maps--Carbon metabolism}	{COG1148 Heterodisulfide reductase, subunit A (polyferredoxin) C Energy production and conversion}	{HDRA_METTH CoB--CoM heterodisulfide reductase iron-sulfur subunit A OS=Methanothermobacter thermautotrophicus (strain ATCC 29096 / DSM 1053 / JCM 10044 / NBRC 100330 / Delta H) GN=hdrA PE=3 SV=2}	{NA}
H2.bin.2.faGL004061	{5,10-methylenetetrahydromethanopterin reductase [Candidatus Heimdallarchaeota archaeon LC_2]}	{K00320 mer 5,10-methylenetetrahydromethanopterin reductase 1.5.98.2 Metabolism--Energy metabolism--Methane metabolism|Metabolism--Global and overview maps--Microbial metabolism in diverse environments|Metabolism--Global and overview maps--Metabolic pathways|Metabolism--Global and overview maps--Carbon metabolism}	{COG2141 Flavin-dependent oxidoreductase, luciferase family (includes alkanesulfonate monooxygenase SsuD and methylene tetrahydromethanopterin reductase) HR Coenzyme transport and metabolism;General function prediction only}	{NA}	{Luciferase-like monooxygenase}
H2.bin.2.faGL004229	{iron-sulfur cluster-binding protein [Sulfobacillus thermosulfidooxidans]}	{K03390 hdrC2 heterodisulfide reductase subunit C2 1.8.7.3 1.8.98.4 1.8.98.5 1.8.98.6 Metabolism--Energy metabolism--Methane metabolism|Metabolism--Global and overview maps--Microbial metabolism in diverse environments|Metabolism--Global and overview maps--Metabolic pathways|Metabolism--Global and overview maps--Carbon metabolism}	{COG0247 Fe-S oxidoreductase C Energy production and conversion}	{NA}	{NA}
H2.bin.2.faGL004231	{pyridine nucleotide-disulfide oxidoreductase [Chloroherpeton thalassium]}	{K03388 hdrA2 heterodisulfide reductase subunit A2 1.8.7.3 1.8.98.4 1.8.98.5 1.8.98.6 Metabolism--Energy metabolism--Methane metabolism|Metabolism--Global and overview maps--Microbial metabolism in diverse environments|Metabolism--Global and overview maps--Metabolic pathways|Metabolism--Global and overview maps--Carbon metabolism}	{COG1148 Heterodisulfide reductase, subunit A (polyferredoxin) C Energy production and conversion}	{NA}	{Pyridine nucleotide-disulphide oxidoreductase}
H2.bin.2.faGL004232	{heterodisulfide reductase subunit B [Chloroflexi bacterium RBG_16_63_12]}	{K03389 hdrB2 heterodisulfide reductase subunit B2 1.8.7.3 1.8.98.4 1.8.98.5 1.8.98.6 Metabolism--Energy metabolism--Methane metabolism|Metabolism--Global and overview maps--Microbial metabolism in diverse environments|Metabolism--Global and overview maps--Metabolic pathways|Metabolism--Global and overview maps--Carbon metabolism}	{COG2048 Heterodisulfide reductase, subunit B C Energy production and conversion}	{NA}	{NA}
H2.bin.2.faGL004233	{heterodisulfide reductase subunit C [Chloroherpeton thalassium]}	{K03390 hdrC2 heterodisulfide reductase subunit C2 1.8.7.3 1.8.98.4 1.8.98.5 1.8.98.6 Metabolism--Energy metabolism--Methane metabolism|Metabolism--Global and overview maps--Microbial metabolism in diverse environments|Metabolism--Global and overview maps--Metabolic pathways|Metabolism--Global and overview maps--Carbon metabolism}	{COG1150 Heterodisulfide reductase, subunit C C Energy production and conversion}	{NA}	{NA}
H2.bin.2.faGL004368	{Methanogen homoaconitase large subunit [Candidatus Heimdallarchaeota archaeon LC_2]}	{K01703 leuC, IPMI-L 3-isopropylmalate/(R)-2-methylmalate dehydratase large subunit 4.2.1.33 4.2.1.35 Metabolism--Carbohydrate metabolism--C5-Branched dibasic acid metabolism|Metabolism--Global and overview maps--Biosynthesis of amino acids|Metabolism--Amino acid metabolism--Valine, leucine and isoleucine biosynthesis|Metabolism--Global and overview maps--Metabolic pathways|Metabolism--Global and…	{COG0066 3-isopropylmalate dehydratase small subunit E Amino acid transport and metabolism}	{LEUC1_METKA 3-isopropylmalate dehydratase large subunit 1 OS=Methanopyrus kandleri (strain AV19 / DSM 6324 / JCM 9639 / NBRC 100938) GN=leuC1 PE=3 SV=1}	{Aconitase family (aconitate hydratase)}

## Sheet: Calvin-Benson-Bassham cycle
Dataset S6 Function genes annotation of Heimdallarchaeia MAGs by NR, KEGG, COG/eggNOG, SwissProt and Pfam Datasets used for Figure 5 in the main text and Supplementary information: Figures S5 and S6.
Gene_id	{NR}	{KEGG}	{COG/eggNOG}	{SwissProt}	{Pfam}
C1.bin.1.faGL00239	{Ribulose bisphosphate carboxylase [Candidatus Heimdallarchaeota archaeon AB_125]}	{K01601 rbcL; ribulose-bisphosphate carboxylase large chain [EC:4.1.1.39]}	{Catalyzes the addition of molecular CO(2) and H(2)O to ribulose 1,5-bisphosphate (RuBP), generating two molecules of 3- phosphoglycerate (3-PGA). Functions in an archaeal AMP degradation pathway, together with AMP phosphorylase and R15P isomerase}	{Ribulose bisphosphate carboxylase (RuBisCO) (EC 4.1.1.39)}	{Ribulose bisphosphate carboxylase large chain, catalytic domain}
C1.bin.1.faGL00384	{hypothetical protein E3J43_03040 [Candidatus Heimdallarchaeota archaeon]}	{K13812 fae-hps; bifunctional enzyme Fae/Hps [EC:4.2.1.147 4.1.2.43]}	{Catalyzes the condensation of formaldehyde with tetrahydromethanopterin (H(4)MPT) to 5,10- methylenetetrahydromethanopterin}	{Bifunctional enzyme Fae/Hps [Includes: 5,6,7,8-tetrahydromethanopterin hydro-lyase (EC 4.2.1.147) (Formaldehyde-activating enzyme) (Fae); 3-hexulose-6-phosphate synthase (HPS) (EC 4.1.2.43) (D-arabino-3-hexulose-6-phosphate formaldehyde lyase)]}	{Orotidine 5'-phosphate decarboxylase / HUMPS family}
C1.bin.1.faGL00580	{Phosphoglycerate kinase [Candidatus Heimdallarchaeota archaeon AB_125]}	{K00927 PGK; phosphoglycerate kinase [EC:2.7.2.3]}	{Belongs to the phosphoglycerate kinase family}	{Phosphoglycerate kinase (EC 2.7.2.3)}	{Phosphoglycerate kinase}
C1.bin.1.faGL00685	{Triosephosphate isomerase [Candidatus Heimdallarchaeota archaeon AB_125]}	{K01803 TPI; triosephosphate isomerase (TIM) [EC:5.3.1.1]}	{Involved in the gluconeogenesis. Catalyzes stereospecifically the conversion of dihydroxyacetone phosphate (DHAP) to D-glyceraldehyde-3-phosphate (G3P)}	{Triosephosphate isomerase (TIM) (TPI) (EC 5.3.1.1) (Triose-phosphate isomerase)}	{Triosephosphate isomerase}
C1.bin.1.faGL00783	{phosphoglycerate kinase [Candidatus Pacearchaeota archaeon]}	{K00927 PGK; phosphoglycerate kinase [EC:2.7.2.3]}	{Belongs to the phosphoglycerate kinase family}	{Phosphoglycerate kinase (EC 2.7.2.3)}	{Phosphoglycerate kinase}
C1.bin.1.faGL00813	{Fructose-1,6-bisphosphatase class 1 [Candidatus Heimdallarchaeota archaeon AB_125]}	{K03841 FBP; fructose-1,6-bisphosphatase I [EC:3.1.3.11]}	{D-fructose-1,6-bisphosphate 1-phosphohydrolase class 1}	{NA}	{NA}
C1.bin.1.faGL00814	{class II fructose-bisphosphate aldolase [Candidatus Heimdallarchaeota archaeon]}	{K01624 FBA; fructose-bisphosphate aldolase, class II [EC:4.1.2.13]}	{COG0191 Fructose tagatose bisphosphate aldolase}	{NA}	{NA}
C1.bin.1.faGL01004	{type I glyceraldehyde-3-phosphate dehydrogenase [Candidatus Heimdallarchaeota archaeon]}	{K00134 GAPDH; glyceraldehyde 3-phosphate dehydrogenase [EC:1.2.1.12]}	{NA}	{Glyceraldehyde-3-phosphate dehydrogenase (GAPDH) (EC 1.2.1.12) (NAD-dependent glyceraldehyde-3-phosphate dehydrogenase)}	{Glyceraldehyde 3-phosphate dehydrogenase, NAD binding domain}
C1.bin.1.faGL01256	{Ribose-5-phosphate isomerase A [Candidatus Heimdallarchaeota archaeon AB_125]}	{K01807 rpiA; ribose 5-phosphate isomerase A [EC:5.3.1.6]}	{Catalyzes the reversible conversion of ribose-5- phosphate to ribulose 5-phosphate}	{Ribose-5-phosphate isomerase A (EC 5.3.1.6) (Phosphoriboisomerase A) (PRI)}	{Ribose 5-phosphate isomerase A (phosphoriboisomerase A)}
C1.bin.1.faGL01791	{3-hexulose-6-phosphate isomerase [Candidatus Heimdallarchaeota archaeon AB_125]}	{K08094 hxlB; 6-phospho-3-hexuloisomerase [EC:5.3.1.27]}	{PFAM sugar isomerase (SIS)}	{NA}	{NA}
C1.bin.2.faGL00164	{Ribose-5-phosphate isomerase A [Candidatus Heimdallarchaeota archaeon AB_125]}	{K01807 rpiA; ribose 5-phosphate isomerase A [EC:5.3.1.6]}	{Catalyzes the reversible conversion of ribose-5- phosphate to ribulose 5-phosphate}	{Ribose-5-phosphate isomerase A (EC 5.3.1.6) (Phosphoriboisomerase A) (PRI)}	{Ribose 5-phosphate isomerase A (phosphoriboisomerase A)}
C1.bin.2.faGL00250	{ribulose 1,5-bisphosphate carboxylase [Candidatus Heimdallarchaeota archaeon]}	{K01601 rbcL; ribulose-bisphosphate carboxylase large chain [EC:4.1.1.39]}	{Catalyzes the addition of molecular CO(2) and H(2)O to ribulose 1,5-bisphosphate (RuBP), generating two molecules of 3- phosphoglycerate (3-PGA). Functions in an archaeal AMP degradation pathway, together with AMP phosphorylase and R15P isomerase}	{Ribulose bisphosphate carboxylase (RuBisCO) (EC 4.1.1.39)}	{Ribulose bisphosphate carboxylase large chain, catalytic domain}
C1.bin.2.faGL00332	{hypothetical protein HeimC2_34210 [Candidatus Heimdallarchaeota archaeon LC_2]}	{K00615 E2.2.1.1, tktA, tktB transketolase [EC:2.2.1.1]}	{NA}	{NA}	{NA}
C1.bin.2.faGL00442	{Triosephosphate isomerase [Candidatus Heimdallarchaeota archaeon AB_125]}	{K01803 TPI; triosephosphate isomerase (TIM) [EC:5.3.1.1]}	{Involved in the gluconeogenesis. Catalyzes stereospecifically the conversion of dihydroxyacetone phosphate (DHAP) to D-glyceraldehyde-3-phosphate (G3P)}	{Triosephosphate isomerase (TIM) (TPI) (EC 5.3.1.1) (Triose-phosphate isomerase)}	{NA}
C1.bin.2.faGL00989	{phosphoglycerate kinase [Candidatus Pacearchaeota archaeon]}	{K00927 PGK; phosphoglycerate kinase [EC:2.7.2.3]}	{Belongs to the phosphoglycerate kinase family}	{Phosphoglycerate kinase (EC 2.7.2.3)}	{Phosphoglycerate kinase}
C1.bin.2.faGL01099	{type I glyceraldehyde-3-phosphate dehydrogenase [Candidatus Heimdallarchaeota archaeon]}	GAPDH; glyceraldehyde 3-phosphate dehydrogenase [EC:1.2.1.12]	{Belongs to the glyceraldehyde-3-phosphate dehydrogenase family}	{Glyceraldehyde-3-phosphate dehydrogenase (GAPDH) (EC 1.2.1.12) (NAD-dependent glyceraldehyde-3-phosphate dehydrogenase)}	{Glyceraldehyde 3-phosphate dehydrogenase, NAD binding domain}
C1.bin.2.faGL01113	{3-hexulose-6-phosphate isomerase [Candidatus Heimdallarchaeota archaeon AB_125]}	{K08094 hxlB; 6-phospho-3-hexuloisomerase [EC:5.3.1.27]}	{PFAM sugar isomerase (SIS)}	{NA}	{NA}
C1.bin.2.faGL01431	{hypothetical protein E3J43_03040 [Candidatus Heimdallarchaeota archaeon]}	{K13812 fae-hps; bifunctional enzyme Fae/Hps [EC:4.2.1.147 4.1.2.43]}	{Catalyzes the condensation of formaldehyde with tetrahydromethanopterin (H(4)MPT) to 5,10- methylenetetrahydromethanopterin}	{Bifunctional enzyme Fae/Hps [Includes: 5,6,7,8-tetrahydromethanopterin hydro-lyase (EC 4.2.1.147) (Formaldehyde-activating enzyme) (Fae); 3-hexulose-6-phosphate synthase (HPS) (EC 4.1.2.43) (D-arabino-3-hexulose-6-phosphate formaldehyde lyase)]}	{Orotidine 5'-phosphate decarboxylase / HUMPS family}
C1.bin.2.faGL01637	{Fructose-1,6-bisphosphatase class 1 [Candidatus Heimdallarchaeota archaeon AB_125]}	{K03841 FBP; fructose-1,6-bisphosphatase I [EC:3.1.3.11]}	{D-fructose-1,6-bisphosphate 1-phosphohydrolase class 1}	{Fructose-1,6-bisphosphatase class 1 1 (FBPase class 1 1) (EC 3.1.3.11) (D-fructose-1,6-bisphosphate 1-phosphohydrolase class 1 1)}	{NA}
C1.bin.2.faGL01638	{hypothetical protein HeimAB125_06130 [Candidatus Heimdallarchaeota archaeon AB_125]}	{K01624 FBA; fructose-bisphosphate aldolase, class II [EC:4.1.2.13]}	{COG0191 Fructose tagatose bisphosphate aldolase}	{NA}	{NA}
C1.bin.2.faGL01716	{phosphoglycerate kinase, partial [Candidatus Heimdallarchaeota archaeon]}	{K00927 PGK; phosphoglycerate kinase [EC:2.7.2.3]}	{Belongs to the phosphoglycerate kinase family}	{Phosphoglycerate kinase (EC 2.7.2.3)}	{Phosphoglycerate kinase}
C1.bin.2.faGL01749	{hypothetical protein E3J70_03010 [Candidatus Heimdallarchaeota archaeon]}	{NA}	{Catalyzes the condensation of formaldehyde with tetrahydromethanopterin (H(4)MPT) to 5,10- methylenetetrahydromethanopterin}	{Bifunctional enzyme Fae/Hps [Includes: 5,6,7,8-tetrahydromethanopterin hydro-lyase (EC 4.2.1.147) (Formaldehyde-activating enzyme) (Fae); 3-hexulose-6-phosphate synthase (HPS) (EC 4.1.2.43) (D-arabino-3-hexulose-6-phosphate formaldehyde lyase)]}	{NA}
C1.bin.20.faGL00184	{NA}	{K00927 PGK; phosphoglycerate kinase [EC:2.7.2.3]}	{Belongs to the phosphoglycerate kinase family}	{Phosphoglycerate kinase (EC 2.7.2.3)}	{NA}
C1.bin.20.faGL00988	{type I glyceraldehyde-3-phosphate dehydrogenase [Candidatus Aerophobetes bacterium Ae_b3a]}	GAPDH; glyceraldehyde 3-phosphate dehydrogenase [EC:1.2.1.12]	{Belongs to the glyceraldehyde-3-phosphate dehydrogenase family}	{Glyceraldehyde-3-phosphate dehydrogenase (GAPDH) (EC 1.2.1.12) (NAD-dependent glyceraldehyde-3-phosphate dehydrogenase)}	{Phosphoglycerate kinase}
C1.bin.20.faGL01259	{type III ribulose-bisphosphate carboxylase [Thermoplasmata archaeon]}	{K01601 rbcL; ribulose-bisphosphate carboxylase large chain [EC:4.1.1.39]}	{Catalyzes the addition of molecular CO(2) and H(2)O to ribulose 1,5-bisphosphate (RuBP), generating two molecules of 3- phosphoglycerate (3-PGA). Functions in an archaeal AMP degradation pathway, together with AMP phosphorylase and R15P isomerase}	{Ribulose bisphosphate carboxylase (RuBisCO) (EC 4.1.1.39)}	{Glyceraldehyde 3-phosphate dehydrogenase, NAD binding domain}
C1.bin.20.faGL01478	{class II fructose-bisphosphate aldolase [Candidatus Pacearchaeota archaeon]}	{K01624 FBA; fructose-bisphosphate aldolase, class II [EC:4.1.2.13]}	{COG0191 Fructose tagatose bisphosphate aldolase}	{NA}	{Ribulose bisphosphate carboxylase large chain, catalytic domain}
C1.bin.20.faGL01557	{ribose 5-phosphate isomerase A [Candidatus Altiarchaeales archaeon]}	{K01807 rpiA; ribose 5-phosphate isomerase A [EC:5.3.1.6]}	{Catalyzes the reversible conversion of ribose-5- phosphate to ribulose 5-phosphate}	{Ribose-5-phosphate isomerase A (EC 5.3.1.6) (Phosphoriboisomerase A) (PRI)}	{NA}
C1.bin.20.faGL01660	{NA}	{NA}	{NA}	{Bifunctional enzyme Fae/Hps [Includes: 5,6,7,8-tetrahydromethanopterin hydro-lyase (EC 4.2.1.147) (Formaldehyde-activating enzyme) (Fae); 3-hexulose-6-phosphate synthase (HPS) (EC 4.1.2.43) (D-arabino-3-hexulose-6-phosphate formaldehyde lyase)]}	{Ribose 5-phosphate isomerase A (phosphoriboisomerase A)}
C1.bin.20.faGL01968	{Triosephosphate isomerase [Candidatus Heimdallarchaeota archaeon LC_2]}	{K01803 TPI; triosephosphate isomerase (TIM) [EC:5.3.1.1]}	{Involved in the gluconeogenesis. Catalyzes stereospecifically the conversion of dihydroxyacetone phosphate (DHAP) to D-glyceraldehyde-3-phosphate (G3P)}	{Triosephosphate isomerase (TIM) (TPI) (EC 5.3.1.1) (Triose-phosphate isomerase)}	{NA}
C1.bin.21.faGL00055	{class II fructose-bisphosphate aldolase [Candidatus Heimdallarchaeota archaeon]}	{K01624 FBA; fructose-bisphosphate aldolase, class II [EC:4.1.2.13]}	{NA}	{NA}	{NA}
C1.bin.21.faGL00056	{Fructose-1,6-bisphosphatase class 1 [Candidatus Heimdallarchaeota archaeon AB_125]}	{K03841 FBP; fructose-1,6-bisphosphatase I [EC:3.1.3.11]}	{NA}	{NA}	{NA}
C1.bin.21.faGL00330	{Ribulose bisphosphate carboxylase [Candidatus Heimdallarchaeota archaeon AB_125]}	{K01601 rbcL; ribulose-bisphosphate carboxylase large chain [EC:4.1.1.39]}	{NA}	{Ribulose bisphosphate carboxylase (RuBisCO) (EC 4.1.1.39)}	{Ribulose bisphosphate carboxylase large chain, catalytic domain}
C1.bin.21.faGL00570	{3-hexulose-6-phosphate isomerase [Candidatus Heimdallarchaeota archaeon AB_125]}	{K08094 hxlB; 6-phospho-3-hexuloisomerase [EC:5.3.1.27]}	{NA}	{NA}	{NA}
C1.bin.21.faGL01185	{triose-phosphate isomerase [Candidatus Heimdallarchaeota archaeon]}	{K01803 TPI; triosephosphate isomerase (TIM) [EC:5.3.1.1]}	{NA}	{Triosephosphate isomerase (TIM) (TPI) (EC 5.3.1.1) (Triose-phosphate isomerase)}	{Triosephosphate isomerase}
C1.bin.21.faGL01245	{ribose-5-phosphate isomerase RpiA [Candidatus Heimdallarchaeota archaeon]}	{K01807 rpiA; ribose 5-phosphate isomerase A [EC:5.3.1.6]}	{NA}	{Ribose-5-phosphate isomerase A (EC 5.3.1.6) (Phosphoriboisomerase A) (PRI)}	{Ribose 5-phosphate isomerase A (phosphoriboisomerase A)}
C1.bin.21.faGL01828	{hypothetical protein DRP02_06435 [Candidatus Heimdallarchaeota archaeon]}	{NA}	{NA}	{Bifunctional enzyme Fae/Hps [Includes: 5,6,7,8-tetrahydromethanopterin hydro-lyase (EC 4.2.1.147) (Formaldehyde-activating enzyme) (Fae); 3-hexulose-6-phosphate synthase (HPS) (EC 4.1.2.43) (D-arabino-3-hexulose-6-phosphate formaldehyde lyase)]}	{NA}
C1.bin.21.faGL01862	{hypothetical protein E3J43_03040 [Candidatus Heimdallarchaeota archaeon]}	{K13812 fae-hps; bifunctional enzyme Fae/Hps [EC:4.2.1.147 4.1.2.43]}	{NA}	{Bifunctional enzyme Fae/Hps [Includes: 5,6,7,8-tetrahydromethanopterin hydro-lyase (EC 4.2.1.147) (Formaldehyde-activating enzyme) (Fae); 3-hexulose-6-phosphate synthase (HPS) (EC 4.1.2.43) (D-arabino-3-hexulose-6-phosphate formaldehyde lyase)]}	{Orotidine 5'-phosphate decarboxylase / HUMPS family}
C1.bin.21.faGL01942	{type I glyceraldehyde-3-phosphate dehydrogenase [Candidatus Heimdallarchaeota archaeon]}	GAPDH; glyceraldehyde 3-phosphate dehydrogenase [EC:1.2.1.12]	{NA}	{Glyceraldehyde-3-phosphate dehydrogenase (GAPDH) (EC 1.2.1.12) (NAD-dependent glyceraldehyde-3-phosphate dehydrogenase)}	{Glyceraldehyde 3-phosphate dehydrogenase, NAD binding domain}
C1.bin.21.faGL02503	{Phosphoglycerate kinase [Candidatus Heimdallarchaeota archaeon AB_125]}	{K00927 PGK; phosphoglycerate kinase [EC:2.7.2.3]}	{NA}	{Phosphoglycerate kinase (EC 2.7.2.3)}	{Phosphoglycerate kinase}
C1.bin.76.faGL00200	{Triosephosphate isomerase [Candidatus Heimdallarchaeota archaeon AB_125]}	{K01803 TPI; triosephosphate isomerase (TIM) [EC:5.3.1.1]}	{Involved in the gluconeogenesis. Catalyzes stereospecifically the conversion of dihydroxyacetone phosphate (DHAP) to D-glyceraldehyde-3-phosphate (G3P)}	{Triosephosphate isomerase (TIM) (TPI) (EC 5.3.1.1) (Triose-phosphate isomerase)}	{Triosephosphate isomerase}
C1.bin.76.faGL01127	{Ribose-5-phosphate isomerase A [Candidatus Heimdallarchaeota archaeon AB_125]}	{K01807 rpiA; ribose 5-phosphate isomerase A [EC:5.3.1.6]}	{Catalyzes the reversible conversion of ribose-5- phosphate to ribulose 5-phosphate}	{Ribose-5-phosphate isomerase A (EC 5.3.1.6) (Phosphoriboisomerase A) (PRI)}	{Ribose 5-phosphate isomerase A (phosphoriboisomerase A)}
C1.bin.76.faGL01184	{hypothetical protein E3J43_03040 [Candidatus Heimdallarchaeota archaeon]}	{K13812 fae-hps; bifunctional enzyme Fae/Hps [EC:4.2.1.147 4.1.2.43]}	{Catalyzes the condensation of formaldehyde with tetrahydromethanopterin (H(4)MPT) to 5,10- methylenetetrahydromethanopterin}	{Bifunctional enzyme Fae/Hps [Includes: 5,6,7,8-tetrahydromethanopterin hydro-lyase (EC 4.2.1.147) (Formaldehyde-activating enzyme) (Fae); 3-hexulose-6-phosphate synthase (HPS) (EC 4.1.2.43) (D-arabino-3-hexulose-6-phosphate formaldehyde lyase)]}	{Orotidine 5'-phosphate decarboxylase / HUMPS family}
C1.bin.76.faGL01375	{hypothetical protein E3J70_03010 [Candidatus Heimdallarchaeota archaeon]}	{NA}	{Catalyzes the condensation of formaldehyde with tetrahydromethanopterin (H(4)MPT) to 5,10- methylenetetrahydromethanopterin}	{Bifunctional enzyme Fae/Hps [Includes: 5,6,7,8-tetrahydromethanopterin hydro-lyase (EC 4.2.1.147) (Formaldehyde-activating enzyme) (Fae); 3-hexulose-6-phosphate synthase (HPS) (EC 4.1.2.43) (D-arabino-3-hexulose-6-phosphate formaldehyde lyase)]}	{NA}
C1.bin.76.faGL01412	{Fructose-1,6-bisphosphatase class 1 [Candidatus Heimdallarchaeota archaeon AB_125]}	{K03841 FBP; fructose-1,6-bisphosphatase I [EC:3.1.3.11]}	{D-fructose-1,6-bisphosphate 1-phosphohydrolase class 1}	{NA}	{NA}
C1.bin.76.faGL01413	{hypothetical protein HeimAB125_06130 [Candidatus Heimdallarchaeota archaeon AB_125]}	{K01624 FBA; fructose-bisphosphate aldolase, class II [EC:4.1.2.13]}	{COG0191 Fructose tagatose bisphosphate aldolase}	{NA}	{NA}
C1.bin.76.faGL01555	{type I glyceraldehyde-3-phosphate dehydrogenase [Candidatus Heimdallarchaeota archaeon]}	GAPDH; glyceraldehyde 3-phosphate dehydrogenase [EC:1.2.1.12]	{Belongs to the glyceraldehyde-3-phosphate dehydrogenase family}	{Glyceraldehyde-3-phosphate dehydrogenase (GAPDH) (EC 1.2.1.12) (NAD-dependent glyceraldehyde-3-phosphate dehydrogenase)}	{Glyceraldehyde 3-phosphate dehydrogenase, NAD binding domain}
C1.bin.76.faGL01583	{Phosphoglycerate kinase [Candidatus Heimdallarchaeota archaeon AB_125]}	{K00927 PGK; phosphoglycerate kinase [EC:2.7.2.3]}	{Belongs to the phosphoglycerate kinase family}	{Phosphoglycerate kinase (EC 2.7.2.3)}	{Phosphoglycerate kinase}
C1.bin.76.faGL01914	{3-hexulose-6-phosphate isomerase [Candidatus Heimdallarchaeota archaeon AB_125]}	{K08094 hxlB; 6-phospho-3-hexuloisomerase [EC:5.3.1.27]}	{PFAM sugar isomerase (SIS)}	{NA}	{NA}
C1.bin.76.faGL02419	{phosphoglycerate kinase [Candidatus Pacearchaeota archaeon]}	{K00927 PGK; phosphoglycerate kinase [EC:2.7.2.3]}	{Belongs to the phosphoglycerate kinase family}	{Phosphoglycerate kinase (EC 2.7.2.3)}	{Phosphoglycerate kinase}
C2.bin.3.faGL000248	{Phosphoglycerate kinase [Candidatus Heimdallarchaeota archaeon AB_125]}	{K00927 PGK, pgk phosphoglycerate kinase 2.7.2.3 Metabolism--Carbohydrate metabolism--Glycolysis / Gluconeogenesis|Metabolism--Global and overview maps--Microbial metabolism in diverse environments|Metabolism--Global and overview maps--Biosynthesis of amino acids|Metabolism--Global and overview maps--Biosynthesis of antibiotics|Metabolism--Global and overview maps--Metabolic pathways|Metabolism--…	{COG0126 3-phosphoglycerate kinase G Carbohydrate transport and metabolism}	{PGK_CALS4 Phosphoglycerate kinase OS=Caldanaerobacter subterraneus subsp. tengcongensis (strain DSM 15242 / JCM 11007 / NBRC 100824 / MB4) GN=pgk PE=3 SV=1}	{Phosphoglycerate kinase}
C2.bin.3.faGL000470	{3-hexulose-6-phosphate isomerase [Candidatus Heimdallarchaeota archaeon AB_125]}	{K08094 hxlB 6-phospho-3-hexuloisomerase 5.3.1.27 Metabolism--Energy metabolism--Methane metabolism|Metabolism--Global and overview maps--Microbial metabolism in diverse environments|Metabolism--Carbohydrate metabolism--Pentose phosphate pathway|Metabolism--Global and overview maps--Biosynthesis of amino acids|Metabolism--Global and overview maps--Metabolic pathways|Metabolism--Global and overvie…	{COG0794 D-arabinose 5-phosphate isomerase GutQ GM Carbohydrate transport and metabolism;Cell wall/membrane/envelope biogenesis}	{Y1940_AERPE Uncharacterized protein APE_1940.1 OS=Aeropyrum pernix (strain ATCC 700893 / DSM 11879 / JCM 9820 / NBRC 100138 / K1) GN=APE_1940.1 PE=3 SV=2}	{NA}
C2.bin.3.faGL000957	{Ribulose bisphosphate carboxylase [Candidatus Heimdallarchaeota archaeon AB_125]}	{K01601 rbcL ribulose-bisphosphate carboxylase large chain 4.1.1.39 Metabolism--Global and overview maps--Microbial metabolism in diverse environments|Metabolism--Global and overview maps--Metabolic pathways|Metabolism--Energy metabolism--Carbon fixation in photosynthetic organisms|Metabolism--Global and overview maps--Carbon metabolism|Metabolism--Carbohydrate metabolism--Glyoxylate and dicarbox…	{COG1850 Ribulose 1,5-bisphosphate carboxylase, large subunit, or a RuBisCO-like protein G Carbohydrate transport and metabolism}	{RBL_METJA Ribulose bisphosphate carboxylase OS=Methanocaldococcus jannaschii (strain ATCC 43067 / DSM 2661 / JAL-1 / JCM 10045 / NBRC 100440) GN=rbcL PE=1 SV=2}	{Ribulose bisphosphate carboxylase large chain, catalytic domain}
C2.bin.3.faGL002554	{hypothetical protein HeimAB125_06130 [Candidatus Heimdallarchaeota archaeon AB_125]}	{K01624 FBA, fbaA fructose-bisphosphate aldolase, class II 4.1.2.13 Metabolism--Energy metabolism--Methane metabolism|Metabolism--Carbohydrate metabolism--Glycolysis / Gluconeogenesis|Metabolism--Global and overview maps--Microbial metabolism in diverse environments|Metabolism--Carbohydrate metabolism--Pentose phosphate pathway|Metabolism--Global and overview maps--Biosynthesis of amino acids|Met…	{COG0191 Fructose/tagatose bisphosphate aldolase G Carbohydrate transport and metabolism}	{NA}	{NA}
C2.bin.3.faGL002579	{type I glyceraldehyde-3-phosphate dehydrogenase [Jeotgalibacillus alimentarius]}	{K00134 GAPDH, gapA glyceraldehyde 3-phosphate dehydrogenase 1.2.1.12 Metabolism--Carbohydrate metabolism--Glycolysis / Gluconeogenesis|Metabolism--Global and overview maps--Microbial metabolism in diverse environments|Metabolism--Global and overview maps--Biosynthesis of amino acids|Metabolism--Global and overview maps--Biosynthesis of antibiotics|Metabolism--Global and overview maps--Metabolic …	{COG0057 Glyceraldehyde-3-phosphate dehydrogenase/erythrose-4-phosphate dehydrogenase G Carbohydrate transport and metabolism}	{G3P_GEOSE Glyceraldehyde-3-phosphate dehydrogenase OS=Geobacillus stearothermophilus GN=gap PE=1 SV=5}	{Glyceraldehyde 3-phosphate dehydrogenase, NAD binding domain}
C2.bin.3.faGL002621	{Triosephosphate isomerase [Candidatus Heimdallarchaeota archaeon AB_125]}	{K01803 TPI, tpiA triosephosphate isomerase (TIM) 5.3.1.1 Metabolism--Carbohydrate metabolism--Glycolysis / Gluconeogenesis|Metabolism--Global and overview maps--Microbial metabolism in diverse environments|Metabolism--Global and overview maps--Biosynthesis of amino acids|Metabolism--Global and overview maps--Biosynthesis of antibiotics|Metabolism--Global and overview maps--Metabolic pathways|Met…	{COG0149 Triosephosphate isomerase G Carbohydrate transport and metabolism}	{TPIS_PYRWO Triosephosphate isomerase OS=Pyrococcus woesei GN=tpiA PE=1 SV=2}	{Triosephosphate isomerase}
C4.bin.14.faGL001306	{Ribulose bisphosphate carboxylase [Candidatus Heimdallarchaeota archaeon AB_125]}	{K01601 rbcL ribulose-bisphosphate carboxylase large chain 4.1.1.39 Metabolism--Global and overview maps--Microbial metabolism in diverse environments|Metabolism--Global and overview maps--Metabolic pathways|Metabolism--Energy metabolism--Carbon fixation in photosynthetic organisms|Metabolism--Global and overview maps--Carbon metabolism|Metabolism--Carbohydrate metabolism--Glyoxylate and dicarbox…	{COG1850 Ribulose 1,5-bisphosphate carboxylase, large subunit, or a RuBisCO-like protein G Carbohydrate transport and metabolism}	{RBL_METJA Ribulose bisphosphate carboxylase OS=Methanocaldococcus jannaschii (strain ATCC 43067 / DSM 2661 / JAL-1 / JCM 10045 / NBRC 100440) GN=rbcL PE=1 SV=2}	{Ribulose bisphosphate carboxylase large chain, catalytic domain}
C4.bin.14.faGL001433	{Ribose-5-phosphate isomerase A [Candidatus Heimdallarchaeota archaeon AB_125]}	{K01807 rpiA ribose 5-phosphate isomerase A 5.3.1.6 Metabolism--Global and overview maps--Microbial metabolism in diverse environments|Metabolism--Carbohydrate metabolism--Pentose phosphate pathway|Metabolism--Global and overview maps--Biosynthesis of amino acids|Metabolism--Global and overview maps--Biosynthesis of antibiotics|Metabolism--Global and overview maps--Metabolic pathways|Metabolism--…	{COG0120 Ribose 5-phosphate isomerase G Carbohydrate transport and metabolism}	{RPIA_PYRAB Ribose-5-phosphate isomerase A OS=Pyrococcus abyssi (strain GE5 / Orsay) GN=rpiA PE=3 SV=1}	{Ribose 5-phosphate isomerase A (phosphoriboisomerase A)}
C4.bin.14.faGL002378	{type I glyceraldehyde-3-phosphate dehydrogenase [Jeotgalibacillus alimentarius]}	{K00134 GAPDH, gapA glyceraldehyde 3-phosphate dehydrogenase 1.2.1.12 Metabolism--Carbohydrate metabolism--Glycolysis / Gluconeogenesis|Metabolism--Global and overview maps--Microbial metabolism in diverse environments|Metabolism--Global and overview maps--Biosynthesis of amino acids|Metabolism--Global and overview maps--Biosynthesis of antibiotics|Metabolism--Global and overview maps--Metabolic …	{COG0057 Glyceraldehyde-3-phosphate dehydrogenase/erythrose-4-phosphate dehydrogenase G Carbohydrate transport and metabolism}	{G3P_GEOSE Glyceraldehyde-3-phosphate dehydrogenase OS=Geobacillus stearothermophilus GN=gap PE=1 SV=5}	{Glyceraldehyde 3-phosphate dehydrogenase, C-terminal domain}
C4.bin.14.faGL002407	{3-hexulose-6-phosphate isomerase [Candidatus Heimdallarchaeota archaeon AB_125]}	{K08094 hxlB 6-phospho-3-hexuloisomerase 5.3.1.27 Metabolism--Energy metabolism--Methane metabolism|Metabolism--Global and overview maps--Microbial metabolism in diverse environments|Metabolism--Carbohydrate metabolism--Pentose phosphate pathway|Metabolism--Global and overview maps--Biosynthesis of amino acids|Metabolism--Global and overview maps--Metabolic pathways|Metabolism--Global and overvie…	{COG0794 D-arabinose 5-phosphate isomerase GutQ GM Carbohydrate transport and metabolism;Cell wall/membrane/envelope biogenesis}	{NA}	{NA}
C4.bin.14.faGL002457	{Phosphoglycerate kinase [Candidatus Heimdallarchaeota archaeon AB_125]}	{K00927 PGK, pgk phosphoglycerate kinase 2.7.2.3 Metabolism--Carbohydrate metabolism--Glycolysis / Gluconeogenesis|Metabolism--Global and overview maps--Microbial metabolism in diverse environments|Metabolism--Global and overview maps--Biosynthesis of amino acids|Metabolism--Global and overview maps--Biosynthesis of antibiotics|Metabolism--Global and overview maps--Metabolic pathways|Metabolism--…	{COG0126 3-phosphoglycerate kinase G Carbohydrate transport and metabolism}	{PGK_CALS4 Phosphoglycerate kinase OS=Caldanaerobacter subterraneus subsp. tengcongensis (strain DSM 15242 / JCM 11007 / NBRC 100824 / MB4) GN=pgk PE=3 SV=1}	{Phosphoglycerate kinase}
C4.bin.14.faGL002587	{hypothetical protein HeimAB125_06130 [Candidatus Heimdallarchaeota archaeon AB_125]}	{K01624 FBA, fbaA fructose-bisphosphate aldolase, class II 4.1.2.13 Metabolism--Energy metabolism--Methane metabolism|Metabolism--Carbohydrate metabolism--Glycolysis / Gluconeogenesis|Metabolism--Global and overview maps--Microbial metabolism in diverse environments|Metabolism--Carbohydrate metabolism--Pentose phosphate pathway|Metabolism--Global and overview maps--Biosynthesis of amino acids|Met…	{COG0191 Fructose/tagatose bisphosphate aldolase G Carbohydrate transport and metabolism}	{NA}	{NA}
C4.bin.14.faGL002807	{Triosephosphate isomerase [Candidatus Heimdallarchaeota archaeon AB_125]}	{K01803 TPI, tpiA triosephosphate isomerase (TIM) 5.3.1.1 Metabolism--Carbohydrate metabolism--Glycolysis / Gluconeogenesis|Metabolism--Global and overview maps--Microbial metabolism in diverse environments|Metabolism--Global and overview maps--Biosynthesis of amino acids|Metabolism--Global and overview maps--Biosynthesis of antibiotics|Metabolism--Global and overview maps--Metabolic pathways|Met…	{COG0149 Triosephosphate isomerase G Carbohydrate transport and metabolism}	{TPIS_PYRWO Triosephosphate isomerase OS=Pyrococcus woesei GN=tpiA PE=1 SV=2}	{Triosephosphate isomerase}
C4.bin.22.faGL000182	{Triosephosphate isomerase [Candidatus Heimdallarchaeota archaeon AB_125]}	{K01803 TPI, tpiA triosephosphate isomerase (TIM) 5.3.1.1 Metabolism--Carbohydrate metabolism--Glycolysis / Gluconeogenesis|Metabolism--Global and overview maps--Microbial metabolism in diverse environments|Metabolism--Global and overview maps--Biosynthesis of amino acids|Metabolism--Global and overview maps--Biosynthesis of antibiotics|Metabolism--Global and overview maps--Metabolic pathways|Met…	{COG0149 Triosephosphate isomerase G Carbohydrate transport and metabolism}	{TPIS_METJA Triosephosphate isomerase OS=Methanocaldococcus jannaschii (strain ATCC 43067 / DSM 2661 / JAL-1 / JCM 10045 / NBRC 100440) GN=tpiA PE=1 SV=1}	{Triosephosphate isomerase}
C4.bin.22.faGL000262	{Ribulose bisphosphate carboxylase [Candidatus Heimdallarchaeota archaeon AB_125]}	{K01601 rbcL ribulose-bisphosphate carboxylase large chain 4.1.1.39 Metabolism--Global and overview maps--Microbial metabolism in diverse environments|Metabolism--Global and overview maps--Metabolic pathways|Metabolism--Energy metabolism--Carbon fixation in photosynthetic organisms|Metabolism--Global and overview maps--Carbon metabolism|Metabolism--Carbohydrate metabolism--Glyoxylate and dicarbox…	{COG1850 Ribulose 1,5-bisphosphate carboxylase, large subunit, or a RuBisCO-like protein G Carbohydrate transport and metabolism}	{RBL_METJA Ribulose bisphosphate carboxylase OS=Methanocaldococcus jannaschii (strain ATCC 43067 / DSM 2661 / JAL-1 / JCM 10045 / NBRC 100440) GN=rbcL PE=1 SV=2}	{Ribulose bisphosphate carboxylase large chain, catalytic domain}
C4.bin.22.faGL000382	{MULTISPECIES: aldehyde dehydrogenase [Bacillus]}	{K00134 GAPDH, gapA glyceraldehyde 3-phosphate dehydrogenase 1.2.1.12 Metabolism--Carbohydrate metabolism--Glycolysis / Gluconeogenesis|Metabolism--Global and overview maps--Microbial metabolism in diverse environments|Metabolism--Global and overview maps--Biosynthesis of amino acids|Metabolism--Global and overview maps--Biosynthesis of antibiotics|Metabolism--Global and overview maps--Metabolic …	{COG0057 Glyceraldehyde-3-phosphate dehydrogenase/erythrose-4-phosphate dehydrogenase G Carbohydrate transport and metabolism}	{G3P1_BACCE Glyceraldehyde-3-phosphate dehydrogenase 1 OS=Bacillus cereus GN=gap1 PE=1 SV=3}	{Glyceraldehyde 3-phosphate dehydrogenase, C-terminal domain}
C4.bin.22.faGL000643	{Ribose-5-phosphate isomerase A [Candidatus Heimdallarchaeota archaeon AB_125]}	{K01807 rpiA ribose 5-phosphate isomerase A 5.3.1.6 Metabolism--Global and overview maps--Microbial metabolism in diverse environments|Metabolism--Carbohydrate metabolism--Pentose phosphate pathway|Metabolism--Global and overview maps--Biosynthesis of amino acids|Metabolism--Global and overview maps--Biosynthesis of antibiotics|Metabolism--Global and overview maps--Metabolic pathways|Metabolism--…	{COG0120 Ribose 5-phosphate isomerase G Carbohydrate transport and metabolism}	{RPIA_META3 Ribose-5-phosphate isomerase A OS=Methanococcus aeolicus (strain ATCC BAA-1280 / DSM 17508 / OCM 812 / Nankai-3) GN=rpiA PE=3 SV=1}	{Ribose 5-phosphate isomerase A (phosphoriboisomerase A)}
C4.bin.22.faGL000839	{hypothetical protein HeimAB125_06130 [Candidatus Heimdallarchaeota archaeon AB_125]}	{K01624 FBA, fbaA fructose-bisphosphate aldolase, class II 4.1.2.13 Metabolism--Energy metabolism--Methane metabolism|Metabolism--Carbohydrate metabolism--Glycolysis / Gluconeogenesis|Metabolism--Global and overview maps--Microbial metabolism in diverse environments|Metabolism--Carbohydrate metabolism--Pentose phosphate pathway|Metabolism--Global and overview maps--Biosynthesis of amino acids|Met…	{COG0191 Fructose/tagatose bisphosphate aldolase G Carbohydrate transport and metabolism}	{NA}	{NA}
C4.bin.22.faGL001507	{hypothetical protein APR63_07145 [Desulfuromonas sp. SDB]}	{K08093 hxlA 3-hexulose-6-phosphate synthase 4.1.2.43 Metabolism--Energy metabolism--Methane metabolism|Metabolism--Global and overview maps--Microbial metabolism in diverse environments|Metabolism--Carbohydrate metabolism--Pentose phosphate pathway|Metabolism--Global and overview maps--Biosynthesis of amino acids|Metabolism--Global and overview maps--Metabolic pathways|Metabolism--Global and ove…	{NA}	{NA}	{NA}
C4.bin.22.faGL002181	{Phosphoglycerate kinase [Candidatus Heimdallarchaeota archaeon AB_125]}	{K00927 PGK, pgk phosphoglycerate kinase 2.7.2.3 Metabolism--Carbohydrate metabolism--Glycolysis / Gluconeogenesis|Metabolism--Global and overview maps--Microbial metabolism in diverse environments|Metabolism--Global and overview maps--Biosynthesis of amino acids|Metabolism--Global and overview maps--Biosynthesis of antibiotics|Metabolism--Global and overview maps--Metabolic pathways|Metabolism--…	{COG0126 3-phosphoglycerate kinase G Carbohydrate transport and metabolism}	{PGK_CALS4 Phosphoglycerate kinase OS=Caldanaerobacter subterraneus subsp. tengcongensis (strain DSM 15242 / JCM 11007 / NBRC 100824 / MB4) GN=pgk PE=3 SV=1}	{Phosphoglycerate kinase}
C4.bin.22.faGL002345	{3-hexulose-6-phosphate isomerase [Candidatus Heimdallarchaeota archaeon AB_125]}	{K08094 hxlB 6-phospho-3-hexuloisomerase 5.3.1.27 Metabolism--Energy metabolism--Methane metabolism|Metabolism--Global and overview maps--Microbial metabolism in diverse environments|Metabolism--Carbohydrate metabolism--Pentose phosphate pathway|Metabolism--Global and overview maps--Biosynthesis of amino acids|Metabolism--Global and overview maps--Metabolic pathways|Metabolism--Global and overvie…	{NA}	{NA}	{NA}
C4.bin.51.faGL00893	{NA}	{K00615 E2.2.1.1, tktA, tktB transketolase [EC:2.2.1.1]}	{NA}	{NA}	{NA}
C4.bin.51.faGL00978	{class II fructose-bisphosphate aldolase [Candidatus Heimdallarchaeota archaeon]}	{K01624 FBA; fructose-bisphosphate aldolase, class II [EC:4.1.2.13]}	{COG0191 Fructose tagatose bisphosphate aldolase}	{NA}	{NA}
C4.bin.51.faGL01014	{Fructose-1,6-bisphosphatase class 1 [Candidatus Heimdallarchaeota archaeon AB_125]}	{NA}	{NA}	{NA}	{NA}
C4.bin.51.faGL01352	{hypothetical protein E3J43_03040 [Candidatus Heimdallarchaeota archaeon]}	{K13812 fae-hps; bifunctional enzyme Fae/Hps [EC:4.2.1.147 4.1.2.43]}	{Catalyzes the condensation of formaldehyde with tetrahydromethanopterin (H(4)MPT) to 5,10- methylenetetrahydromethanopterin}	{Bifunctional enzyme Fae/Hps [Includes: 5,6,7,8-tetrahydromethanopterin hydro-lyase (EC 4.2.1.147) (Formaldehyde-activating enzyme) (Fae); 3-hexulose-6-phosphate synthase (HPS) (EC 4.1.2.43) (D-arabino-3-hexulose-6-phosphate formaldehyde lyase)]}	{Orotidine 5'-phosphate decarboxylase / HUMPS family}
C4.bin.51.faGL01702	{ribose-5-phosphate isomerase RpiA [Candidatus Heimdallarchaeota archaeon]}	{K01807 rpiA; ribose 5-phosphate isomerase A [EC:5.3.1.6]}	{Catalyzes the reversible conversion of ribose-5- phosphate to ribulose 5-phosphate}	{Ribose-5-phosphate isomerase A (EC 5.3.1.6) (Phosphoriboisomerase A) (PRI)}	{Ribose 5-phosphate isomerase A (phosphoriboisomerase A)}
C4.bin.51.faGL02303	{3-hexulose-6-phosphate isomerase [Candidatus Heimdallarchaeota archaeon AB_125]}	{K08094 hxlB; 6-phospho-3-hexuloisomerase [EC:5.3.1.27]}	{PFAM sugar isomerase (SIS)}	{NA}	{NA}
C4.bin.51.faGL02477	{Ribulose bisphosphate carboxylase [Candidatus Heimdallarchaeota archaeon AB_125]}	{K01601 rbcL; ribulose-bisphosphate carboxylase large chain [EC:4.1.1.39]}	{Catalyzes the addition of molecular CO(2) and H(2)O to ribulose 1,5-bisphosphate (RuBP), generating two molecules of 3- phosphoglycerate (3-PGA). Functions in an archaeal AMP degradation pathway, together with AMP phosphorylase and R15P isomerase}	{Ribulose bisphosphate carboxylase (RuBisCO) (EC 4.1.1.39)}	{Ribulose bisphosphate carboxylase large chain, catalytic domain}
C4.bin.51.faGL02705	{triose-phosphate isomerase [Candidatus Heimdallarchaeota archaeon]}	{K01803 TPI; triosephosphate isomerase (TIM) [EC:5.3.1.1]}	{Involved in the gluconeogenesis. Catalyzes stereospecifically the conversion of dihydroxyacetone phosphate (DHAP) to D-glyceraldehyde-3-phosphate (G3P)}	{Triosephosphate isomerase (TIM) (TPI) (EC 5.3.1.1) (Triose-phosphate isomerase)}	{Triosephosphate isomerase}
C4.bin.51.faGL03283	{Phosphoglycerate kinase [Candidatus Heimdallarchaeota archaeon AB_125]}	{K00927 PGK; phosphoglycerate kinase [EC:2.7.2.3]}	{Belongs to the phosphoglycerate kinase family	{Phosphoglycerate kinase (EC 2.7.2.3)}	{Phosphoglycerate kinase}
C5.bin.10.faGL00055	{triose-phosphate isomerase [Candidatus Heimdallarchaeota archaeon]}	{K01803 TPI; triosephosphate isomerase (TIM) [EC:5.3.1.1]}	{Involved in the gluconeogenesis. Catalyzes stereospecifically the conversion of dihydroxyacetone phosphate (DHAP) to D-glyceraldehyde-3-phosphate (G3P)}	{Triosephosphate isomerase (TIM) (TPI) (EC 5.3.1.1) (Triose-phosphate isomerase)}	{Triosephosphate isomerase}
C5.bin.10.faGL00324	{ribose 5-phosphate isomerase A [Candidatus Heimdallarchaeota archaeon]}	{K01807 rpiA; ribose 5-phosphate isomerase A [EC:5.3.1.6]}	{Catalyzes the reversible conversion of ribose-5- phosphate to ribulose 5-phosphate}	{Ribose-5-phosphate isomerase A (EC 5.3.1.6) (Phosphoriboisomerase A) (PRI)}	{Ribose 5-phosphate isomerase A (phosphoriboisomerase A)}
C5.bin.10.faGL00660	{class II fructose-1,6-bisphosphate aldolase [Candidatus Heimdallarchaeota archaeon]}	{K01624 FBA; fructose-bisphosphate aldolase, class II [EC:4.1.2.13]}	{aldolase class II}	{Fructose-bisphosphate aldolase (FBP aldolase) (FBPA) (EC 4.1.2.13) (Fructose-1,6-bisphosphate aldolase)}	{Fructose-bisphosphate aldolase class-II}
C5.bin.10.faGL01147	{formaldehyde-activating enzyme, partial [Candidatus Heimdallarchaeota archaeon]}	{NA}	{Catalyzes the condensation of formaldehyde with tetrahydromethanopterin (H(4)MPT) to 5,10- methylenetetrahydromethanopterin}	{Bifunctional enzyme Fae/Hps [Includes: 5,6,7,8-tetrahydromethanopterin hydro-lyase (EC 4.2.1.147) (Formaldehyde-activating enzyme) (Fae); 3-hexulose-6-phosphate synthase (HPS) (EC 4.1.2.43) (D-arabino-3-hexulose-6-phosphate formaldehyde lyase)]}	{Formaldehyde-activating enzyme (Fae)}
C5.bin.10.faGL01353	{type I glyceraldehyde-3-phosphate dehydrogenase [Candidatus Lokiarchaeota archaeon]}	GAPDH; glyceraldehyde 3-phosphate dehydrogenase [EC:1.2.1.12]	{Belongs to the glyceraldehyde-3-phosphate dehydrogenase family}	{Glyceraldehyde-3-phosphate dehydrogenase (GAPDH) (EC 1.2.1.12) (NAD-dependent glyceraldehyde-3-phosphate dehydrogenase)}	{Glyceraldehyde 3-phosphate dehydrogenase, C-terminal domain}
C5.bin.10.faGL01652	{SIS domain-containing protein [Candidatus Heimdallarchaeota archaeon]}	{K08094 hxlB; 6-phospho-3-hexuloisomerase [EC:5.3.1.27]}	{PFAM sugar isomerase (SIS)}	{Uncharacterized protein AF_1796}	{NA}
C5.bin.10.faGL01679	{phosphoglycerate kinase [Candidatus Heimdallarchaeota archaeon]}	{K00927 PGK; phosphoglycerate kinase [EC:2.7.2.3]}	{Belongs to the phosphoglycerate kinase family}	{NA}	{Phosphoglycerate kinase}
C5.bin.12.faGL001037	{MULTISPECIES: 3-hexulose-6-phosphate synthase [Methanothermobacter]}	{K13812 fae-hps bifunctional enzyme Fae/Hps 4.2.1.147 4.1.2.43 Metabolism--Energy metabolism--Methane metabolism|Metabolism--Global and overview maps--Microbial metabolism in diverse environments|Metabolism--Carbohydrate metabolism--Pentose phosphate pathway|Metabolism--Global and overview maps--Biosynthesis of amino acids|Metabolism--Global and overview maps--Metabolic pathways|Metabolism--Globa…	{COG1795 Formaldehyde-activating enzyme nesessary for methanogenesis C Energy production and conversion}	{FAEHP_METTH Bifunctional enzyme Fae/Hps OS=Methanothermobacter thermautotrophicus (strain ATCC 29096 / DSM 1053 / JCM 10044 / NBRC 100330 / Delta H) GN=fae-hps PE=3 SV=2}	{Formaldehyde-activating enzyme (Fae)}
C5.bin.12.faGL001257	{6-phospho-3-hexuloisomerase [Modestobacter sp. DSM 44400]}	{NA}	{NA}	{NA}	{NA}
C5.bin.12.faGL001303	{triosephosphate isomerase [Candidatus Bathyarchaeota archaeon B24]}	{K01803 TPI, tpiA triosephosphate isomerase (TIM) 5.3.1.1 Metabolism--Carbohydrate metabolism--Glycolysis / Gluconeogenesis|Metabolism--Global and overview maps--Microbial metabolism in diverse environments|Metabolism--Global and overview maps--Biosynthesis of amino acids|Metabolism--Global and overview maps--Biosynthesis of antibiotics|Metabolism--Global and overview maps--Metabolic pathways|Met…	{COG0149 Triosephosphate isomerase G Carbohydrate transport and metabolism}	{TPIS_PYRWO Triosephosphate isomerase OS=Pyrococcus woesei GN=tpiA PE=1 SV=2}	{Triosephosphate isomerase}
C5.bin.12.faGL001654	{Glyceraldehyde-3-phosphate dehydrogenase [Lokiarchaeum sp. GC14_75]}	{K00134 GAPDH, gapA glyceraldehyde 3-phosphate dehydrogenase 1.2.1.12 Metabolism--Carbohydrate metabolism--Glycolysis / Gluconeogenesis|Metabolism--Global and overview maps--Microbial metabolism in diverse environments|Metabolism--Global and overview maps--Biosynthesis of amino acids|Metabolism--Global and overview maps--Biosynthesis of antibiotics|Metabolism--Global and overview maps--Metabolic …	{COG0057 Glyceraldehyde-3-phosphate dehydrogenase/erythrose-4-phosphate dehydrogenase G Carbohydrate transport and metabolism}	{G3P_THEMA Glyceraldehyde-3-phosphate dehydrogenase OS=Thermotoga maritima (strain ATCC 43589 / MSB8 / DSM 3109 / JCM 10099) GN=gap PE=1 SV=2}	{Glyceraldehyde 3-phosphate dehydrogenase, C-terminal domain}
C5.bin.12.faGL001857	{ribose-5-phosphate isomerase RpiA [Archaeoglobus veneficus]}	{K01807 rpiA ribose 5-phosphate isomerase A 5.3.1.6 Metabolism--Global and overview maps--Microbial metabolism in diverse environments|Metabolism--Carbohydrate metabolism--Pentose phosphate pathway|Metabolism--Global and overview maps--Biosynthesis of amino acids|Metabolism--Global and overview maps--Biosynthesis of antibiotics|Metabolism--Global and overview maps--Metabolic pathways|Metabolism--…	{COG0120 Ribose 5-phosphate isomerase G Carbohydrate transport and metabolism}	{RPIA_PYRAB Ribose-5-phosphate isomerase A OS=Pyrococcus abyssi (strain GE5 / Orsay) GN=rpiA PE=3 SV=1}	{Ribose 5-phosphate isomerase A (phosphoriboisomerase A)}
C5.bin.12.faGL002740	{fructose-1,6-bisphosphate aldolase, class II [candidate division WOR-1 bacterium RIFOXYA12_FULL_43_27]}	{K01624 FBA, fbaA fructose-bisphosphate aldolase, class II 4.1.2.13 Metabolism--Energy metabolism--Methane metabolism|Metabolism--Carbohydrate metabolism--Glycolysis / Gluconeogenesis|Metabolism--Global and overview maps--Microbial metabolism in diverse environments|Metabolism--Carbohydrate metabolism--Pentose phosphate pathway|Metabolism--Global and overview maps--Biosynthesis of amino acids|Met…	{COG0191 Fructose/tagatose bisphosphate aldolase G Carbohydrate transport and metabolism}	{ALF_TREPA Fructose-bisphosphate aldolase OS=Treponema pallidum (strain Nichols) GN=fba PE=3 SV=1}	{Fructose-bisphosphate aldolase class-II}
C5.bin.5.faGL00365	{3-hexulose-6-phosphate isomerase [Candidatus Heimdallarchaeota archaeon AB_125]}	{K08094 hxlB; 6-phospho-3-hexuloisomerase [EC:5.3.1.27]}	{PFAM sugar isomerase (SIS)}	{Uncharacterized protein APE_1940.1}	{NA}
C5.bin.5.faGL00691	{hypothetical protein E3J43_03040 [Candidatus Heimdallarchaeota archaeon]}	{NA}	{Catalyzes the condensation of formaldehyde with tetrahydromethanopterin (H(4)MPT) to 5,10- methylenetetrahydromethanopterin}	{Bifunctional enzyme Fae/Hps [Includes: 5,6,7,8-tetrahydromethanopterin hydro-lyase (EC 4.2.1.147) (Formaldehyde-activating enzyme) (Fae); 3-hexulose-6-phosphate synthase (HPS) (EC 4.1.2.43) (D-arabino-3-hexulose-6-phosphate formaldehyde lyase)]}	{NA}
C5.bin.5.faGL00839	{hypothetical protein HeimAB125_06130 [Candidatus Heimdallarchaeota archaeon AB_125]}	{K01624 FBA; fructose-bisphosphate aldolase, class II [EC:4.1.2.13]}	{COG0191 Fructose tagatose bisphosphate aldolase}	{NA}	{NA}
C5.bin.5.faGL00840	{Fructose-1,6-bisphosphatase class 1 [Candidatus Heimdallarchaeota archaeon AB_125]}	{K03841 FBP; fructose-1,6-bisphosphatase I [EC:3.1.3.11]}	{D-fructose-1,6-bisphosphate 1-phosphohydrolase class 1}	{Fructose-1,6-bisphosphatase class 1 (FBPase class 1) (EC 3.1.3.11) (D-fructose-1,6-bisphosphate 1-phosphohydrolase class 1)}	{NA}
C5.bin.5.faGL00943	{Ribose-5-phosphate isomerase A [Candidatus Heimdallarchaeota archaeon AB_125]}	{K01807 rpiA; ribose 5-phosphate isomerase A [EC:5.3.1.6]}	{Catalyzes the reversible conversion of ribose-5- phosphate to ribulose 5-phosphate}	{Ribose-5-phosphate isomerase A (EC 5.3.1.6) (Phosphoriboisomerase A) (PRI)}	{Ribose 5-phosphate isomerase A (phosphoriboisomerase A)}
C5.bin.5.faGL01325	{phosphoglycerate kinase [Candidatus Pacearchaeota archaeon]}	{K00927 PGK; phosphoglycerate kinase [EC:2.7.2.3]}	{Belongs to the phosphoglycerate kinase family}	{Phosphoglycerate kinase (EC 2.7.2.3)}	{Phosphoglycerate kinase}
C5.bin.5.faGL01500	{triose-phosphate isomerase [Candidatus Heimdallarchaeota archaeon]}	{K01803 TPI; triosephosphate isomerase (TIM) [EC:5.3.1.1]}	{Involved in the gluconeogenesis. Catalyzes stereospecifically the conversion of dihydroxyacetone phosphate (DHAP) to D-glyceraldehyde-3-phosphate (G3P)}	{Triosephosphate isomerase (TIM) (TPI) (EC 5.3.1.1) (Triose-phosphate isomerase)}	{NA}
C5.bin.5.faGL01729	{type I glyceraldehyde-3-phosphate dehydrogenase [Candidatus Heimdallarchaeota archaeon]}	GAPDH; glyceraldehyde 3-phosphate dehydrogenase [EC:1.2.1.12]	{TIGRFAM Glyceraldehyde-3-phosphate dehydrogenase, type I}	{Glyceraldehyde-3-phosphate dehydrogenase, chromosomal (GAPDH) (EC 1.2.1.12) (NAD-dependent glyceraldehyde-3-phosphate dehydrogenase)}	{NA}
H2.bin.2.faGL000014	{Glyceraldehyde-3-phosphate dehydrogenase [Candidatus Heimdallarchaeota archaeon LC_2]}	{K00150 gap2 glyceraldehyde-3-phosphate dehydrogenase (NAD(P)) 1.2.1.59 Metabolism--Carbohydrate metabolism--Glycolysis / Gluconeogenesis|Metabolism--Global and overview maps--Microbial metabolism in diverse environments|Metabolism--Global and overview maps--Biosynthesis of amino acids|Metabolism--Global and overview maps--Biosynthesis of antibiotics|Metabolism--Global and overview maps--Metaboli…	{COG0057 Glyceraldehyde-3-phosphate dehydrogenase/erythrose-4-phosphate dehydrogenase G Carbohydrate transport and metabolism}	{NA}	{NA}
H2.bin.2.faGL000108	{Triosephosphate isomerase [Candidatus Heimdallarchaeota archaeon LC_2]}	{K01803 TPI, tpiA triosephosphate isomerase (TIM) 5.3.1.1 Metabolism--Carbohydrate metabolism--Glycolysis / Gluconeogenesis|Metabolism--Global and overview maps--Microbial metabolism in diverse environments|Metabolism--Global and overview maps--Biosynthesis of amino acids|Metabolism--Global and overview maps--Biosynthesis of antibiotics|Metabolism--Global and overview maps--Metabolic pathways|Met…	{COG0149 Triosephosphate isomerase G Carbohydrate transport and metabolism}	{TPIS_METFV Triosephosphate isomerase OS=Methanothermus fervidus (strain ATCC 43054 / DSM 2088 / JCM 10308 / V24 S) GN=tpiA PE=3 SV=1}	{Triosephosphate isomerase}
H2.bin.2.faGL001287	{Fructose-bisphosphate aldolase class 1 [Candidatus Heimdallarchaeota archaeon LC_2]}	{K11645 fbaB fructose-bisphosphate aldolase, class I 4.1.2.13 Metabolism--Energy metabolism--Methane metabolism|Metabolism--Carbohydrate metabolism--Glycolysis / Gluconeogenesis|Metabolism--Global and overview maps--Microbial metabolism in diverse environments|Metabolism--Carbohydrate metabolism--Pentose phosphate pathway|Metabolism--Global and overview maps--Biosynthesis of amino acids|Metabolis…	{COG1830 Fructose-bisphosphate aldolase class Ia, DhnA family G Carbohydrate transport and metabolism}	{NA}	{DeoC/LacD family aldolase}
H2.bin.2.faGL001897	{2-amino-3,7-dideoxy-D-threo-hept-6-ulosonate synthase [Candidatus Heimdallarchaeota archaeon LC_2]}	{K16306 K16306 fructose-bisphosphate aldolase / 2-amino-3,7-dideoxy-D-threo-hept-6-ulosonate synthase 4.1.2.13 2.2.1.10 Metabolism--Energy metabolism--Methane metabolism|Metabolism--Carbohydrate metabolism--Glycolysis / Gluconeogenesis|Metabolism--Global and overview maps--Microbial metabolism in diverse environments|Metabolism--Carbohydrate metabolism--Pentose phosphate pathway|Metabolism--Globa…	{COG1830 Fructose-bisphosphate aldolase class Ia, DhnA family G Carbohydrate transport and metabolism}	{ADHS_METJA 2-amino-3,7-dideoxy-D-threo-hept-6-ulosonate synthase OS=Methanocaldococcus jannaschii (strain ATCC 43067 / DSM 2661 / JAL-1 / JCM 10045 / NBRC 100440) GN=aroA' PE=1 SV=1}	{DeoC/LacD family aldolase}
H2.bin.2.faGL002685	{Bifunctional PGK/TIM, partial [Candidatus Heimdallarchaeota archaeon LC_2]}	{K00927 PGK, pgk phosphoglycerate kinase 2.7.2.3 Metabolism--Carbohydrate metabolism--Glycolysis / Gluconeogenesis|Metabolism--Global and overview maps--Microbial metabolism in diverse environments|Metabolism--Global and overview maps--Biosynthesis of amino acids|Metabolism--Global and overview maps--Biosynthesis of antibiotics|Metabolism--Global and overview maps--Metabolic pathways|Metabolism--…	{COG0126 3-phosphoglycerate kinase G Carbohydrate transport and metabolism}	{PGK_BREBN Phosphoglycerate kinase OS=Brevibacillus brevis (strain 47 / JCM 6285 / NBRC 100599) GN=pgk PE=3 SV=1}	{Phosphoglycerate kinase}
H2.bin.2.faGL002753	{Glyceraldehyde-3-phosphate dehydrogenase [Candidatus Heimdallarchaeota archaeon LC_2]}	{K00150 gap2 glyceraldehyde-3-phosphate dehydrogenase (NAD(P)) 1.2.1.59 Metabolism--Carbohydrate metabolism--Glycolysis / Gluconeogenesis|Metabolism--Global and overview maps--Microbial metabolism in diverse environments|Metabolism--Global and overview maps--Biosynthesis of amino acids|Metabolism--Global and overview maps--Biosynthesis of antibiotics|Metabolism--Global and overview maps--Metaboli…	{COG0057 Glyceraldehyde-3-phosphate dehydrogenase/erythrose-4-phosphate dehydrogenase G Carbohydrate transport and metabolism}	{G3P_METFO Glyceraldehyde-3-phosphate dehydrogenase OS=Methanobacterium formicicum GN=gap PE=3 SV=1}	{NA}
H2.bin.2.faGL003009	{Ribulose bisphosphate carboxylase [Candidatus Heimdallarchaeota archaeon LC_2]}	{K01601 rbcL ribulose-bisphosphate carboxylase large chain 4.1.1.39 Metabolism--Global and overview maps--Microbial metabolism in diverse environments|Metabolism--Global and overview maps--Metabolic pathways|Metabolism--Energy metabolism--Carbon fixation in photosynthetic organisms|Metabolism--Global and overview maps--Carbon metabolism|Metabolism--Carbohydrate metabolism--Glyoxylate and dicarbox…	{COG1850 Ribulose 1,5-bisphosphate carboxylase, large subunit, or a RuBisCO-like protein G Carbohydrate transport and metabolism}	{RBL_METJA Ribulose bisphosphate carboxylase OS=Methanocaldococcus jannaschii (strain ATCC 43067 / DSM 2661 / JAL-1 / JCM 10045 / NBRC 100440) GN=rbcL PE=1 SV=2}	{Ribulose bisphosphate carboxylase large chain, catalytic domain}
H2.bin.2.faGL003105	{Glyceraldehyde-3-phosphate dehydrogenase [Candidatus Heimdallarchaeota archaeon LC_2]}	{K00134 GAPDH, gapA glyceraldehyde 3-phosphate dehydrogenase 1.2.1.12 Metabolism--Carbohydrate metabolism--Glycolysis / Gluconeogenesis|Metabolism--Global and overview maps--Microbial metabolism in diverse environments|Metabolism--Global and overview maps--Biosynthesis of amino acids|Metabolism--Global and overview maps--Biosynthesis of antibiotics|Metabolism--Global and overview maps--Metabolic …	{COG0057 Glyceraldehyde-3-phosphate dehydrogenase/erythrose-4-phosphate dehydrogenase G Carbohydrate transport and metabolism}	{G3P_GEOSE Glyceraldehyde-3-phosphate dehydrogenase OS=Geobacillus stearothermophilus GN=gap PE=1 SV=5}	{Glyceraldehyde 3-phosphate dehydrogenase, C-terminal domain}

## Sheet: Chloroplast and Photosystem
Dataset S6 Function genes annotation of Heimdallarchaeia MAGs by NR, KEGG, COG/eggNOG, SwissProt and Pfam Datasets used for Figure 5 in the main text and Supplementary information: Figures S5 and S6.
Gene_id	{NR}	{KEGG}	{COG/eggNOG}	{SwissProt}	{Pfam}
C1.bin.1.faGL00001	{HEAT repeat domain-containing protein [Asgard group archaeon]}	{K05384 cpeU, mpeU bilin biosynthesis protein}	{NA}	{NA}	{NA}
C1.bin.1.faGL00617	{Chemotaxis protein CheY [Candidatus Heimdallarchaeota archaeon AB_125]}	{NA}	{Response regulator receiver domain}	{Probable transcriptional regulatory protein PdtaR}	{Response regulator receiver domain}
C1.bin.1.faGL01208	{NA}	{NA}	{NA}	{Phycocyanobilin lyase subunit alpha (EC 4.-.-.-) (Phycocyanin operon protein CpcE)}	{PBS lyase HEAT-like repeat}
C1.bin.2.faGL00943	{tetratricopeptide repeat protein [Candidatus Heimdallarchaeota archaeon]}	{NA}	{NA}	{Photosystem I assembly protein Ycf3}	{Tetratricopeptide repeat}
C1.bin.2.faGL01367	{response regulator [Candidatus Heimdallarchaeota archaeon]}	{K03413 cheY; two-component system, chemotaxis family, chemotaxis protein CheY}	{response regulator, receiver}	{Chemotaxis protein CheY (Response regulator CheY)}	{Response regulator receiver domain}
C1.bin.2.faGL01898	{Chemotaxis protein CheY [Candidatus Heimdallarchaeota archaeon AB_125]}	{K03413 cheY; two-component system, chemotaxis family, chemotaxis protein CheY}	{Response regulator receiver domain}	{Transcriptional regulatory protein LnrK}	{NA}
C1.bin.2.faGL02004	{response regulator [Candidatus Heimdallarchaeota archaeon]}	{K03413 cheY; two-component system, chemotaxis family, chemotaxis protein CheY}	{response regulator}	{Chemotaxis protein CheY (Response regulator CheY)}	{Response regulator receiver domain}
C1.bin.20.faGL00048	{Photosystem I assembly protein Ycf3 [Candidatus Heimdallarchaeota archaeon LC_3]}	{NA}	{NA}	{NA}	{NA}
C1.bin.20.faGL00835	{Photosystem I assembly protein Ycf3 [Candidatus Heimdallarchaeota archaeon LC_3]}	{NA}	{NA}	{NA}	{NA}
C1.bin.21.faGL01623	{Chemotaxis protein CheY [Candidatus Heimdallarchaeota archaeon AB_125]}	{K03413 cheY; two-component system, chemotaxis family, chemotaxis protein CheY}	{NA}	{Transcriptional regulatory protein CpxR}	{Response regulator receiver domain}
C1.bin.21.faGL01658	{response regulator [Candidatus Heimdallarchaeota archaeon]}	{K03413 cheY; two-component system, chemotaxis family, chemotaxis protein CheY}	{NA}	{Chemotaxis protein CheY (Response regulator CheY)}	{Response regulator receiver domain}
C1.bin.21.faGL01954	{NA}	{NA}	{NA}	{Photosystem I assembly protein Ycf3}	{NA}
C1.bin.21.faGL02092	{response regulator [Candidatus Heimdallarchaeota archaeon]}	{K03413 cheY; two-component system, chemotaxis family, chemotaxis protein CheY}	{NA}	{Transcriptional regulatory protein DegU (Protease production enhancer protein)}	{Response regulator receiver domain}
C1.bin.21.faGL02569	{Photosystem I assembly protein Ycf3 [Candidatus Heimdallarchaeota archaeon AB_125]}	{NA}	{NA}	{NA}	{NA}
C1.bin.76.faGL01300	{Chemotaxis protein CheY [Candidatus Heimdallarchaeota archaeon AB_125]}	{K03413 cheY; two-component system, chemotaxis family, chemotaxis protein CheY}	{Response regulator receiver domain}	{Probable transcriptional regulatory protein PdtaR}	{Response regulator receiver domain}
C1.bin.76.faGL01814	{Photosystem I assembly protein Ycf3 [Candidatus Heimdallarchaeota archaeon AB_125]}	{NA}	{NA}	{Tetratricopeptide repeat protein 28 (TPR repeat protein 28) (TPR repeat-containing big gene cloned at Keio)}	{Tetratricopeptide repeat}
C2.bin.3.faGL000046	{Photosystem I assembly protein Ycf3, partial [Candidatus Heimdallarchaeota archaeon AB_125]}	{NA}	{NA}	{NA}	{Tetratricopeptide repeat}
C2.bin.3.faGL002639	{Photosystem I assembly protein Ycf3 [Candidatus Heimdallarchaeota archaeon AB_125]}	{NA}	{NA}	{NA}	{Tetratricopeptide repeat}
C4.bin.14.faGL000111	{PBS lyase [Methanoculleus chikugoensis]}	{K05384 cpeU, mpeU bilin biosynthesis protein}	{COG1413 HEAT repeat R General function prediction only}	{NA}	{HEAT repeats}
C4.bin.14.faGL000245	{Photosystem I assembly protein Ycf3 [Candidatus Heimdallarchaeota archaeon AB_125]}	{NA}	{NA}	{NA}	{Tetratricopeptide repeat}
C4.bin.14.faGL002453	{Photosystem I assembly protein Ycf3, partial [Candidatus Heimdallarchaeota archaeon AB_125]}	{NA}	{NA}	{NA}	{Tetratricopeptide repeat}
C4.bin.22.faGL000528	{phycocyanobilin lyase [Microcystis aeruginosa]}	{NA}	{COG1413 HEAT repeat R General function prediction only}	{NA}	{HEAT repeats}
C4.bin.22.faGL002184	{Photosystem I assembly protein Ycf3, partial [Candidatus Heimdallarchaeota archaeon AB_125]}	{NA}	{NA}	{NA}	{Tetratricopeptide repeat}
C4.bin.51.faGL01000	{Photosystem I assembly protein Ycf3 [Candidatus Heimdallarchaeota archaeon AB_125]}	{NA}	{NA}	{NA}	{Tetratricopeptide repeat}
C4.bin.51.faGL01446	{Chemotaxis protein CheY [Candidatus Heimdallarchaeota archaeon AB_125]}	{K03413 cheY; two-component system, chemotaxis family, chemotaxis protein CheY}	{Response regulator receiver domain}	{Transcriptional regulatory protein CpxR}	{Response regulator receiver domain}
C5.bin.10.faGL01810	{response regulator [Candidatus Heimdallarchaeota archaeon]}	{K03413 cheY; two-component system, chemotaxis family, chemotaxis protein CheY}	{NA}	{cheY-homologous receiver domain}	{Response regulator receiver domain}
C5.bin.10.faGL01963	{response regulator [Candidatus Heimdallarchaeota archaeon]}	{NA}	{response regulator receiver}	{Photosynthetic apparatus regulatory protein RegA}	{Response regulator receiver domain}
C5.bin.12.faGL000310	{hypothetical protein AM326_12285 [Candidatus Thorarchaeota archaeon SMTZ-45]}	{NA}	{COG4447 Uncharacterized protein related to plant photosystem II stability/assembly factor R General function prediction only}	{NA}	{NA}
C5.bin.12.faGL000823	{photosystem I assembly BtpA [Gloeobacter kilaueensis]}	{K06971 K06971 uncharacterized protein -- --}	{COG0434 Predicted TIM-barrel enzyme R General function prediction only}	{NA}	{BtpA family}
C5.bin.12.faGL001881	{hypothetical protein A2V83_10505 [Nitrospirae bacterium RBG_16_64_22]}	{K02486 K02486 two-component system, sensor kinase 2.7.13.3 --}	{COG4251 Bacteriophytochrome (light-regulated signal transduction histidine kinase) T Signal transduction mechanisms}	{PHYA_NOSS1 Cyanobacterial phytochrome A OS=Nostoc sp. (strain PCC 7120 / SAG 25.82 / UTEX 2576) GN=aphA PE=3 SV=1}	{NA}
C5.bin.5.faGL00697	{response regulator [Candidatus Heimdallarchaeota archaeon]}	{K03413 cheY; two-component system, chemotaxis family, chemotaxis protein CheY}	{response regulator}	{Chemotaxis protein CheY (Response regulator CheY)}	{Response regulator receiver domain}
H2.bin.2.faGL000227	{Blue-light-activated protein [Candidatus Heimdallarchaeota archaeon LC_2]}	{NA}	{NA}	{NA}	{Histidine kinase-, DNA gyrase B-, and HSP90-like ATPase}
H2.bin.2.faGL000254	{Photosystem I assembly protein Ycf3 [Candidatus Heimdallarchaeota archaeon LC_2]}	{NA}	{NA}	{NA}	{NA}
H2.bin.2.faGL000335	{Photosystem I assembly protein Ycf3 [Candidatus Heimdallarchaeota archaeon LC_2]}	{NA}	{NA}	{NA}	{Tetratricopeptide repeat}
H2.bin.2.faGL000515	{hypothetical protein HeimC2_20650 [Candidatus Heimdallarchaeota archaeon LC_2]}	{NA}	{COG4447 Uncharacterized protein related to plant photosystem II stability/assembly factor R General function prediction only}	{NA}	{NA}
H2.bin.2.faGL001204	{Blue-light-activated protein [Gemmata sp. SH-PL17]}	{NA}	{NA}	{NA}	{NA}
H2.bin.2.faGL001584	{hypothetical protein BGV40_17300 [Methanosarcina sp. Ant1]}	{K11354 cph1 two-component system, chemotaxis family, sensor kinase Cph1 2.7.13.3 Environmental Information Processing--Signal transduction--Two-component system}	{COG4251 Bacteriophytochrome (light-regulated signal transduction histidine kinase) T Signal transduction mechanisms}	{PHY1_SYNY3 Phytochrome-like protein cph1 OS=Synechocystis sp. (strain PCC 6803 / Kazusa) GN=cph1 PE=1 SV=1}	{Histidine kinase-, DNA gyrase B-, and HSP90-like ATPase}
H2.bin.2.faGL001931	{Photosystem I assembly protein Ycf3 [Candidatus Heimdallarchaeota archaeon LC_2]}	{NA}	{NA}	{NA}	{Tetratricopeptide repeat}
H2.bin.2.faGL002009	{Photosystem I assembly protein Ycf3 [Candidatus Heimdallarchaeota archaeon LC_2]}	{NA}	{NA}	{NA}	{NA}
H2.bin.2.faGL002429	{Cyanophycin synthetase [Candidatus Heimdallarchaeota archaeon LC_2]}	{K03802 cphA cyanophycin synthetase 6.3.2.29 6.3.2.30 --}	{COG0769 UDP-N-acetylmuramyl tripeptide synthase M Cell wall/membrane/envelope biogenesis}	{CPHA_CYAA5 Cyanophycin synthetase OS=Cyanothece sp. (strain ATCC 51142) GN=cphA PE=3 SV=1}	{Cyanophycin synthase-like N-terminal domain}
H2.bin.2.faGL002821	{Zinc-containing ferredoxin-1 [Candidatus Heimdallarchaeota archaeon LC_2]}	{K02691 psaC photosystem I subunit VII -- Metabolism--Global and overview maps--Metabolic pathways|Metabolism--Energy metabolism--Photosynthesis}	{COG1146 NAD-dependent dihydropyrimidine dehydrogenase, PreA subunit F Nucleotide transport and metabolism}	{FER2_SULTO Zinc-containing ferredoxin-2 OS=Sulfolobus tokodaii (strain DSM 16993 / JCM 10545 / NBRC 100140 / 7) GN=zfx2 PE=3 SV=2}	{NA}
H2.bin.2.faGL003040	{Blue-light-activated protein [Candidatus Heimdallarchaeota archaeon LC_2]}	{K13924 cheBR two-component system, chemotaxis family, CheB/CheR fusion protein 2.1.1.80 3.1.1.61 Environmental Information Processing--Signal transduction--Two-component system|Cellular Processes--Cell motility--Bacterial chemotaxis}	{COG2204 DNA-binding transcriptional response regulator, NtrC family, contains REC, AAA-type ATPase, and a Fis-type DNA-binding domains T Signal transduction mechanisms}	{ATOS_ECOLI Signal transduction histidine-protein kinase AtoS OS=Escherichia coli (strain K12) GN=atoS PE=3 SV=1}	{NA}
H2.bin.2.faGL003493	{Photosystem I assembly protein Ycf3 [Candidatus Heimdallarchaeota archaeon LC_2]}	{NA}	{NA}	{NA}	{Tetratricopeptide repeat}
H2.bin.2.faGL003899	{Cyanophycinase [Candidatus Heimdallarchaeota archaeon LC_2]}	{K13282 cphB cyanophycinase 3.4.15.6 --}	{COG4242 Cyanophycinase and related exopeptidases QR Secondary metabolites biosynthesis, transport and catabolism;General function prediction only}	{NA}	{Peptidase family S51}
H2.bin.2.faGL004099	{Photosystem I assembly protein Ycf3 [Candidatus Heimdallarchaeota archaeon LC_2]}	{NA}	{NA}	{NA}	{Tetratricopeptide repeat}

## Sheet: Oxidative phosphorylation
Dataset S6 Function genes annotation of Heimdallarchaeia MAGs by NR, KEGG, COG/eggNOG, SwissProt and Pfam Datasets used for Figure 5 in the main text and Supplementary information: Figures S5 and S6.
Gene_id	{NR}	{KEGG}	{COG/eggNOG}	{SwissProt}	{Pfam}
C1.bin.1.faGL00235	{Pyrophosphatase PpaX [Candidatus Heimdallarchaeota archaeon LC_2]}	{NA}	{Hydrolyzes pyrophosphate formed during P-Ser-HPr dephosphorylation by HPrK P. Might play a role in controlling the intracellular pyrophosphate pool}	{Pyrophosphatase PpaX (EC 3.6.1.1)}	{haloacid dehalogenase-like hydrolase}
C1.bin.1.faGL00236	{Pyrophosphatase PpaX [Candidatus Heimdallarchaeota archaeon LC_2]}	{K06019 ppaX; pyrophosphatase PpaX [EC:3.6.1.1]}	{Hydrolyzes pyrophosphate formed during P-Ser-HPr dephosphorylation by HPrK P. Might play a role in controlling the intracellular pyrophosphate pool}	{Fructose-1-phosphate phosphatase YqaB (EC 3.1.3.-) (Fructose-1-phosphatase)}	{haloacid dehalogenase-like hydrolase}
C1.bin.1.faGL00248	{V-type ATP synthase subunit E [Candidatus Heimdallarchaeota archaeon AB_125]}	{K02150 ATPeV1E; V-type H+-transporting ATPase subunit E}	{Produces ATP from ADP in the presence of a proton gradient across the membrane}	{V-type ATP synthase subunit E (V-ATPase subunit E)}	{ATP synthase (E/31 kDa) subunit}
C1.bin.1.faGL00261	{Membrane-associated ATPase C chain [Candidatus Heimdallarchaeota archaeon AB_125]}	{K02124 ATPVK; V/A-type H+/Na+-transporting ATPase subunit K}	{NA}	{NA}	{ATP synthase subunit C}
C1.bin.1.faGL00396	{hypothetical protein E3J43_06700 [Candidatus Heimdallarchaeota archaeon]}	{K00342 nuoM; NADH-quinone oxidoreductase subunit M [EC:7.1.1.2]}	{NA}	{NA}	{NA}
C1.bin.1.faGL01073	{NADH-quinone oxidoreductase subunit L [Candidatus Heimdallarchaeota archaeon AB_125]}	{K00341 nuoL; NADH-quinone oxidoreductase subunit L [EC:7.1.1.2]}	{NADH-Ubiquinone oxidoreductase (complex I), chain 5 N-terminus}	{NADH-quinone oxidoreductase subunit L (EC 7.1.1.-) (NADH dehydrogenase I subunit L) (NDH-1 subunit L) (NUO12)}	{Proton-conducting membrane transporter}
C1.bin.1.faGL01074	{NADH-quinone oxidoreductase subunit NuoK [Candidatus Heimdallarchaeota archaeon]}	{K00340 nuoK; NADH-quinone oxidoreductase subunit K [EC:7.1.1.2]}	{NDH-1 shuttles electrons from NADH, via FMN and iron- sulfur (Fe-S) centers, to quinones in the respiratory chain. The immediate electron acceptor for the enzyme in this species is believed to be a menaquinone. Couples the redox reaction to proton translocation (for every two electrons transferred, four hydrogen ions are translocated across the cytoplasmic membrane), and thus conserves the redox…	{NADH-quinone oxidoreductase subunit K (EC 7.1.1.-) (NADH dehydrogenase I subunit K) (NDH-1 subunit K)}	{NADH-ubiquinone/plastoquinone oxidoreductase chain 4L}
C1.bin.1.faGL01346	{hypothetical protein HeimAB125_18580 [Candidatus Heimdallarchaeota archaeon AB_125]}	{K02123 ATPVI; V/A-type H+/Na+-transporting ATPase subunit I}	{Belongs to the V-ATPase 116 kDa subunit family}	{V-type ATP synthase subunit I (V-ATPase subunit I)}	{V-type ATPase 116kDa subunit family}
C1.bin.1.faGL01347	{V-type ATP synthase subunit C [Candidatus Heimdallarchaeota archaeon AB_125]}	{K02119 ATPVC; V/A-type H+/Na+-transporting ATPase subunit C}	{ATP synthase (C/AC39) subunit}	{NA}	{ATP synthase (C/AC39) subunit}
C1.bin.1.faGL01374	{inorganic diphosphatase [Candidatus Heimdallarchaeota archaeon]}	{K01507 ppa; inorganic pyrophosphatase [EC:3.6.1.1]}	{Catalyzes the hydrolysis of inorganic pyrophosphate (PPi) forming two phosphate ions}	{Inorganic pyrophosphatase (PPA) (EC 3.6.1.1) (Pyrophosphate phospho-hydrolase) (PPase)}	{Inorganic pyrophosphatase}
C1.bin.1.faGL01833	{NADH-quinone oxidoreductase subunit C [Candidatus Heimdallarchaeota archaeon]}	{K00332 nuoC; NADH-quinone oxidoreductase subunit C [EC:7.1.1.2]}	{COG0852 NADH ubiquinone oxidoreductase 27 kD subunit}	{NADH-quinone oxidoreductase subunit C (EC 7.1.1.-) (NADH dehydrogenase I subunit C) (NDH-1 subunit C)}	{Respiratory-chain NADH dehydrogenase, 30 Kd subunit}
C1.bin.1.faGL01836	{NADH-quinone oxidoreductase subunit NuoB [Candidatus Heimdallarchaeota archaeon]}	{NA}	{PFAM NADH ubiquinone oxidoreductase 20 kDa subunit}	{Probable membrane-bound hydrogenase subunit mbhJ (EC 1.12.7.2)}	{NADH ubiquinone oxidoreductase, 20 Kd subunit}
C1.bin.1.faGL01927	{V-type ATP synthase subunit B [Candidatus Heimdallarchaeota archaeon]}	{K02118 ATPVB; V/A-type H+/Na+-transporting ATPase subunit B}	{Produces ATP from ADP in the presence of a proton gradient across the membrane. The archaeal beta chain is a regulatory subunit}	{V-type ATP synthase beta chain (V-ATPase subunit B)}	{C-terminal domain of V and A type ATP synthase}
C1.bin.1.faGL02171	{hypothetical protein E3J43_04690 [Candidatus Heimdallarchaeota archaeon]}	{K02119 ATPVC; V/A-type H+/Na+-transporting ATPase subunit C}	{NA}	{NA}	{ATP synthase (C/AC39) subunit}
C1.bin.1.faGL02173	{hypothetical protein E3J43_04700, partial [Candidatus Heimdallarchaeota archaeon]}	{K02123 ATPVI; V/A-type H+/Na+-transporting ATPase subunit I}	{Belongs to the V-ATPase 116 kDa subunit family}	{V-type ATP synthase subunit I (V-ATPase subunit I)}	{V-type ATPase 116kDa subunit family}
C1.bin.1.faGL02176	{hypothetical protein E3J43_08510, partial [Candidatus Heimdallarchaeota archaeon]}	{K02120 ATPVD; V/A-type H+/Na+-transporting ATPase subunit D}	{Produces ATP from ADP in the presence of a proton gradient across the membrane}	{V-type ATP synthase subunit D (V-ATPase subunit D)}	{ATP synthase subunit D}
C1.bin.1.faGL02177	{V-type ATP synthase subunit B [Candidatus Heimdallarchaeota archaeon]}	{K02118 ATPVB; V/A-type H+/Na+-transporting ATPase subunit B}	{Produces ATP from ADP in the presence of a proton gradient across the membrane. The archaeal beta chain is a regulatory subunit}	{V-type ATP synthase beta chain (V-ATPase subunit B)}	{C-terminal domain of V and A type ATP synthase}
C1.bin.1.faGL02178	{V-type ATP synthase alpha chain [Candidatus Heimdallarchaeota archaeon AB_125]}	{K02117 ATPVA; V/A-type H+/Na+-transporting ATPase subunit A [EC:7.1.2.2 7.2.2.1]}	{Produces ATP from ADP in the presence of a proton gradient across the membrane. The V-type alpha chain is a catalytic subunit}	{V-type ATP synthase alpha chain (EC 7.1.2.2) (V-ATPase subunit A)}	{C-terminal domain of V and A type ATP synthase}
C1.bin.1.faGL02179	{V-type ATP synthase subunit F [Candidatus Heimdallarchaeota archaeon AB_125]}	{K02122 ATPVF; V/A-type H+/Na+-transporting ATPase subunit F}	{Produces ATP from ADP in the presence of a proton gradient across the membrane. The V-type alpha chain is a catalytic subunit}	{V-type ATP synthase subunit F (V-ATPase subunit F)}	{NA}
C1.bin.1.faGL02215	{Succinate dehydrogenase flavoprotein subunit [Candidatus Heimdallarchaeota archaeon AB_125]}	{K00239 sdhA; succinate dehydrogenase / fumarate reductase, flavoprotein subunit [EC:1.3.5.1 1.3.5.4]}	{Fumarate reductase succinate dehydrogenase flavoprotein}	{Succinate dehydrogenase flavoprotein subunit (EC 1.3.5.1)}	{Fumarate reductase flavoprotein C-term}
C1.bin.2.faGL00098	{V-type ATP synthase subunit E [Candidatus Heimdallarchaeota archaeon AB_125]}	{K02150 ATPeV1E; V-type H+-transporting ATPase subunit E}	{ATP synthase (E/31 kDa) subunit}	{NA}	{ATP synthase (E/31 kDa) subunit}
C1.bin.2.faGL00137	{V-type ATP synthase subunit F [Candidatus Heimdallarchaeota archaeon AB_125]}	{K02122 ATPVF; V/A-type H+/Na+-transporting ATPase subunit F}	{NA}	{NA}	{NA}
C1.bin.2.faGL00138	{V-type ATP synthase alpha chain [Candidatus Heimdallarchaeota archaeon AB_125]}	{K02117 ATPVA; V/A-type H+/Na+-transporting ATPase subunit A [EC:7.1.2.2 7.2.2.1]}	{Produces ATP from ADP in the presence of a proton gradient across the membrane. The V-type alpha chain is a catalytic subunit}	{V-type ATP synthase alpha chain (EC 7.1.2.2) (V-ATPase subunit A)}	{ATP synthase alpha/beta family, nucleotide-binding domain}
C1.bin.2.faGL00139	{V-type ATP synthase subunit B [Candidatus Heimdallarchaeota archaeon]}	{K02118 ATPVB; V/A-type H+/Na+-transporting ATPase subunit B}	{Produces ATP from ADP in the presence of a proton gradient across the membrane. The archaeal beta chain is a regulatory subunit}	{V-type ATP synthase beta chain (V-ATPase subunit B)}	{ATP synthase alpha/beta family, nucleotide-binding domain}
C1.bin.2.faGL00140	{hypothetical protein E3J43_08510, partial [Candidatus Heimdallarchaeota archaeon]}	{K02120 ATPVD; V/A-type H+/Na+-transporting ATPase subunit D}	{Produces ATP from ADP in the presence of a proton gradient across the membrane}	{V-type ATP synthase subunit D (V-ATPase subunit D)}	{ATP synthase subunit D}
C1.bin.2.faGL00142	{hypothetical protein E3J43_08500 [Candidatus Heimdallarchaeota archaeon]}	{K02121 ATPVE; V/A-type H+/Na+-transporting ATPase subunit E}	{NA}	{NA}	{NA}
C1.bin.2.faGL00143	{hypothetical protein E3J43_04700, partial [Candidatus Heimdallarchaeota archaeon]}	{K02123 ATPVI; V/A-type H+/Na+-transporting ATPase subunit I}	{Belongs to the V-ATPase 116 kDa subunit family}	{V-type ATP synthase subunit I (V-ATPase subunit I)}	{V-type ATPase 116kDa subunit family}
C1.bin.2.faGL00145	{hypothetical protein E3J43_04690 [Candidatus Heimdallarchaeota archaeon]}	{K02119 ATPVC; V/A-type H+/Na+-transporting ATPase subunit C}	{ATP synthase (C/AC39) subunit}	{NA}	{ATP synthase (C/AC39) subunit}
C1.bin.2.faGL00166	{V-type ATP synthase subunit D [Candidatus Heimdallarchaeota archaeon]}	{K02120 ATPVD; V/A-type H+/Na+-transporting ATPase subunit D}	{Produces ATP from ADP in the presence of a proton gradient across the membrane}	{V-type ATP synthase subunit D (V-ATPase subunit D)}	{ATP synthase subunit D}
C1.bin.2.faGL00654	{V-type ATP synthase subunit F [Candidatus Heimdallarchaeota archaeon]}	{K02122 ATPVF; V/A-type H+/Na+-transporting ATPase subunit F}	{Produces ATP from ADP in the presence of a proton gradient across the membrane}	{V-type ATP synthase subunit F (V-ATPase subunit F)}	{ATP synthase (F/14-kDa) subunit}
C1.bin.2.faGL00657	{V-type ATP synthase alpha chain [Candidatus Heimdallarchaeota archaeon AB_125]}	{NA}	{V-type ATP synthase alpha chain (EC 7.1.2.2) (V-ATPase subunit A)}	{NA}	{NA}
C1.bin.2.faGL00799	{NADH-quinone oxidoreductase subunit J [Candidatus Heimdallarchaeota archaeon]}	{NA}	{NA}	{NA}	{NA}
C1.bin.2.faGL00800	{NADH-quinone oxidoreductase subunit NuoK [Candidatus Heimdallarchaeota archaeon]}	{K00340 nuoK; NADH-quinone oxidoreductase subunit K [EC:7.1.1.2]}	{NA}	{NADH-quinone oxidoreductase subunit K (EC 7.1.1.-) (NADH dehydrogenase I subunit K) (NDH-1 subunit K)}	{NA}
C1.bin.2.faGL00801	{NADH-quinone oxidoreductase subunit L [Candidatus Heimdallarchaeota archaeon]}	{K00341 nuoL; NADH-quinone oxidoreductase subunit L [EC:7.1.1.2]}	{NADH-Ubiquinone oxidoreductase (complex I), chain 5 N-terminus}	{NADH-quinone oxidoreductase subunit L (EC 7.1.1.-) (NADH dehydrogenase I subunit L) (NDH-1 subunit L) (NUO12)}	{Proton-conducting membrane transporter}
C1.bin.2.faGL00805	{NADH-quinone oxidoreductase subunit NuoB [Candidatus Heimdallarchaeota archaeon]}	{NA}	{NADH ubiquinone oxidoreductase, 20 Kd subunit}	{Probable membrane-bound hydrogenase subunit mbhJ (EC 1.12.7.2)}	{NADH ubiquinone oxidoreductase, 20 Kd subunit}
C1.bin.2.faGL00806	{NADH-quinone oxidoreductase subunit I [Candidatus Heimdallarchaeota archaeon AB_125]}	{NA}	{NA}	{NA}	{NA}
C1.bin.2.faGL00808	{NADH-quinone oxidoreductase subunit C [Candidatus Heimdallarchaeota archaeon]}	nuoC; NADH-quinone oxidoreductase subunit C [EC:7.1.1.2]	{PFAM NADH dehydrogenase (ubiquinone), 30 kDa subunit}	{NADH-quinone oxidoreductase subunit B/C/D (EC 7.1.1.-) (NADH dehydrogenase I subunit B/C/D) (NDH-1 subunit B/C/D)}	{Respiratory-chain NADH dehydrogenase, 30 Kd subunit}
C1.bin.2.faGL00839	{Pyrophosphatase PpaX [Candidatus Heimdallarchaeota archaeon LC_2]}	{K06019 ppaX; pyrophosphatase PpaX [EC:3.6.1.1]}	{Hydrolyzes pyrophosphate formed during P-Ser-HPr dephosphorylation by HPrK P. Might play a role in controlling the intracellular pyrophosphate pool}	{Phosphoglycolate phosphatase (PGP) (PGPase) (EC 3.1.3.18)}	{Haloacid dehalogenase-like hydrolase}
C1.bin.2.faGL01443	{hypothetical protein E3J43_06700 [Candidatus Heimdallarchaeota archaeon]}	{K00342 nuoM; NADH-quinone oxidoreductase subunit M [EC:7.1.1.2]}	{NA}	{NA}	{NA}
C1.bin.20.faGL00365	{succinate dehydrogenase iron-sulfur subunit [candidate division Zixibacteria bacterium RBG_16_53_22]}	{K00240 sdhB; succinate dehydrogenase / fumarate reductase, iron-sulfur subunit [EC:1.3.5.1 1.3.5.4]}	{Belongs to the succinate dehydrogenase fumarate reductase iron-sulfur protein family}	{Succinate dehydrogenase [ubiquinone] iron-sulfur subunit 2, mitochondrial (EC 1.3.5.1) (Iron-sulfur subunit of complex II) (Ip)}	{2Fe-2S iron-sulfur cluster binding domain}
C1.bin.20.faGL00366	{Succinate dehydrogenase flavoprotein subunit [Candidatus Heimdallarchaeota archaeon LC_3]}	{K00239 sdhA; succinate dehydrogenase / fumarate reductase, flavoprotein subunit [EC:1.3.5.1 1.3.5.4]}	{PFAM fumarate reductase succinate dehydrogenase flavoprotein domain protein}	{Succinate dehydrogenase flavoprotein subunit (EC 1.3.5.1)}	{FAD binding domain}
C1.bin.20.faGL00396	{V-type ATP synthase subunit A [Methanothermus fervidus]}	{NA}	{Produces ATP from ADP in the presence of a proton gradient across the membrane. The archaeal alpha chain is a catalytic subunit}	{V-type ATP synthase alpha chain (EC 7.1.2.2) (V-ATPase subunit A)}	{NA}
C1.bin.20.faGL00397	{V-type ATP synthase subunit B [Euryarchaeota archaeon]}	{K02118 ATPVB; V/A-type H+/Na+-transporting ATPase subunit B}	{Produces ATP from ADP in the presence of a proton gradient across the membrane. The archaeal beta chain is a regulatory subunit}	{V-type ATP synthase beta chain (V-ATPase subunit B)}	{ATP synthase alpha/beta family, nucleotide-binding domain}
C1.bin.20.faGL00462	{NADP-reducing hydrogenase subunit HndA [Candidatus Heimdallarchaeota archaeon LC_3]}	{K00334 nuoE; NADH-quinone oxidoreductase subunit E [EC:7.1.1.2]}	{PFAM Respiratory-chain NADH dehydrogenase 24 Kd subunit}	{NADH-ubiquinone oxidoreductase 24 kDa subunit, mitochondrial (EC 7.1.1.2)}	{Thioredoxin-like [2Fe-2S] ferredoxin}
C1.bin.20.faGL00659	{Pyrophosphatase PpaX [Candidatus Heimdallarchaeota archaeon LC_2]}	{K06019 ppaX; pyrophosphatase PpaX [EC:3.6.1.1]}	{haloacid dehalogenase-like hydrolase}	{Pyrophosphatase PpaX (EC 3.6.1.1)}	{Haloacid dehalogenase-like hydrolase}
C1.bin.20.faGL00827	{hypothetical protein HeimC3_22310 [Candidatus Heimdallarchaeota archaeon LC_3]}	{K00242 sdhD; succinate dehydrogenase / fumarate reductase, membrane anchor subunit}	{Succinate dehydrogenase hydrophobic}	{NA}	{NA}
C1.bin.20.faGL00828	{Succinate dehydrogenase 2 membrane subunit SdhC}	{K00241 sdhC; succinate dehydrogenase / fumarate reductase, cytochrome b subunit}	{succinate dehydrogenase}	{NA}	{NA}
C1.bin.20.faGL00873	{NADH-quinone oxidoreductase subunit L [Peptococcaceae bacterium DCMF]}	{K00341 nuoL; NADH-quinone oxidoreductase subunit L [EC:7.1.1.2]}	{NADH-Ubiquinone oxidoreductase (complex I), chain 5}	{NA}	{NA}
C1.bin.20.faGL00874	{NADH-quinone oxidoreductase subunit M [Euryarchaeota archaeon]}	{K00342 nuoM; NADH-quinone oxidoreductase subunit M [EC:7.1.1.2]}	{NDH-1 shuttles electrons from NAD(P)H, via FMN and iron- sulfur (Fe-S) centers, to quinones in the respiratory chain. The immediate electron acceptor for the enzyme in this species is believed to be plastoquinone. Couples the redox reaction to proton translocation (for every two electrons transferred, four hydrogen ions are translocated across the cytoplasmic membrane), and thus conserves the re…	{F(420)H(2) dehydrogenase subunit M (EC 1.12.98.3) (F(420)H(2)-dependent phenazine dehydrogenase subunit M) (F(420)H(2)-dependent phenazine oxidoreductase subunit M) (FPO subunit M) (Methanophenazine hydrogenase subunit M) (Methanosarcina-phenazine hydrogenase subunit M)}	{Proton-conducting membrane transporter}
C1.bin.20.faGL00875	{NADH-quinone oxidoreductase subunit N [Desulfurispirillum indicum]}	{K00342 nuoM; NADH-quinone oxidoreductase subunit M [EC:7.1.1.2]}	{ATP synthesis coupled electron transport}	{NAD(P)H-quinone oxidoreductase subunit 2 (EC 7.1.1.-) (NAD(P)H dehydrogenase subunit 2) (NADH-plastoquinone oxidoreductase subunit 2) (NDH-1, subunit 2)}	{Proton-conducting membrane transporter}
C1.bin.20.faGL00876	{MULTISPECIES: NADH-quinone oxidoreductase subunit NuoF [Sporomusa]}	{K00335 nuoF; NADH-quinone oxidoreductase subunit F [EC:7.1.1.2]}	{NADH dehydrogenase}	{NADP-reducing hydrogenase subunit HndC (EC 1.12.1.3) (Hydrogen dehydrogenase (NADP(+)))}	{Respiratory-chain NADH dehydrogenase 51 Kd subunit}
C1.bin.20.faGL00877	{NADH-quinone oxidoreductase subunit NuoE [Palaeococcus pacificus]}	{K00334 nuoE; NADH-quinone oxidoreductase subunit E [EC:7.1.1.2]}	{Thioredoxin-like [2Fe-2S] ferredoxin}	{NADH-ubiquinone oxidoreductase 24 kDa subunit, mitochondrial (EC 7.1.1.2)}	{Thioredoxin-like [2Fe-2S] ferredoxin}
C1.bin.20.faGL01225	{NADH-quinone oxidoreductase subunit K [Ignavibacteria bacterium GWA2_36_19]}	{K00340 nuoK; NADH-quinone oxidoreductase subunit K [EC:7.1.1.2]}	{ATP synthesis coupled electron transport}	{F(420)H(2) dehydrogenase subunit K (EC 1.12.98.3) (F(420)H(2)-dependent phenazine dehydrogenase subunit K) (F(420)H(2)-dependent phenazine oxidoreductase subunit K) (FPO subunit J) (Methanophenazine hydrogenase subunit K) (Methanosarcina-phenazine hydrogenase subunit K)}	{NADH-ubiquinone/plastoquinone oxidoreductase chain 4L}
C1.bin.20.faGL01226	{hypothetical protein A2879_01570 [Omnitrophica WOR_2 bacterium RIFCSPHIGHO2_01_FULL_49_10]}	{K00339 nuoJ; NADH-quinone oxidoreductase subunit J [EC:7.1.1.2]}	{NADH-ubiquinone/plastoquinone oxidoreductase chain 6}	{F(420)H(2) dehydrogenase subunit J (EC 1.12.98.3) (F(420)H(2)-dependent phenazine dehydrogenase subunit J) (F(420)H(2)-dependent phenazine oxidoreductase subunit J) (FPO subunit J) (Methanophenazine hydrogenase subunit J) (Methanosarcina-phenazine hydrogenase subunit J)}	{NADH-ubiquinone/plastoquinone oxidoreductase chain 6}
C1.bin.20.faGL01227	{4Fe-4S dicluster domain-containing protein [Euryarchaeota archaeon]}	{K00338 nuoI; NADH-quinone oxidoreductase subunit I [EC:7.1.1.2]}	{NDH-1 shuttles electrons from NADH, via FMN and iron- sulfur (Fe-S) centers, to quinones in the respiratory chain. The immediate electron acceptor for the enzyme in this species is believed to be ubiquinone. Couples the redox reaction to proton translocation (for every two electrons transferred, four hydrogen ions are translocated across the cytoplasmic membrane), and thus conserves the redox en…	{NADH-quinone oxidoreductase subunit I (EC 7.1.1.-) (NADH dehydrogenase I subunit I) (NDH-1 subunit I)}	{NA}
C1.bin.20.faGL01228	{NADH-quinone oxidoreductase subunit NuoH [Paenibacillus whitsoniae]}	{NA}	{NDH-1 shuttles electrons from NADH, via FMN and iron- sulfur (Fe-S) centers, to quinones in the respiratory chain. The immediate electron acceptor for the enzyme in this species is believed to be ubiquinone. Couples the redox reaction to proton translocation (for every two electrons transferred, four hydrogen ions are translocated across the cytoplasmic membrane), and thus conserves the redox en…	{NADH-quinone oxidoreductase subunit H (EC 7.1.1.-) (NADH dehydrogenase I subunit H) (NDH-1 subunit H)}	{NA}
C1.bin.20.faGL01274	{hypothetical protein CEE45_09885 [Candidatus Heimdallarchaeota archaeon B3_Heim]}	{K02257 COX10; heme o synthase [EC:2.5.1.141]}	{Converts heme B (protoheme IX) to heme O by substitution of the vinyl group on carbon 2 of heme B porphyrin ring with a hydroxyethyl farnesyl side group}	{Protoheme IX farnesyltransferase (EC 2.5.1.141) (Heme B farnesyltransferase) (Heme O synthase)}	{UbiA prenyltransferase family}
C1.bin.20.faGL01826	{NADH-quinone oxidoreductase subunit B [Euryarchaeota archaeon]}	[K00331 nuoB; NADH-quinone oxidoreductase subunit B [EC:7.1.1.2]}	{Belongs to the complex I 20 kDa subunit family}	{NADH-quinone oxidoreductase subunit B (EC 7.1.1.-) (NADH dehydrogenase I subunit B) (NDH-1 subunit B)}	{NADH ubiquinone oxidoreductase, 20 Kd subunit}
C1.bin.20.faGL01827	{F(420)H(2) dehydrogenase subunit A [Candidatus Heimdallarchaeota archaeon LC_2]}	{K00330 nuoA; NADH-quinone oxidoreductase subunit A [EC:7.1.1.2]}	{NDH-1 shuttles electrons from NADH, via FMN and iron- sulfur (Fe-S) centers, to quinones in the respiratory chain. The immediate electron acceptor for the enzyme in this species is believed to be a menaquinone. Couples the redox reaction to proton translocation (for every two electrons transferred, four hydrogen ions are translocated across the cytoplasmic membrane), and thus conserves the redox…	{NADH-quinone oxidoreductase subunit A (EC 7.1.1.-) (NADH dehydrogenase I subunit A) (NDH-1 subunit A) (NUO1)}	{NADH-ubiquinone/plastoquinone oxidoreductase, chain 3}
C1.bin.20.faGL01902	{Inorganic pyrophosphatase [Candidatus Heimdallarchaeota archaeon LC_3]}	{K01507 ppa; inorganic pyrophosphatase [EC:3.6.1.1]}	{Catalyzes the hydrolysis of inorganic pyrophosphate (PPi) forming two phosphate ions}	{Inorganic pyrophosphatase (PPA) (EC 3.6.1.1) (Pyrophosphate phospho-hydrolase) (PPase)}	{Inorganic pyrophosphatase}
C1.bin.20.faGL01979	{hypothetical protein HeimC2_09780, partial [Candidatus Heimdallarchaeota archaeon LC_2]}	{K02124 ATPVK; V/A-type H+/Na+-transporting ATPase subunit K}	{ATP synthase subunit C}	{NA}	{ATP synthase subunit C}
C1.bin.20.faGL01988	{V-type ATP synthase subunit F [Thermoprotei archaeon]}	{K02122 ATPVF; V/A-type H+/Na+-transporting ATPase subunit F}	{Produces ATP from ADP in the presence of a proton gradient across the membrane}	{V-type ATP synthase subunit F (V-ATPase subunit F)}	{NA}
C1.bin.21.faGL00125	{NADH-quinone oxidoreductase subunit L [Candidatus Heimdallarchaeota archaeon]}	{K00341 nuoL; NADH-quinone oxidoreductase subunit L [EC:7.1.1.2]}	{NA}	{NADH-quinone oxidoreductase subunit L (EC 7.1.1.-) (NADH dehydrogenase I subunit L) (NDH-1 subunit L)}	{Proton-conducting membrane transporter}
C1.bin.21.faGL00126	{NADH-quinone oxidoreductase subunit NuoK [Candidatus Heimdallarchaeota archaeon]}	{K00340 nuoK; NADH-quinone oxidoreductase subunit K [EC:7.1.1.2]}	{NA}	{NADH-quinone oxidoreductase subunit K (EC 7.1.1.-) (NADH dehydrogenase I subunit K) (NDH-1 subunit K)}	{NADH-ubiquinone/plastoquinone oxidoreductase chain 4L}
C1.bin.21.faGL00127	{NADH-quinone oxidoreductase subunit J [Candidatus Heimdallarchaeota archaeon]}	{K00339 nuoJ; NADH-quinone oxidoreductase subunit J [EC:7.1.1.2]}	{NA}	{NA}	{NA}
C1.bin.21.faGL00129	{NADH-quinone oxidoreductase subunit H [Candidatus Heimdallarchaeota archaeon]}	{K00337 nuoH; NADH-quinone oxidoreductase subunit H [EC:7.1.1.2]}	{NA}	{NADH-quinone oxidoreductase subunit H 2 (EC 7.1.1.-) (NADH dehydrogenase I subunit H 2) (NDH-1 subunit H 2)}	{NADH dehydrogenase}
C1.bin.21.faGL00315	{inorganic diphosphatase [Candidatus Heimdallarchaeota archaeon]}	{K01507 ppa; inorganic pyrophosphatase [EC:3.6.1.1]}	{NA}	{Inorganic pyrophosphatase (PPA) (EC 3.6.1.1) (Pyrophosphate phospho-hydrolase) (PPase)}	{Inorganic pyrophosphatase}
C1.bin.21.faGL00371	{hypothetical protein E3J43_10200, partial [Candidatus Heimdallarchaeota archaeon]}	{K00341 nuoL; NADH-quinone oxidoreductase subunit L [EC:7.1.1.2]}	{NA}	{NA}	{NA}
C1.bin.21.faGL00440	{V-type ATP synthase subunit B [Candidatus Heimdallarchaeota archaeon]}	{K02118 ATPVB; V/A-type H+/Na+-transporting ATPase subunit B}	{NA}	{V-type ATP synthase beta chain (V-ATPase subunit B)}	{ATP synthase alpha/beta family, nucleotide-binding domain}
C1.bin.21.faGL00441	{V-type ATP synthase subunit A [Candidatus Heimdallarchaeota archaeon]}	{K02117 ATPVA; V/A-type H+/Na+-transporting ATPase subunit A [EC:7.1.2.2 7.2.2.1]}	{NA}	{V-type ATP synthase alpha chain (EC 7.1.2.2) (V-ATPase subunit A)}	{ATP synthase alpha/beta family, nucleotide-binding domain}
C1.bin.21.faGL00444	{hypothetical protein E3J43_05395 [Candidatus Heimdallarchaeota archaeon]}	{K02122 ATPVF; V/A-type H+/Na+-transporting ATPase subunit F}	{NA}	{NA}	{ATP synthase (F/14-kDa) subunit}
C1.bin.21.faGL00603	{V-type ATP synthase subunit K [Candidatus Heimdallarchaeota archaeon]}	{K02124 ATPVK; V/A-type H+/Na+-transporting ATPase subunit K}	{NA}	{NA}	{ATP synthase subunit C}
C1.bin.21.faGL00631	{Succinate dehydrogenase flavoprotein subunit [Candidatus Heimdallarchaeota archaeon AB_125]}	{K00239 sdhA; succinate dehydrogenase / fumarate reductase, flavoprotein subunit [EC:1.3.5.1 1.3.5.4]}	{NA}	{Succinate dehydrogenase flavoprotein subunit (EC 1.3.5.1)}	{FAD binding domain}
C1.bin.21.faGL00632	{succinate dehydrogenase/fumarate reductase iron-sulfur subunit [Candidatus Heimdallarchaeota archaeon]}	{K00240 sdhB; succinate dehydrogenase / fumarate reductase, iron-sulfur subunit [EC:1.3.5.1 1.3.5.4]}	{NA}	{Fumarate reductase iron-sulfur subunit (EC 1.3.5.1)}	{2Fe-2S iron-sulfur cluster binding domain}
C1.bin.21.faGL00676	{hypothetical protein E3J43_06180 [Candidatus Heimdallarchaeota archaeon]}	{K02122 ATPVF; V/A-type H+/Na+-transporting ATPase subunit F}	{NA}	{NA}	{NA}
C1.bin.21.faGL00677	{V-type ATP synthase alpha chain [Candidatus Heimdallarchaeota archaeon AB_125]}	{K02117 ATPVA; V/A-type H+/Na+-transporting ATPase subunit A [EC:7.1.2.2 7.2.2.1]}	{NA}	{V-type ATP synthase alpha chain (EC 7.1.2.2) (V-ATPase subunit A)}	{ATP synthase alpha/beta family, nucleotide-binding domain}
C1.bin.21.faGL00678	{V-type ATP synthase subunit B [Candidatus Heimdallarchaeota archaeon]}	{K02118 ATPVB; V/A-type H+/Na+-transporting ATPase subunit B}	{NA}	{V-type ATP synthase beta chain (V-ATPase subunit B)}	{ATP synthase alpha/beta family, nucleotide-binding domain}
C1.bin.21.faGL00679	{hypothetical protein E3J43_08510, partial [Candidatus Heimdallarchaeota archaeon]}	{K02120 ATPVD; V/A-type H+/Na+-transporting ATPase subunit D}	{NA}	{V-type ATP synthase subunit D (V-ATPase subunit D)}	{ATP synthase subunit D}
C1.bin.21.faGL00698	{V-type ATP synthase subunit E [Candidatus Heimdallarchaeota archaeon AB_125]}	{K02150 ATPeV1E; V-type H+-transporting ATPase subunit E}	{NA}	{NA}	{ATP synthase (E/31 kDa) subunit}
C1.bin.21.faGL00852	{V-type ATP synthase subunit C [Candidatus Heimdallarchaeota archaeon AB_125]}	{K02119 ATPVC; V/A-type H+/Na+-transporting ATPase subunit C}	{NA}	{NA}	{ATP synthase (C/AC39) subunit}
C1.bin.21.faGL01247	{V-type ATP synthase subunit D [Candidatus Heimdallarchaeota archaeon]}	{K02120 ATPVD; V/A-type H+/Na+-transporting ATPase subunit D}	{NA}	{V-type ATP synthase subunit D (V-ATPase subunit D)}	{ATP synthase subunit D}
C1.bin.21.faGL01736	{NADH-quinone oxidoreductase subunit C [Candidatus Heimdallarchaeota archaeon]}	{NA}	{NA}	{NADH-quinone oxidoreductase subunit C (EC 7.1.1.-) (NADH dehydrogenase I subunit C) (NDH-1 subunit C)}	{Respiratory-chain NADH dehydrogenase, 30 Kd subunit}
C1.bin.21.faGL02063	{sodium-translocating pyrophosphatase [Candidatus Lokiarchaeota archaeon Loki_b31]}	{K15987 hppA; K(+)-stimulated pyrophosphate-energized sodium pump}	{NA}	{K(+)-stimulated pyrophosphate-energized sodium pump (EC 7.2.3.-) (Membrane-bound sodium-translocating pyrophosphatase) (Mm-PPase) (Pyrophosphate-energized inorganic pyrophosphatase) (Na(+)-PPase)}	{Inorganic H+ pyrophosphatase}
C1.bin.21.faGL02526	{hypothetical protein E3J43_04685 [Candidatus Heimdallarchaeota archaeon]}	{K02107 ATPVG; V/A-type H+/Na+-transporting ATPase subunit G/H}	{NA}	{NA}	{NA}
C1.bin.76.faGL00123	{Pyrophosphatase PpaX [Candidatus Heimdallarchaeota archaeon LC_2]}	{K06019 ppaX; pyrophosphatase PpaX [EC:3.6.1.1]}	{glycolate biosynthetic process}	{Phosphoglycolate phosphatase (PGP) (PGPase) (EC 3.1.3.18)}	{Haloacid dehalogenase-like hydrolase}
C1.bin.76.faGL00179	{NADH-quinone oxidoreductase subunit H [Candidatus Heimdallarchaeota archaeon]}	{K00337 nuoH; NADH-quinone oxidoreductase subunit H [EC:7.1.1.2]}	{NADH ubiquinone oxidoreductase subunit 1 (Chain H)}	{NADH-quinone oxidoreductase subunit H (EC 7.1.1.-) (NADH dehydrogenase I subunit H) (NDH-1 subunit H)}	{NADH dehydrogenase}
C1.bin.76.faGL00181	{hypothetical protein HeimAB125_01740 [Candidatus Heimdallarchaeota archaeon AB_125]}	{K00339 nuoJ; NADH-quinone oxidoreductase subunit J [EC:7.1.1.2]}	{NA}	{NA}	{NA}
C1.bin.76.faGL00182	{NADH-quinone oxidoreductase subunit NuoK [Candidatus Heimdallarchaeota archaeon]}	{K00340 nuoK; NADH-quinone oxidoreductase subunit K [EC:7.1.1.2]}	{NDH-1 shuttles electrons from NADH, via FMN and iron- sulfur (Fe-S) centers, to quinones in the respiratory chain. The immediate electron acceptor for the enzyme in this species is believed to be a menaquinone. Couples the redox reaction to proton translocation (for every two electrons transferred, four hydrogen ions are translocated across the cytoplasmic membrane), and thus conserves the redox…	{NADH-quinone oxidoreductase subunit K (EC 7.1.1.-) (NADH dehydrogenase I subunit K) (NDH-1 subunit K)}	{NADH-ubiquinone/plastoquinone oxidoreductase chain 4L}
C1.bin.76.faGL00187	{NADH-quinone oxidoreductase subunit NuoB [Candidatus Heimdallarchaeota archaeon]}	{NA}	{PFAM NADH ubiquinone oxidoreductase 20 kDa subunit}	{Probable membrane-bound hydrogenase subunit mbhJ (EC 1.12.7.2)}	{NADH ubiquinone oxidoreductase, 20 Kd subunit}
C1.bin.76.faGL00190	{NADH-quinone oxidoreductase subunit C [Candidatus Heimdallarchaeota archaeon]}	nuoC; NADH-quinone oxidoreductase subunit C [EC:7.1.1.2]	{COG0852 NADH ubiquinone oxidoreductase 27 kD subunit}	{NADH-quinone oxidoreductase subunit C (EC 7.1.1.-) (NADH dehydrogenase I subunit C) (NDH-1 subunit C)}	{Respiratory-chain NADH dehydrogenase, 30 Kd subunit}
C1.bin.76.faGL00285	{HAD family hydrolase [Euryarchaeota archaeon]}	{K06019 ppaX; pyrophosphatase PpaX [EC:3.6.1.1]}	{Hydrolyzes pyrophosphate formed during serine-46-phosphorylated HPr dephosphorylation}	{Phosphonoacetaldehyde hydrolase (Phosphonatase) (EC 3.11.1.1) (Phosphonoacetaldehyde phosphonohydrolase)}	{Haloacid dehalogenase-like hydrolase}
C1.bin.76.faGL00433	{hypothetical protein E3J43_06700 [Candidatus Heimdallarchaeota archaeon]}	{K00342 nuoM; NADH-quinone oxidoreductase subunit M [EC:7.1.1.2]}	{NDH-1 shuttles electrons from NADH, via FMN and iron- sulfur (Fe-S) centers, to quinones in the respiratory chain. The immediate electron acceptor for the enzyme in this species is believed to be ubiquinone. Couples the redox reaction to proton translocation (for every two electrons transferred, four hydrogen ions are translocated across the cytoplasmic membrane), and thus conserves the redox en…	{NADH-quinone oxidoreductase subunit N (EC 7.1.1.-) (NADH dehydrogenase I subunit N) (NDH-1 subunit N)}	{NA}
C1.bin.76.faGL00499	{V-type ATP synthase subunit E [Candidatus Heimdallarchaeota archaeon AB_125]}	{K02150 ATPeV1E; V-type H+-transporting ATPase subunit E}	{Vacuolar ATP synthase subunit e}	{V-type ATP synthase subunit E (V-ATPase subunit E)}	{ATP synthase (E/31 kDa) subunit}
C1.bin.76.faGL00725	{Succinate dehydrogenase flavoprotein subunit [Candidatus Heimdallarchaeota archaeon AB_125]}	{K00239 sdhA; succinate dehydrogenase / fumarate reductase, flavoprotein subunit [EC:1.3.5.1 1.3.5.4]}	{PFAM fumarate reductase succinate dehydrogenase flavoprotein domain protein}	{Succinate dehydrogenase flavoprotein subunit (EC 1.3.5.1)}	{Fumarate reductase flavoprotein C-term}
C1.bin.76.faGL00726	{succinate dehydrogenase/fumarate reductase iron-sulfur subunit [Candidatus Heimdallarchaeota archaeon]}	{K00240 sdhB; succinate dehydrogenase / fumarate reductase, iron-sulfur subunit [EC:1.3.5.1 1.3.5.4]}	{COG0479 Succinate dehydrogenase fumarate reductase, Fe-S protein subunit}	{Uncharacterized iron-sulfur protein MJ0092}	{2Fe-2S iron-sulfur cluster binding domain}
C1.bin.76.faGL01125	{V-type ATP synthase subunit D [Candidatus Heimdallarchaeota archaeon]}	{K02120 ATPVD; V/A-type H+/Na+-transporting ATPase subunit D}	{Produces ATP from ADP in the presence of a proton gradient across the membrane}	{V-type ATP synthase subunit D (V-ATPase subunit D)}	{ATP synthase subunit D}
C1.bin.76.faGL01137	{V-type ATP synthase alpha chain [Candidatus Heimdallarchaeota archaeon AB_125]}	{K02117 ATPVA; V/A-type H+/Na+-transporting ATPase subunit A [EC:7.1.2.2 7.2.2.1]}	{Produces ATP from ADP in the presence of a proton gradient across the membrane. The archaeal alpha chain is a catalytic subunit}	{V-type ATP synthase alpha chain (EC 7.1.2.2) (V-ATPase subunit A)}	{ATP synthase alpha/beta family, nucleotide-binding domain}
C1.bin.76.faGL01138	{V-type ATP synthase subunit B [Candidatus Heimdallarchaeota archaeon]}	{K02118 ATPVB; V/A-type H+/Na+-transporting ATPase subunit B}	{Produces ATP from ADP in the presence of a proton gradient across the membrane. The archaeal beta chain is a regulatory subunit}	{V-type ATP synthase beta chain (V-ATPase subunit B)}	{ATP synthase alpha/beta family, nucleotide-binding domain}
C1.bin.76.faGL01159	{hypothetical protein E3J43_07185, partial [Candidatus Heimdallarchaeota archaeon]}	{K02119 ATPVC; V/A-type H+/Na+-transporting ATPase subunit C}	{NA}	{NA}	{NA}
C1.bin.76.faGL01691	{hypothetical protein E3J43_04690 [Candidatus Heimdallarchaeota archaeon]}	{K02119 ATPVC; V/A-type H+/Na+-transporting ATPase subunit C}	{NA}	{NA}	{ATP synthase (C/AC39) subunit}
C1.bin.76.faGL01692	{ATP synthase subunit c [Candidatus Heimdallarchaeota archaeon AB_125]}	{K02124 ATPVK; V/A-type H+/Na+-transporting ATPase subunit K}	{NA}	{NA}	{NA}
C2.bin.3.faGL000080	{NAD(P)H-quinone oxidoreductase subunit K [Candidatus Heimdallarchaeota archaeon AB_125]}	{K00331 nuoB NADH-quinone oxidoreductase subunit B 1.6.5.3 Metabolism--Global and overview maps--Metabolic pathways|Metabolism--Energy metabolism--Oxidative phosphorylation}	{COG0377 NADH:ubiquinone oxidoreductase 20 kD subunit (chhain B) or related Fe-S oxidoreductase C Energy production and conversion}	{NDHK1_GLOVI NAD(P)H-quinone oxidoreductase subunit K 1 OS=Gloeobacter violaceus (strain PCC 7421) GN=ndhK1 PE=3 SV=1}	{NADH ubiquinone oxidoreductase, 20 Kd subunit}
C2.bin.3.faGL000081	{F(420)H(2) dehydrogenase subunit C [Candidatus Heimdallarchaeota archaeon AB_125]}	{K00332 nuoC NADH-quinone oxidoreductase subunit C 1.6.5.3 Metabolism--Global and overview maps--Metabolic pathways|Metabolism--Energy metabolism--Oxidative phosphorylation}	{COG0852 NADH:ubiquinone oxidoreductase 27 kD subunit (chain C) C Energy production and conversion}	{NUBCD_SYNFM NADH-quinone oxidoreductase subunit B/C/D OS=Syntrophobacter fumaroxidans (strain DSM 10017 / MPOB) GN=nuoBCD PE=3 SV=1}	{Respiratory-chain NADH dehydrogenase, 30 Kd subunit}
C2.bin.3.faGL000082	{F(420)H(2) dehydrogenase subunit D [Candidatus Heimdallarchaeota archaeon AB_125]}	{K00333 nuoD NADH-quinone oxidoreductase subunit D 1.6.5.3 Metabolism--Global and overview maps--Metabolic pathways|Metabolism--Energy metabolism--Oxidative phosphorylation}	{COG0649 NADH:ubiquinone oxidoreductase 49 kD subunit (chain D) C Energy production and conversion}	{NUOD_THEM4 NADH-quinone oxidoreductase subunit D OS=Thermosipho melanesiensis (strain DSM 12029 / CIP 104789 / BI429) GN=nuoD PE=3 SV=1}	{Respiratory-chain NADH dehydrogenase, 30 Kd subunit}
C2.bin.3.faGL000255	{Succinate dehydrogenase flavoprotein subunit [Candidatus Heimdallarchaeota archaeon AB_125]}	{K00239 sdhA, frdA succinate dehydrogenase / fumarate reductase, flavoprotein subunit 1.3.5.1 1.3.5.4 Metabolism--Energy metabolism--Carbon fixation pathways in prokaryotes|Metabolism--Carbohydrate metabolism--Citrate cycle (TCA cycle)|Metabolism--Global and overview maps--Microbial metabolism in diverse environments|Human Diseases--Infectious diseases: Bacterial--Legionellosis|Metabolism--Global…	{COG1053 Succinate dehydrogenase/fumarate reductase, flavoprotein subunit C Energy production and conversion}	{SDHA_SERS3 Succinate dehydrogenase flavoprotein subunit OS=Serratia sp. (strain ATCC 39006) GN=sdhA PE=1 SV=1}	{Fumarate reductase flavoprotein C-term}
C2.bin.3.faGL000256	{Fumarate reductase iron-sulfur subunit [Candidatus Heimdallarchaeota archaeon AB_125]}	{K00240 sdhB, frdB succinate dehydrogenase / fumarate reductase, iron-sulfur subunit 1.3.5.1 1.3.5.4 Metabolism--Energy metabolism--Carbon fixation pathways in prokaryotes|Metabolism--Carbohydrate metabolism--Citrate cycle (TCA cycle)|Metabolism--Global and overview maps--Microbial metabolism in diverse environments|Metabolism--Global and overview maps--Biosynthesis of antibiotics|Metabolism--Glo…	{COG0479 Succinate dehydrogenase/fumarate reductase, Fe-S protein subunit C Energy production and conversion}	{NA}	{2Fe-2S iron-sulfur cluster binding domain}
C2.bin.3.faGL001308	{hypothetical protein HeimAB125_18580 [Candidatus Heimdallarchaeota archaeon AB_125]}	{K02123 ATPVI, ntpI, atpI V/A-type H+/Na+-transporting ATPase subunit I -- Metabolism--Global and overview maps--Metabolic pathways|Metabolism--Energy metabolism--Oxidative phosphorylation}	{COG1269 Archaeal/vacuolar-type H+-ATPase subunit I/STV1 C Energy production and conversion}	{VPP2_BOVIN V-type proton ATPase 116 kDa subunit a isoform 2 OS=Bos taurus GN=ATP6V0A2 PE=2 SV=1}	{NA}
C2.bin.3.faGL001861	{hypothetical protein [Methanomassiliicoccus luminyensis]}	{K01507 ppa inorganic pyrophosphatase 3.6.1.1 Metabolism--Energy metabolism--Oxidative phosphorylation}	{COG0221 Inorganic pyrophosphatase CP Energy production and conversion;Inorganic ion transport and metabolism}	{IPYR_METTH Inorganic pyrophosphatase OS=Methanothermobacter thermautotrophicus (strain ATCC 29096 / DSM 1053 / JCM 10044 / NBRC 100330 / Delta H) GN=ppa PE=3 SV=1}	{Inorganic pyrophosphatase}
C2.bin.3.faGL001867	{V-type ATP synthase subunit D [Candidatus Heimdallarchaeota archaeon AB_125]}	{K02120 ATPVD, ntpD, atpD V/A-type H+/Na+-transporting ATPase subunit D -- Metabolism--Global and overview maps--Metabolic pathways|Metabolism--Energy metabolism--Oxidative phosphorylation}	{COG1394 Archaeal/vacuolar-type H+-ATPase subunit D/Vma8 C Energy production and conversion}	{VATD_PYRHO V-type ATP synthase subunit D OS=Pyrococcus horikoshii (strain ATCC 700860 / DSM 12428 / JCM 9974 / NBRC 100139 / OT-3) GN=atpD PE=3 SV=1}	{ATP synthase subunit D}
C2.bin.3.faGL002117	{ATP synthase subunit c [Candidatus Heimdallarchaeota archaeon AB_125]}	{K02124 ATPVK, ntpK, atpK V/A-type H+/Na+-transporting ATPase subunit K -- Metabolism--Global and overview maps--Metabolic pathways|Metabolism--Energy metabolism--Oxidative phosphorylation}	{COG0636 FoF1-type ATP synthase, membrane subunit c/Archaeal/vacuolar-type H+-ATPase, subunit K C Energy production and conversion}	{NA}	{NA}
C2.bin.3.faGL002122	{V-type ATP synthase subunit B [Pyrococcus furiosus]}	{K02118 ATPVB, ntpB, atpB V/A-type H+/Na+-transporting ATPase subunit B -- Metabolism--Global and overview maps--Metabolic pathways|Metabolism--Energy metabolism--Oxidative phosphorylation}	{COG1156 Archaeal/vacuolar-type H+-ATPase subunit B/Vma2 C Energy production and conversion}	{VATB_PYRFU V-type ATP synthase beta chain OS=Pyrococcus furiosus (strain ATCC 43587 / DSM 3638 / JCM 8422 / Vc1) GN=atpB PE=3 SV=1}	{ATP synthase alpha/beta family, nucleotide-binding domain}
C2.bin.3.faGL002123	{V-type ATP synthase alpha chain [Candidatus Heimdallarchaeota archaeon AB_125]}	{K02117 ATPVA, ntpA, atpA V/A-type H+/Na+-transporting ATPase subunit A 3.6.3.14 3.6.3.15 Metabolism--Global and overview maps--Metabolic pathways|Metabolism--Energy metabolism--Oxidative phosphorylation}	{COG1155 Archaeal/vacuolar-type H+-ATPase catalytic subunit A/Vma1 C Energy production and conversion}	{VATA_METKA V-type ATP synthase alpha chain OS=Methanopyrus kandleri (strain AV19 / DSM 6324 / JCM 9639 / NBRC 100938) GN=atpA PE=3 SV=1}	{ATP synthase alpha/beta family, nucleotide-binding domain}
C2.bin.3.faGL002356	{NADH-quinone oxidoreductase subunit C/D [Candidatus Heimdallarchaeota archaeon AB_125]}	{K13378 nuoCD NADH-quinone oxidoreductase subunit C/D 1.6.5.3 Metabolism--Global and overview maps--Metabolic pathways|Metabolism--Energy metabolism--Oxidative phosphorylation}	{COG0852 NADH:ubiquinone oxidoreductase 27 kD subunit (chain C) C Energy production and conversion}	{NDHJ_CUCSA NAD(P)H-quinone oxidoreductase subunit J, chloroplastic OS=Cucumis sativus GN=ndhJ PE=3 SV=1}	{Respiratory-chain NADH dehydrogenase, 30 Kd subunit}
C2.bin.3.faGL002427	{putative K(+)-stimulated pyrophosphate-energized sodium pump [Lokiarchaeum sp. GC14_75]}	{K15987 hppA K(+)-stimulated pyrophosphate-energized sodium pump 3.6.1.1 Metabolism--Energy metabolism--Oxidative phosphorylation}	{COG3808 Na+ or H+-translocating membrane pyrophosphatase C Energy production and conversion}	{HPPA_CLOTE Putative K(+)-stimulated pyrophosphate-energized sodium pump OS=Clostridium tetani (strain Massachusetts / E88) GN=hppA PE=3 SV=1}	{Inorganic H+ pyrophosphatase}
C2.bin.3.faGL002476	{L-aspartate oxidase [Candidatus Heimdallarchaeota archaeon AB_125]}	{K00239 sdhA, frdA succinate dehydrogenase / fumarate reductase, flavoprotein subunit 1.3.5.1 1.3.5.4 Metabolism--Energy metabolism--Carbon fixation pathways in prokaryotes|Metabolism--Carbohydrate metabolism--Citrate cycle (TCA cycle)|Metabolism--Global and overview maps--Microbial metabolism in diverse environments|Human Diseases--Infectious diseases: Bacterial--Legionellosis|Metabolism--Global…	{COG0029 Aspartate oxidase H Coenzyme transport and metabolism}	{TFRA_METTM Fumarate reductase (CoM/CoB) subunit A OS=Methanothermobacter marburgensis (strain ATCC BAA-927 / DSM 2133 / JCM 14651 / NBRC 100331 / OCM 82 / Marburg) GN=tfrA PE=1 SV=1}	{NA}
C2.bin.3.faGL002529	{V-type ATP synthase alpha chain [Candidatus Heimdallarchaeota archaeon AB_125]}	{K02117 ATPVA, ntpA, atpA V/A-type H+/Na+-transporting ATPase subunit A 3.6.3.14 3.6.3.15 Metabolism--Global and overview maps--Metabolic pathways|Metabolism--Energy metabolism--Oxidative phosphorylation}	{COG1155 Archaeal/vacuolar-type H+-ATPase catalytic subunit A/Vma1 C Energy production and conversion}	{VATA_DESSY V-type ATP synthase alpha chain OS=Desulfurococcus sp. (strain SY) GN=atpA PE=3 SV=1}	{ATP synthase alpha/beta family, nucleotide-binding domain}
C2.bin.3.faGL002530	{V-type ATP synthase beta chain [Candidatus Heimdallarchaeota archaeon AB_125]}	{K02118 ATPVB, ntpB, atpB V/A-type H+/Na+-transporting ATPase subunit B -- Metabolism--Global and overview maps--Metabolic pathways|Metabolism--Energy metabolism--Oxidative phosphorylation}	{COG1156 Archaeal/vacuolar-type H+-ATPase subunit B/Vma2 C Energy production and conversion}	{VATB_PYRHO V-type ATP synthase beta chain OS=Pyrococcus horikoshii (strain ATCC 700860 / DSM 12428 / JCM 9974 / NBRC 100139 / OT-3) GN=atpB PE=3 SV=1}	{ATP synthase alpha/beta family, nucleotide-binding domain}
C2.bin.3.faGL002689	{NADH-quinone oxidoreductase subunit I [Candidatus Heimdallarchaeota archaeon AB_125]}	{K00338 nuoI NADH-quinone oxidoreductase subunit I 1.6.5.3 Metabolism--Global and overview maps--Metabolic pathways|Metabolism--Energy metabolism--Oxidative phosphorylation}	{COG1145 Ferredoxin C Energy production and conversion}	{NUOI_EHRCR NADH-quinone oxidoreductase subunit I OS=Ehrlichia chaffeensis (strain ATCC CRL-10679 / Arkansas) GN=nuoI PE=3 SV=1}	{NA}
C2.bin.3.faGL002779	{Membrane-associated ATPase C chain [Candidatus Heimdallarchaeota archaeon AB_125]}	{K02124 ATPVK, ntpK, atpK V/A-type H+/Na+-transporting ATPase subunit K -- Metabolism--Global and overview maps--Metabolic pathways|Metabolism--Energy metabolism--Oxidative phosphorylation}	{COG0636 FoF1-type ATP synthase, membrane subunit c/Archaeal/vacuolar-type H+-ATPase, subunit K C Energy production and conversion}	{ATPL_METJA Probable ATPase proteolipid chain OS=Methanocaldococcus jannaschii (strain ATCC 43067 / DSM 2661 / JAL-1 / JCM 10045 / NBRC 100440) GN=MJ0221 PE=3 SV=1}	{NA}
C4.bin.14.faGL000115	{putative K(+)-stimulated pyrophosphate-energized sodium pump [Lokiarchaeum sp. GC14_75]}	{K15987 hppA K(+)-stimulated pyrophosphate-energized sodium pump 3.6.1.1 Metabolism--Energy metabolism--Oxidative phosphorylation}	{COG3808 Na+ or H+-translocating membrane pyrophosphatase C Energy production and conversion}	{HPPA1_MOOTA Putative K(+)-stimulated pyrophosphate-energized sodium pump OS=Moorella thermoacetica (strain ATCC 39073 / JCM 9320) GN=hppA1 PE=1 SV=1}	{Inorganic H+ pyrophosphatase}
C4.bin.14.faGL000875	{NADH-quinone oxidoreductase subunit L [Candidatus Heimdallarchaeota archaeon AB_125]}	{K00341 nuoL NADH-quinone oxidoreductase subunit L 1.6.5.3 Metabolism--Global and overview maps--Metabolic pathways|Metabolism--Energy metabolism--Oxidative phosphorylation}	{COG1009 NADH:ubiquinone oxidoreductase subunit 5 (chain L)/Multisubunit Na+/H+ antiporter, MnhA subunit CP Energy production and conversion;Inorganic ion transport and metabolism}	{NA}	{Proton-conducting membrane transporter}
C4.bin.14.faGL000876	{NADH-quinone oxidoreductase subunit K [Candidatus Heimdallarchaeota archaeon AB_125]}	{K00340 nuoK NADH-quinone oxidoreductase subunit K 1.6.5.3 Metabolism--Global and overview maps--Metabolic pathways|Metabolism--Energy metabolism--Oxidative phosphorylation}	{COG0713 NADH:ubiquinone oxidoreductase subunit 11 or 4L (chain K) C Energy production and conversion}	{NUOK_BREBN NADH-quinone oxidoreductase subunit K OS=Brevibacillus brevis (strain 47 / JCM 6285 / NBRC 100599) GN=nuoK PE=3 SV=1}	{NADH-ubiquinone/plastoquinone oxidoreductase chain 4L}
C4.bin.14.faGL001197	{Fumarate reductase iron-sulfur subunit [Candidatus Heimdallarchaeota archaeon AB_125]}	{K00240 sdhB, frdB succinate dehydrogenase / fumarate reductase, iron-sulfur subunit 1.3.5.1 1.3.5.4 Metabolism--Energy metabolism--Carbon fixation pathways in prokaryotes|Metabolism--Carbohydrate metabolism--Citrate cycle (TCA cycle)|Metabolism--Global and overview maps--Microbial metabolism in diverse environments|Metabolism--Global and overview maps--Biosynthesis of antibiotics|Metabolism--Glo…	{COG0479 Succinate dehydrogenase/fumarate reductase, Fe-S protein subunit C Energy production and conversion}	{NA}	{2Fe-2S iron-sulfur cluster binding domain}
C4.bin.14.faGL001198	{Succinate dehydrogenase flavoprotein subunit [Candidatus Heimdallarchaeota archaeon AB_125]}	{K00239 sdhA, frdA succinate dehydrogenase / fumarate reductase, flavoprotein subunit 1.3.5.1 1.3.5.4 Metabolism--Energy metabolism--Carbon fixation pathways in prokaryotes|Metabolism--Carbohydrate metabolism--Citrate cycle (TCA cycle)|Metabolism--Global and overview maps--Microbial metabolism in diverse environments|Human Diseases--Infectious diseases: Bacterial--Legionellosis|Metabolism--Global…	{COG1053 Succinate dehydrogenase/fumarate reductase, flavoprotein subunit C Energy production and conversion}	{SDHA_RICCN Succinate dehydrogenase flavoprotein subunit OS=Rickettsia conorii (strain ATCC VR-613 / Malish 7) GN=sdhA PE=3 SV=1}	{FAD binding domain}
C4.bin.14.faGL001222	{Pyrophosphatase PpaX [Candidatus Heimdallarchaeota archaeon AB_125]}	{K06019 ppaX pyrophosphatase PpaX 3.6.1.1 Metabolism--Energy metabolism--Oxidative phosphorylation}	{COG0546 Phosphoglycolate phosphatase, HAD superfamily C Energy production and conversion}	{NA}	{Haloacid dehalogenase-like hydrolase}
C4.bin.14.faGL001437	{V-type ATP synthase subunit D [Candidatus Heimdallarchaeota archaeon AB_125]}	{K02120 ATPVD, ntpD, atpD V/A-type H+/Na+-transporting ATPase subunit D -- Metabolism--Global and overview maps--Metabolic pathways|Metabolism--Energy metabolism--Oxidative phosphorylation}	{COG1394 Archaeal/vacuolar-type H+-ATPase subunit D/Vma8 C Energy production and conversion}	{VATD_PYRHO V-type ATP synthase subunit D OS=Pyrococcus horikoshii (strain ATCC 700860 / DSM 12428 / JCM 9974 / NBRC 100139 / OT-3) GN=atpD PE=3 SV=1}	{ATP synthase subunit D}
C4.bin.14.faGL001597	{V-type ATP synthase subunit B [Pyrococcus furiosus]}	{K02118 ATPVB, ntpB, atpB V/A-type H+/Na+-transporting ATPase subunit B -- Metabolism--Global and overview maps--Metabolic pathways|Metabolism--Energy metabolism--Oxidative phosphorylation}	{COG1156 Archaeal/vacuolar-type H+-ATPase subunit B/Vma2 C Energy production and conversion}	{VATB_PYRHO V-type ATP synthase beta chain OS=Pyrococcus horikoshii (strain ATCC 700860 / DSM 12428 / JCM 9974 / NBRC 100139 / OT-3) GN=atpB PE=3 SV=1}	{ATP synthase alpha/beta family, nucleotide-binding domain}
C4.bin.14.faGL001598	{V-type ATP synthase alpha chain [Candidatus Heimdallarchaeota archaeon AB_125]}	{K02117 ATPVA, ntpA, atpA V/A-type H+/Na+-transporting ATPase subunit A 3.6.3.14 3.6.3.15 Metabolism--Global and overview maps--Metabolic pathways|Metabolism--Energy metabolism--Oxidative phosphorylation}	{COG1155 Archaeal/vacuolar-type H+-ATPase catalytic subunit A/Vma1 C Energy production and conversion}	{VATA_METKA V-type ATP synthase alpha chain OS=Methanopyrus kandleri (strain AV19 / DSM 6324 / JCM 9639 / NBRC 100938) GN=atpA PE=3 SV=1}	{ATP synthase alpha/beta family, nucleotide-binding domain}
C4.bin.14.faGL001677	{L-aspartate oxidase [Candidatus Heimdallarchaeota archaeon AB_125]}	{K00239 sdhA, frdA succinate dehydrogenase / fumarate reductase, flavoprotein subunit 1.3.5.1 1.3.5.4 Metabolism--Energy metabolism--Carbon fixation pathways in prokaryotes|Metabolism--Carbohydrate metabolism--Citrate cycle (TCA cycle)|Metabolism--Global and overview maps--Microbial metabolism in diverse environments|Human Diseases--Infectious diseases: Bacterial--Legionellosis|Metabolism--Global…	{COG1053 Succinate dehydrogenase/fumarate reductase, flavoprotein subunit C Energy production and conversion}	{NADB_RHORU L-aspartate oxidase (Fragment) OS=Rhodospirillum rubrum GN=nadB PE=3 SV=1}	{FAD binding domain}
C4.bin.14.faGL001689	{V-type ATP synthase alpha chain [Candidatus Heimdallarchaeota archaeon AB_125]}	{K02117 ATPVA, ntpA, atpA V/A-type H+/Na+-transporting ATPase subunit A 3.6.3.14 3.6.3.15 Metabolism--Global and overview maps--Metabolic pathways|Metabolism--Energy metabolism--Oxidative phosphorylation}	{COG1155 Archaeal/vacuolar-type H+-ATPase catalytic subunit A/Vma1 C Energy production and conversion}	{VATA_DESSY V-type ATP synthase alpha chain OS=Desulfurococcus sp. (strain SY) GN=atpA PE=3 SV=1}	{ATP synthase alpha/beta family, nucleotide-binding domain}
C4.bin.14.faGL001690	{V-type ATP synthase beta chain [Candidatus Heimdallarchaeota archaeon AB_125]}	{K02118 ATPVB, ntpB, atpB V/A-type H+/Na+-transporting ATPase subunit B -- Metabolism--Global and overview maps--Metabolic pathways|Metabolism--Energy metabolism--Oxidative phosphorylation}	{COG1156 Archaeal/vacuolar-type H+-ATPase subunit B/Vma2 C Energy production and conversion}	{VATB_PYRHO V-type ATP synthase beta chain OS=Pyrococcus horikoshii (strain ATCC 700860 / DSM 12428 / JCM 9974 / NBRC 100139 / OT-3) GN=atpB PE=3 SV=1}	{ATP synthase alpha/beta family, nucleotide-binding domain}
C4.bin.14.faGL001876	{Membrane-associated ATPase C chain [Candidatus Heimdallarchaeota archaeon AB_125]}	{K02124 ATPVK, ntpK, atpK V/A-type H+/Na+-transporting ATPase subunit K -- Metabolism--Global and overview maps--Metabolic pathways|Metabolism--Energy metabolism--Oxidative phosphorylation}	{COG0636 FoF1-type ATP synthase, membrane subunit c/Archaeal/vacuolar-type H+-ATPase, subunit K C Energy production and conversion}	{ATPL_METJA Probable ATPase proteolipid chain OS=Methanocaldococcus jannaschii (strain ATCC 43067 / DSM 2661 / JAL-1 / JCM 10045 / NBRC 100440) GN=MJ0221 PE=3 SV=1}	{NA}
C4.bin.14.faGL002016	{NADH-quinone oxidoreductase subunit C/D [Candidatus Heimdallarchaeota archaeon AB_125]}	{K13380 nuoBCD NADH-quinone oxidoreductase subunit B/C/D 1.6.5.3 Metabolism--Global and overview maps--Metabolic pathways|Metabolism--Energy metabolism--Oxidative phosphorylation}	{COG0852 NADH:ubiquinone oxidoreductase 27 kD subunit (chain C) C Energy production and conversion}	{NUOCD_GLUDA NADH-quinone oxidoreductase subunit C/D OS=Gluconacetobacter diazotrophicus (strain ATCC 49037 / DSM 5601 / PAl5) GN=nuoC PE=3 SV=1}	{Respiratory-chain NADH dehydrogenase, 30 Kd subunit}
C4.bin.14.faGL002017	{Membrane-bound hydrogenase subunit alpha [Candidatus Heimdallarchaeota archaeon AB_125]}	{K00333 nuoD NADH-quinone oxidoreductase subunit D 1.6.5.3 Metabolism--Global and overview maps--Metabolic pathways|Metabolism--Energy metabolism--Oxidative phosphorylation}	{COG3261 Ni,Fe-hydrogenase III large subunit C Energy production and conversion}	{NA}	{Respiratory-chain NADH dehydrogenase, 49 Kd subunit}
C4.bin.14.faGL002018	{NADH-quinone oxidoreductase subunit I [Candidatus Heimdallarchaeota archaeon AB_125]}	{K03941 NDUFS8 NADH dehydrogenase (ubiquinone) Fe-S protein 8 1.6.5.3 1.6.99.3 Metabolism--Global and overview maps--Metabolic pathways|Metabolism--Energy metabolism--Oxidative phosphorylation}	{COG1143 Formate hydrogenlyase subunit 6/NADH:ubiquinone oxidoreductase 23 kD subunit (chain I) C Energy production and conversion}	{NUOI_RALSO NADH-quinone oxidoreductase subunit I OS=Ralstonia solanacearum (strain GMI1000) GN=nuoI PE=3 SV=1}	{NA}
C4.bin.14.faGL003083	{inorganic pyrophosphatase [Natronomonas pharaonis]}	{K01507 ppa inorganic pyrophosphatase 3.6.1.1 Metabolism--Energy metabolism--Oxidative phosphorylation}	{COG0221 Inorganic pyrophosphatase CP Energy production and conversion;Inorganic ion transport and metabolism}	{IPYR_METTH Inorganic pyrophosphatase OS=Methanothermobacter thermautotrophicus (strain ATCC 29096 / DSM 1053 / JCM 10044 / NBRC 100330 / Delta H) GN=ppa PE=3 SV=1}	{Inorganic pyrophosphatase}
C4.bin.22.faGL000315	{hypothetical protein [Methanomassiliicoccus luminyensis]}	{K01507 ppa inorganic pyrophosphatase 3.6.1.1 Metabolism--Energy metabolism--Oxidative phosphorylation}	{COG0221 Inorganic pyrophosphatase CP Energy production and conversion;Inorganic ion transport and metabolism}	{IPYR_METTH Inorganic pyrophosphatase OS=Methanothermobacter thermautotrophicus (strain ATCC 29096 / DSM 1053 / JCM 10044 / NBRC 100330 / Delta H) GN=ppa PE=3 SV=1}	{Inorganic pyrophosphatase}
C4.bin.22.faGL000332	{ATP synthase subunit c [Candidatus Heimdallarchaeota archaeon AB_125]}	{K02124 ATPVK, ntpK, atpK V/A-type H+/Na+-transporting ATPase subunit K -- Metabolism--Global and overview maps--Metabolic pathways|Metabolism--Energy metabolism--Oxidative phosphorylation}	{COG0636 FoF1-type ATP synthase, membrane subunit c/Archaeal/vacuolar-type H+-ATPase, subunit K C Energy production and conversion}	{NA}	{NA}
C4.bin.22.faGL000337	{MULTISPECIES: ATP synthase subunit B [Thermococcaceae]}	{K02118 ATPVB, ntpB, atpB V/A-type H+/Na+-transporting ATPase subunit B -- Metabolism--Global and overview maps--Metabolic pathways|Metabolism--Energy metabolism--Oxidative phosphorylation}	{COG1156 Archaeal/vacuolar-type H+-ATPase subunit B/Vma2 C Energy production and conversion}	{VATB_PYRFU V-type ATP synthase beta chain OS=Pyrococcus furiosus (strain ATCC 43587 / DSM 3638 / JCM 8422 / Vc1) GN=atpB PE=3 SV=1}	{ATP synthase alpha/beta family, nucleotide-binding domain}
C4.bin.22.faGL000338	{V-type ATP synthase alpha chain [Candidatus Heimdallarchaeota archaeon AB_125]}	{K02117 ATPVA, ntpA, atpA V/A-type H+/Na+-transporting ATPase subunit A 3.6.3.14 3.6.3.15 Metabolism--Global and overview maps--Metabolic pathways|Metabolism--Energy metabolism--Oxidative phosphorylation}	{COG1155 Archaeal/vacuolar-type H+-ATPase catalytic subunit A/Vma1 C Energy production and conversion}	{VATA_METKA V-type ATP synthase alpha chain OS=Methanopyrus kandleri (strain AV19 / DSM 6324 / JCM 9639 / NBRC 100938) GN=atpA PE=3 SV=1}	{ATP synthase alpha/beta family, nucleotide-binding domain}
C4.bin.22.faGL000641	{V-type ATP synthase subunit D [Candidatus Heimdallarchaeota archaeon AB_125]}	{K02120 ATPVD, ntpD, atpD V/A-type H+/Na+-transporting ATPase subunit D -- Metabolism--Global and overview maps--Metabolic pathways|Metabolism--Energy metabolism--Oxidative phosphorylation}	{COG1394 Archaeal/vacuolar-type H+-ATPase subunit D/Vma8 C Energy production and conversion}	{VATD_PYRHO V-type ATP synthase subunit D OS=Pyrococcus horikoshii (strain ATCC 700860 / DSM 12428 / JCM 9974 / NBRC 100139 / OT-3) GN=atpD PE=3 SV=1}	{ATP synthase subunit D}
C4.bin.22.faGL000653	{V-type ATP synthase alpha chain [Candidatus Heimdallarchaeota archaeon AB_125]}	{K02117 ATPVA, ntpA, atpA V/A-type H+/Na+-transporting ATPase subunit A 3.6.3.14 3.6.3.15 Metabolism--Global and overview maps--Metabolic pathways|Metabolism--Energy metabolism--Oxidative phosphorylation}	{COG1155 Archaeal/vacuolar-type H+-ATPase catalytic subunit A/Vma1 C Energy production and conversion}	{VATA_METKA V-type ATP synthase alpha chain OS=Methanopyrus kandleri (strain AV19 / DSM 6324 / JCM 9639 / NBRC 100938) GN=atpA PE=3 SV=1}	{ATP synthase alpha/beta family, nucleotide-binding domain}
C4.bin.22.faGL000654	{V-type ATP synthase beta chain [Candidatus Heimdallarchaeota archaeon AB_125]}	{K02118 ATPVB, ntpB, atpB V/A-type H+/Na+-transporting ATPase subunit B -- Metabolism--Global and overview maps--Metabolic pathways|Metabolism--Energy metabolism--Oxidative phosphorylation}	{COG1156 Archaeal/vacuolar-type H+-ATPase subunit B/Vma2 C Energy production and conversion}	{VATB_PYRHO V-type ATP synthase beta chain OS=Pyrococcus horikoshii (strain ATCC 700860 / DSM 12428 / JCM 9974 / NBRC 100139 / OT-3) GN=atpB PE=3 SV=1}	{ATP synthase alpha/beta family, nucleotide-binding domain}
C4.bin.22.faGL001444	{Membrane-bound hydrogenase subunit alpha [Candidatus Heimdallarchaeota archaeon AB_125]}	{K00333 nuoD NADH-quinone oxidoreductase subunit D 1.6.5.3 Metabolism--Global and overview maps--Metabolic pathways|Metabolism--Energy metabolism--Oxidative phosphorylation}	{COG3261 Ni,Fe-hydrogenase III large subunit C Energy production and conversion}	{NA}	{Respiratory-chain NADH dehydrogenase, 49 Kd subunit}
C4.bin.22.faGL001445	{NADH-quinone oxidoreductase subunit I [Candidatus Heimdallarchaeota archaeon AB_125]}	{K00338 nuoI NADH-quinone oxidoreductase subunit I 1.6.5.3 Metabolism--Global and overview maps--Metabolic pathways|Metabolism--Energy metabolism--Oxidative phosphorylation}	{COG1143 Formate hydrogenlyase subunit 6/NADH:ubiquinone oxidoreductase 23 kD subunit (chain I) C Energy production and conversion}	{NQO9_PARDE NADH-quinone oxidoreductase subunit 9 OS=Paracoccus denitrificans GN=nqo9 PE=3 SV=1}	{NA}
C4.bin.22.faGL001448	{F(420)H(2) dehydrogenase subunit N [Candidatus Heimdallarchaeota archaeon AB_125]}	{K00343 nuoN NADH-quinone oxidoreductase subunit N 1.6.5.3 Metabolism--Global and overview maps--Metabolic pathways|Metabolism--Energy metabolism--Oxidative phosphorylation}	{COG1009 NADH:ubiquinone oxidoreductase subunit 5 (chain L)/Multisubunit Na+/H+ antiporter, MnhA subunit CP Energy production and conversion;Inorganic ion transport and metabolism}	{NUON1_ROSCS NADH-quinone oxidoreductase subunit N 1 OS=Roseiflexus castenholzii (strain DSM 13941 / HLO8) GN=nuoN1 PE=3 SV=1}	{NA}
C4.bin.22.faGL002394	{Membrane-associated ATPase C chain [Candidatus Heimdallarchaeota archaeon AB_125]}	{K02124 ATPVK, ntpK, atpK V/A-type H+/Na+-transporting ATPase subunit K -- Metabolism--Global and overview maps--Metabolic pathways|Metabolism--Energy metabolism--Oxidative phosphorylation}	{COG0636 FoF1-type ATP synthase, membrane subunit c/Archaeal/vacuolar-type H+-ATPase, subunit K C Energy production and conversion}	{ATPL_METJA Probable ATPase proteolipid chain OS=Methanocaldococcus jannaschii (strain ATCC 43067 / DSM 2661 / JAL-1 / JCM 10045 / NBRC 100440) GN=MJ0221 PE=3 SV=1}	{NA}
C4.bin.22.faGL002554	{NADH-quinone oxidoreductase subunit L [Candidatus Heimdallarchaeota archaeon AB_125]}	{K00341 nuoL NADH-quinone oxidoreductase subunit L 1.6.5.3 Metabolism--Global and overview maps--Metabolic pathways|Metabolism--Energy metabolism--Oxidative phosphorylation}	{COG1009 NADH:ubiquinone oxidoreductase subunit 5 (chain L)/Multisubunit Na+/H+ antiporter, MnhA subunit CP Energy production and conversion;Inorganic ion transport and metabolism}	{NA}	{Proton-conducting membrane transporter}
C4.bin.22.faGL002555	{NADH-quinone oxidoreductase subunit K [Candidatus Heimdallarchaeota archaeon AB_125]}	{K00340 nuoK NADH-quinone oxidoreductase subunit K 1.6.5.3 Metabolism--Global and overview maps--Metabolic pathways|Metabolism--Energy metabolism--Oxidative phosphorylation}	{COG0713 NADH:ubiquinone oxidoreductase subunit 11 or 4L (chain K) C Energy production and conversion}	{NUOK_BREBN NADH-quinone oxidoreductase subunit K OS=Brevibacillus brevis (strain 47 / JCM 6285 / NBRC 100599) GN=nuoK PE=3 SV=1}	{NADH-ubiquinone/plastoquinone oxidoreductase chain 4L}
C4.bin.51.faGL00122	{NADH-quinone oxidoreductase subunit NuoB [Candidatus Heimdallarchaeota archaeon]}	{NA}	{PFAM NADH ubiquinone oxidoreductase 20 kDa subunit}	{Probable membrane-bound hydrogenase subunit mbhJ (EC 1.12.7.2)}	{NADH ubiquinone oxidoreductase, 20 Kd subunit}
C4.bin.51.faGL00439	{hypothetical protein E3J43_04690 [Candidatus Heimdallarchaeota archaeon]}	{K02119 ATPVC; V/A-type H+/Na+-transporting ATPase subunit C}	{NA}	{NA}	{ATP synthase (C/AC39) subunit}
C4.bin.51.faGL00440	{hypothetical protein E3J43_04695 [Candidatus Heimdallarchaeota archaeon]}	{K02124 ATPVK; V/A-type H+/Na+-transporting ATPase subunit K}	{Domain of unknown function (DUF362)}	{NA}	{NA}
C4.bin.51.faGL00441	{hypothetical protein E3J43_04700, partial [Candidatus Heimdallarchaeota archaeon]}	{K02123 ATPVI; V/A-type H+/Na+-transporting ATPase subunit I}	{Belongs to the V-ATPase 116 kDa subunit family}	{V-type ATP synthase subunit I (V-ATPase subunit I)}	{V-type ATPase 116kDa subunit family}
C4.bin.51.faGL00442	{hypothetical protein E3J43_08500 [Candidatus Heimdallarchaeota archaeon]}	{K02121 ATPVE; V/A-type H+/Na+-transporting ATPase subunit E}	{NA}	{NA}	{NA}
C4.bin.51.faGL00444	{hypothetical protein E3J43_08510, partial [Candidatus Heimdallarchaeota archaeon]}	{K02120 ATPVD; V/A-type H+/Na+-transporting ATPase subunit D}	{Produces ATP from ADP in the presence of a proton gradient across the membrane}	{V-type ATP synthase subunit D (V-ATPase subunit D)}	{ATP synthase subunit D}
C4.bin.51.faGL00445	{V-type ATP synthase subunit B [Candidatus Heimdallarchaeota archaeon]}	{K02118 ATPVB; V/A-type H+/Na+-transporting ATPase subunit B}	{Produces ATP from ADP in the presence of a proton gradient across the membrane. The archaeal beta chain is a regulatory subunit}	{V-type ATP synthase beta chain (V-ATPase subunit B)}	{ATP synthase alpha/beta family, nucleotide-binding domain}
C4.bin.51.faGL00446	{V-type ATP synthase alpha chain [Candidatus Heimdallarchaeota archaeon AB_125]}	{K02117 ATPVA; V/A-type H+/Na+-transporting ATPase subunit A [EC:7.1.2.2 7.2.2.1]}	{Produces ATP from ADP in the presence of a proton gradient across the membrane. The archaeal alpha chain is a catalytic subunit}	{V-type ATP synthase alpha chain (EC 7.1.2.2) (V-ATPase subunit A)}	{ATP synthase alpha/beta family, nucleotide-binding domain}
C4.bin.51.faGL00514	{V-type ATP synthase subunit E [Candidatus Heimdallarchaeota archaeon AB_125]}	{K02150 ATPeV1E; V-type H+-transporting ATPase subunit E}	{ATP synthase (E/31 kDa) subunit}	{NA}	{NA}
C4.bin.51.faGL00640	{hypothetical protein E3J43_05395 [Candidatus Heimdallarchaeota archaeon]}	{K02122 ATPVF; V/A-type H+/Na+-transporting ATPase subunit F}	{Produces ATP from ADP in the presence of a proton gradient across the membrane}	{NA}	{ATP synthase (F/14-kDa) subunit}
C4.bin.51.faGL00643	{V-type ATP synthase subunit A [Candidatus Heimdallarchaeota archaeon]}	{K02117 ATPVA; V/A-type H+/Na+-transporting ATPase subunit A [EC:7.1.2.2 7.2.2.1]}	{Produces ATP from ADP in the presence of a proton gradient across the membrane. The archaeal alpha chain is a catalytic subunit}	{V-type ATP synthase alpha chain (EC 7.1.2.2) (V-ATPase subunit A)}	{ATP synthase alpha/beta family, nucleotide-binding domain}
C4.bin.51.faGL00644	{V-type ATP synthase subunit B [Candidatus Heimdallarchaeota archaeon]}	{K02118 ATPVB; V/A-type H+/Na+-transporting ATPase subunit B}	{Produces ATP from ADP in the presence of a proton gradient across the membrane. The archaeal beta chain is a regulatory subunit}	{V-type ATP synthase beta chain (V-ATPase subunit B)}	{ATP synthase alpha/beta family, nucleotide-binding domain}
C4.bin.51.faGL00885	{F(420)H(2) dehydrogenase subunit I [Candidatus Heimdallarchaeota archaeon AB_125]}	{K00338 nuoI; NADH-quinone oxidoreductase subunit I [EC:7.1.1.2]}	{Pyridine nucleotide-disulphide oxidoreductase}	{NADH-quinone oxidoreductase subunit I (EC 7.1.1.-) (NADH dehydrogenase I subunit I) (NDH-1 subunit I)}	{NA}
C4.bin.51.faGL00886	{F(420)H(2) dehydrogenase subunit D [Candidatus Heimdallarchaeota archaeon AB_125]}	{K00333 nuoD; NADH-quinone oxidoreductase subunit D [EC:7.1.1.2]}	{Belongs to the complex I 49 kDa subunit family}	{F(420)H(2) dehydrogenase subunit D (EC 1.12.98.3) (F(420)H(2)-dependent phenazine dehydrogenase subunit D) (F(420)H(2)-dependent phenazine oxidoreductase subunit D) (FPO subunit D) (Methanophenazine hydrogenase subunit D) (Methanosarcina-phenazine hydrogenase subunit D)}	{Respiratory-chain NADH dehydrogenase, 49 Kd subunit}
C4.bin.51.faGL00887	{F(420)H(2) dehydrogenase subunit C [Candidatus Heimdallarchaeota archaeon AB_125]}	nuoC; NADH-quinone oxidoreductase subunit C [EC:7.1.1.2]	{Respiratory-chain NADH dehydrogenase, 30 Kd subunit}	{NAD(P)H-quinone oxidoreductase subunit J (EC 7.1.1.-) (NAD(P)H dehydrogenase subunit J) (NADH-plastoquinone oxidoreductase subunit J) (NDH-1 subunit J) (NDH-J)}	{Respiratory-chain NADH dehydrogenase, 30 Kd subunit}
C4.bin.51.faGL01085	{NADH-quinone oxidoreductase subunit L [Candidatus Heimdallarchaeota archaeon]}	{K00341 nuoL; NADH-quinone oxidoreductase subunit L [EC:7.1.1.2]}	{NADH-Ubiquinone oxidoreductase (complex I), chain 5 N-terminus}	{NADH-quinone oxidoreductase subunit L (EC 7.1.1.-) (NADH dehydrogenase I subunit L) (NDH-1 subunit L)}	{Proton-conducting membrane transporter}
C4.bin.51.faGL01086	{NADH-quinone oxidoreductase subunit NuoK [Candidatus Heimdallarchaeota archaeon]}	{K00340 nuoK; NADH-quinone oxidoreductase subunit K [EC:7.1.1.2]}	{NDH-1 shuttles electrons from NADH, via FMN and iron- sulfur (Fe-S) centers, to quinones in the respiratory chain. The immediate electron acceptor for the enzyme in this species is believed to be a menaquinone. Couples the redox reaction to proton translocation (for every two electrons transferred, four hydrogen ions are translocated across the cytoplasmic membrane), and thus conserves the redox…	{NADH-quinone oxidoreductase subunit K (EC 7.1.1.-) (NADH dehydrogenase I subunit K) (NDH-1 subunit K)}	{NADH-ubiquinone/plastoquinone oxidoreductase chain 4L}
C4.bin.51.faGL01087	{NADH-quinone oxidoreductase subunit J [Candidatus Heimdallarchaeota archaeon]}	{K00339 nuoJ; NADH-quinone oxidoreductase subunit J [EC:7.1.1.2]}	{NA}	{NA}	{NA}
C4.bin.51.faGL01089	{NADH-quinone oxidoreductase subunit H [Candidatus Heimdallarchaeota archaeon]}	{K00337 nuoH; NADH-quinone oxidoreductase subunit H [EC:7.1.1.2]}	{quinone binding}	{NA}	{NADH dehydrogenase}
C4.bin.51.faGL01106	{Pyrophosphatase PpaX [Candidatus Heimdallarchaeota archaeon LC_2]}	{K06019 ppaX; pyrophosphatase PpaX [EC:3.6.1.1]}	{Hydrolyzes pyrophosphate formed during P-Ser-HPr dephosphorylation by HPrK P. Might play a role in controlling the intracellular pyrophosphate pool}	{N-acetylmuramic acid 6-phosphate phosphatase (MurNAc 6-phosphate phosphatase) (MurNAc-6P phosphatase) (EC 3.1.3.105)}	{Haloacid dehalogenase-like hydrolase}
C4.bin.51.faGL01156	{sodium-translocating pyrophosphatase [Candidatus Lokiarchaeota archaeon]}	{K15987 hppA; K(+)-stimulated pyrophosphate-energized sodium pump}	{Proton pump that utilizes the energy of pyrophosphate hydrolysis as the driving force for proton movement across the membrane. Generates a proton motive force}	{K(+)-stimulated pyrophosphate-energized sodium pump (EC 7.2.3.-) (Membrane-bound sodium-translocating pyrophosphatase) (Mm-PPase) (Pyrophosphate-energized inorganic pyrophosphatase) (Na(+)-PPase)}	{Inorganic H+ pyrophosphatase}
C4.bin.51.faGL01978	{V-type ATP synthase subunit K [Candidatus Heimdallarchaeota archaeon]}	{K02124 ATPVK; V/A-type H+/Na+-transporting ATPase subunit K}	{NA}	{NA}	{NA}
C4.bin.51.faGL02056	{succinate dehydrogenase/fumarate reductase iron-sulfur subunit [Candidatus Heimdallarchaeota archaeon]}	{K00240 sdhB; succinate dehydrogenase / fumarate reductase, iron-sulfur subunit [EC:1.3.5.1 1.3.5.4]}	{COG0479 Succinate dehydrogenase fumarate reductase, Fe-S protein subunit}	{Fumarate reductase iron-sulfur subunit (EC 1.3.5.1)}	{2Fe-2S iron-sulfur cluster binding domain}
C4.bin.51.faGL02057	{Succinate dehydrogenase flavoprotein subunit [Candidatus Heimdallarchaeota archaeon AB_125]}	{K00239 sdhA; succinate dehydrogenase / fumarate reductase, flavoprotein subunit [EC:1.3.5.1 1.3.5.4]}	{Fumarate reductase succinate dehydrogenase flavoprotein}	{Succinate dehydrogenase flavoprotein subunit (EC 1.3.5.1)}	{FAD binding domain}
C4.bin.51.faGL02571	{inorganic diphosphatase [Candidatus Heimdallarchaeota archaeon]}	{K01507 ppa; inorganic pyrophosphatase [EC:3.6.1.1]}	{Catalyzes the hydrolysis of inorganic pyrophosphate (PPi) forming two phosphate ions}	{Inorganic pyrophosphatase (EC 3.6.1.1) (Pyrophosphate phospho-hydrolase) (PPase)}	{Inorganic pyrophosphatase}
C4.bin.51.faGL02782	{V-type ATP synthase subunit C [Candidatus Heimdallarchaeota archaeon AB_125]}	{K02119 ATPVC; V/A-type H+/Na+-transporting ATPase subunit C}	{Produces ATP from ADP in the presence of a proton gradient across the membrane}	{NA}	{ATP synthase (C/AC39) subunit}
C4.bin.51.faGL02783	{hypothetical protein HeimAB125_18580 [Candidatus Heimdallarchaeota archaeon AB_125]}	{K02154 ATPeV0A; V-type H+-transporting ATPase subunit a}	{Essential component of the vacuolar proton pump (V- ATPase), a multimeric enzyme that catalyzes the translocation of protons across the membranes. Required for assembly and activity of the V-ATPase}	{V-type proton ATPase 116 kDa subunit a1 (V-ATPase 116 kDa subunit a1) (Clathrin-coated vesicle/synaptic vesicle proton pump 116 kDa subunit) (Vacuolar adenosine triphosphatase subunit Ac116) (Vacuolar proton pump subunit 1) (Vacuolar proton translocating ATPase 116 kDa subunit a isoform 1)}	{NA}
C5.bin.10.faGL00164	{NADH-quinone oxidoreductase subunit K [Candidatus Heimdallarchaeota archaeon]}	{NA}	{NA}	{NA}	{NA}
C5.bin.10.faGL00165	{hypothetical protein E3J70_09225 [Candidatus Heimdallarchaeota archaeon]}	{K00341 nuoL; NADH-quinone oxidoreductase subunit L [EC:7.1.1.2]}	{NADH ubiquinone oxidoreductase subunit 5 (Chain L) multisubunit Na H antiporter, MnhA subunit}	{NA}	{Proton-conducting membrane transporter}
C5.bin.10.faGL00448	{hypothetical protein E3J70_02115 [Candidatus Heimdallarchaeota archaeon]}	{K02122 ATPVF; V/A-type H+/Na+-transporting ATPase subunit F}	{Produces ATP from ADP in the presence of a proton gradient across the membrane}	{V-type ATP synthase subunit F (V-ATPase subunit F)}	{NA}
C5.bin.10.faGL00487	{HAD family hydrolase [Candidatus Heimdallarchaeota archaeon]}	{K06019 ppaX; pyrophosphatase PpaX [EC:3.6.1.1]}	{Pyrophosphatase}	{NA}	{Haloacid dehalogenase-like hydrolase}
C5.bin.10.faGL00632	{hypothetical protein DRO63_06610 [Candidatus Heimdallarchaeota archaeon]}	{K00337 nuoH; NADH-quinone oxidoreductase subunit H [EC:7.1.1.2]}	{NADH ubiquinone oxidoreductase subunit 1 (Chain H)}	{NA}	{NA}
C5.bin.10.faGL00634	{hypothetical protein E3J70_03160 [Candidatus Heimdallarchaeota archaeon]}	{NA}	{PFAM NADH-ubiquinone oxidoreductase, chain 49kDa}	{NADH-quinone oxidoreductase subunit D (EC 7.1.1.-) (NADH dehydrogenase I subunit D) (NDH-1 subunit D)}	{Respiratory-chain NADH dehydrogenase, 49 Kd subunit}
C5.bin.10.faGL00662	{FAD-dependent oxidoreductase [Candidatus Lokiarchaeota archaeon]}	{K00239 sdhA; succinate dehydrogenase / fumarate reductase, flavoprotein subunit [EC:1.3.5.1 1.3.5.4]}	{Fumarate reductase succinate dehydrogenase flavoprotein}	{Succinate dehydrogenase flavoprotein subunit (EC 1.3.5.1)}	{FAD binding domain}
C5.bin.10.faGL00663	{succinate dehydrogenase iron-sulfur subunit [Candidatus Heimdallarchaeota archaeon B3_Heim]}	{K00240 sdhB; succinate dehydrogenase / fumarate reductase, iron-sulfur subunit [EC:1.3.5.1 1.3.5.4]}	{COG0479 Succinate dehydrogenase fumarate reductase, Fe-S protein subunit}	{Fumarate reductase iron-sulfur subunit (EC 1.3.5.1)}	{2Fe-2S iron-sulfur cluster binding domain}
C5.bin.10.faGL00812	{V-type ATP synthase subunit D [Candidatus Heimdallarchaeota archaeon]}	{K02120 ATPVD; V/A-type H+/Na+-transporting ATPase subunit D}	{Produces ATP from ADP in the presence of a proton gradient across the membrane}	{V-type ATP synthase subunit D (V-ATPase subunit D)}	{ATP synthase subunit D}
C5.bin.10.faGL01111	{hypothetical protein E3J70_04145 [Candidatus Heimdallarchaeota archaeon]}	{NA}	{Produces ATP from ADP in the presence of a proton gradient across the membrane}	{V-type ATP synthase subunit E (V-ATPase subunit E)}	{ATP synthase (E/31 kDa) subunit}
C5.bin.10.faGL01292	{HAD family hydrolase [Candidatus Heimdallarchaeota archaeon]}	{K06019 ppaX; pyrophosphatase PpaX [EC:3.6.1.1]}	{Hydrolyzes pyrophosphate formed during P-Ser-HPr dephosphorylation by HPrK P. Might play a role in controlling the intracellular pyrophosphate pool}	{Glyceraldehyde 3-phosphate phosphatase (EC 3.1.3.-)}	{Haloacid dehalogenase-like hydrolase}
C5.bin.10.faGL01563	{V-type ATP synthase subunit B [Candidatus Heimdallarchaeota archaeon]}	{K02118 ATPVB; V/A-type H+/Na+-transporting ATPase subunit B}	{Produces ATP from ADP in the presence of a proton gradient across the membrane. The archaeal beta chain is a regulatory subunit}	{V-type ATP synthase beta chain (V-ATPase subunit B)}	{ATP synthase alpha/beta family, nucleotide-binding domain}
C5.bin.10.faGL01663	{hypothetical protein DRO63_03145 [Candidatus Heimdallarchaeota archaeon]}	{K02123 ATPVI; V/A-type H+/Na+-transporting ATPase subunit I}	{Belongs to the V-ATPase 116 kDa subunit family}	{V-type ATP synthase subunit I (V-ATPase subunit I)}	{V-type ATPase 116kDa subunit family}
C5.bin.12.faGL000592	{MULTISPECIES: ATP synthase subunit F [Methanothermobacter]}	{K02122 ATPVF, ntpF, atpF V/A-type H+/Na+-transporting ATPase subunit F -- Metabolism--Global and overview maps--Metabolic pathways|Metabolism--Energy metabolism--Oxidative phosphorylation}	{COG1436 Archaeal/vacuolar-type H+-ATPase subunit F/Vma7 C Energy production and conversion}	{VATF_METTH V-type ATP synthase subunit F OS=Methanothermobacter thermautotrophicus (strain ATCC 29096 / DSM 1053 / JCM 10044 / NBRC 100330 / Delta H) GN=atpF PE=3 SV=1}	{NA}
C5.bin.12.faGL000727	{protein of unknown function (DUF362) [Candidatus Kryptonium thompsoni]}	{K00338 nuoI NADH-quinone oxidoreductase subunit I 1.6.5.3 Metabolism--Global and overview maps--Metabolic pathways|Metabolism--Energy metabolism--Oxidative phosphorylation}	{COG1143 Formate hydrogenlyase subunit 6/NADH:ubiquinone oxidoreductase 23 kD subunit (chain I) C Energy production and conversion}	{NA}	{Domain of unknown function (DUF362)}
C5.bin.12.faGL000869	{V-type ATP synthase beta chain [Candidatus Heimdallarchaeota archaeon LC_2]}	{K02118 ATPVB, ntpB, atpB V/A-type H+/Na+-transporting ATPase subunit B -- Metabolism--Global and overview maps--Metabolic pathways|Metabolism--Energy metabolism--Oxidative phosphorylation}	{COG1156 Archaeal/vacuolar-type H+-ATPase subunit B/Vma2 C Energy production and conversion}	{VATB_PYRHO V-type ATP synthase beta chain OS=Pyrococcus horikoshii (strain ATCC 700860 / DSM 12428 / JCM 9974 / NBRC 100139 / OT-3) GN=atpB PE=3 SV=1}	{ATP synthase alpha/beta family, nucleotide-binding domain}
C5.bin.12.faGL000870	{V-type ATP synthase alpha chain [Candidatus Heimdallarchaeota archaeon AB_125]}	{K02117 ATPVA, ntpA, atpA V/A-type H+/Na+-transporting ATPase subunit A 3.6.3.14 3.6.3.15 Metabolism--Global and overview maps--Metabolic pathways|Metabolism--Energy metabolism--Oxidative phosphorylation}	{COG1155 Archaeal/vacuolar-type H+-ATPase catalytic subunit A/Vma1 C Energy production and conversion}	{VATA_METKA V-type ATP synthase alpha chain OS=Methanopyrus kandleri (strain AV19 / DSM 6324 / JCM 9639 / NBRC 100938) GN=atpA PE=3 SV=1}	{ATP synthase alpha/beta family, nucleotide-binding domain}
C5.bin.12.faGL000929	{NADH dehydrogenase [delta proteobacterium ML8_D]}	{K00335 nuoF NADH-quinone oxidoreductase subunit F 1.6.5.3 Metabolism--Global and overview maps--Metabolic pathways|Metabolism--Energy metabolism--Oxidative phosphorylation}	{COG1145 Ferredoxin C Energy production and conversion}	{HNDC_DESFR NADP-reducing hydrogenase subunit HndC OS=Desulfovibrio fructosivorans GN=hndC PE=1 SV=1}	{Respiratory-chain NADH dehydrogenase 51 Kd subunit}
C5.bin.12.faGL001061	{V-type ATP synthase subunit D [Candidatus Heimdallarchaeota archaeon AB_125]}	{K02120 ATPVD, ntpD, atpD V/A-type H+/Na+-transporting ATPase subunit D -- Metabolism--Global and overview maps--Metabolic pathways|Metabolism--Energy metabolism--Oxidative phosphorylation}	{COG1394 Archaeal/vacuolar-type H+-ATPase subunit D/Vma8 C Energy production and conversion}	{VATD_PYRAB V-type ATP synthase subunit D OS=Pyrococcus abyssi (strain GE5 / Orsay) GN=atpD PE=3 SV=1}	{ATP synthase subunit D}
C5.bin.12.faGL001594	{MULTISPECIES: pyrophosphatase PpaX [Bacillaceae]}	{K06019 ppaX pyrophosphatase PpaX 3.6.1.1 Metabolism--Energy metabolism--Oxidative phosphorylation}	{COG0546 Phosphoglycolate phosphatase, HAD superfamily C Energy production and conversion}	{PPAX_BACHD Pyrophosphatase PpaX OS=Bacillus halodurans (strain ATCC BAA-125 / DSM 18197 / FERM 7344 / JCM 9153 / C-125) GN=ppaX PE=3 SV=1}	{Haloacid dehalogenase-like hydrolase}
C5.bin.12.faGL001825	{putative K(+)-stimulated pyrophosphate-energized sodium pump [Lokiarchaeum sp. GC14_75]}	{K15987 hppA K(+)-stimulated pyrophosphate-energized sodium pump 3.6.1.1 Metabolism--Energy metabolism--Oxidative phosphorylation}	{COG3808 Na+ or H+-translocating membrane pyrophosphatase C Energy production and conversion}	{HPPA_CLOTE Putative K(+)-stimulated pyrophosphate-energized sodium pump OS=Clostridium tetani (strain Massachusetts / E88) GN=hppA PE=3 SV=1}	{Inorganic H+ pyrophosphatase}
C5.bin.12.faGL001826	{putative K(+)-stimulated pyrophosphate-energized sodium pump [Lokiarchaeum sp. GC14_75]}	{K15987 hppA K(+)-stimulated pyrophosphate-energized sodium pump 3.6.1.1 Metabolism--Energy metabolism--Oxidative phosphorylation}	{COG3808 Na+ or H+-translocating membrane pyrophosphatase C Energy production and conversion}	{HPPA_CARHZ K(+)-stimulated pyrophosphate-energized sodium pump OS=Carboxydothermus hydrogenoformans (strain ATCC BAA-161 / DSM 6008 / Z-2901) GN=hppA PE=1 SV=1}	{Inorganic H+ pyrophosphatase}
C5.bin.12.faGL002737	{Fumarate reductase iron-sulfur subunit [Candidatus Heimdallarchaeota archaeon AB_125]}	{K00240 sdhB, frdB succinate dehydrogenase / fumarate reductase, iron-sulfur subunit 1.3.5.1 1.3.5.4 Metabolism--Energy metabolism--Carbon fixation pathways in prokaryotes|Metabolism--Carbohydrate metabolism--Citrate cycle (TCA cycle)|Metabolism--Global and overview maps--Microbial metabolism in diverse environments|Metabolism--Global and overview maps--Biosynthesis of antibiotics|Metabolism--Glo…	{COG0479 Succinate dehydrogenase/fumarate reductase, Fe-S protein subunit C Energy production and conversion}	{NA}	{2Fe-2S iron-sulfur cluster binding domain}
C5.bin.12.faGL002738	{Succinate dehydrogenase flavoprotein subunit [Lokiarchaeum sp. GC14_75]}	{K00239 sdhA, frdA succinate dehydrogenase / fumarate reductase, flavoprotein subunit 1.3.5.1 1.3.5.4 Metabolism--Energy metabolism--Carbon fixation pathways in prokaryotes|Metabolism--Carbohydrate metabolism--Citrate cycle (TCA cycle)|Metabolism--Global and overview maps--Microbial metabolism in diverse environments|Human Diseases--Infectious diseases: Bacterial--Legionellosis|Metabolism--Global…	{COG1053 Succinate dehydrogenase/fumarate reductase, flavoprotein subunit C Energy production and conversion}	{SDHA_SCHPO Probable succinate dehydrogenase [ubiquinone] flavoprotein subunit, mitochondrial OS=Schizosaccharomyces pombe (strain 972 / ATCC 24843) GN=sdh1 PE=2 SV=1}	{FAD binding domain}
C5.bin.12.faGL002852	{4Fe-4S ferredoxin iron-sulfur binding domain protein, partial [Methanotorris formicicus Mc-S-70]}	{K00338 nuoI NADH-quinone oxidoreductase subunit I 1.6.5.3 Metabolism--Global and overview maps--Metabolic pathways|Metabolism--Energy metabolism--Oxidative phosphorylation}	{COG1143 Formate hydrogenlyase subunit 6/NADH:ubiquinone oxidoreductase 23 kD subunit (chain I) C Energy production and conversion}	{NUOI_BUCAP NADH-quinone oxidoreductase subunit I OS=Buchnera aphidicola subsp. Schizaphis graminum (strain Sg) GN=nuoI PE=3 SV=1}	{4Fe-4S binding domain}
C5.bin.12.faGL002997	{hypothetical protein HeimAB125_10210, partial [Candidatus Heimdallarchaeota archaeon AB_125]}	{K06019 ppaX pyrophosphatase PpaX 3.6.1.1 Metabolism--Energy metabolism--Oxidative phosphorylation}	{COG0546 Phosphoglycolate phosphatase, HAD superfamily C Energy production and conversion}	{PPAX_CLOPE Putative pyrophosphatase PpaX OS=Clostridium perfringens (strain 13 / Type A) GN=ppaX PE=3 SV=1}	{Haloacid dehalogenase-like hydrolase}
C5.bin.12.faGL003039	{inorganic pyrophosphatase [Methanothermobacter thermautotrophicus]}	{K01507 ppa inorganic pyrophosphatase 3.6.1.1 Metabolism--Energy metabolism--Oxidative phosphorylation}	{COG0221 Inorganic pyrophosphatase CP Energy production and conversion;Inorganic ion transport and metabolism}	{IPYR_METTH Inorganic pyrophosphatase OS=Methanothermobacter thermautotrophicus (strain ATCC 29096 / DSM 1053 / JCM 10044 / NBRC 100330 / Delta H) GN=ppa PE=3 SV=1}	{Inorganic pyrophosphatase}
C5.bin.5.faGL00011	{4Fe-4S dicluster domain-containing protein [Candidatus Heimdallarchaeota archaeon]}	{K00338 nuoI; NADH-quinone oxidoreductase subunit I [EC:7.1.1.2]}	{NA}	{Uncharacterized polyferredoxin-like protein MJ0514.2}	{NA}
C5.bin.5.faGL00056	{hypothetical protein E3J43_06700 [Candidatus Heimdallarchaeota archaeon]}	{K00342 nuoM; NADH-quinone oxidoreductase subunit M [EC:7.1.1.2]}	{NA}	{NA}	{NA}
C5.bin.5.faGL00148	{V-type ATP synthase subunit F [Candidatus Heimdallarchaeota archaeon AB_125]}	{K02122 ATPVF; V/A-type H+/Na+-transporting ATPase subunit F}	{NA}	{NA}	{NA}
C5.bin.5.faGL00441	{V-type ATP synthase subunit E [Candidatus Heimdallarchaeota archaeon AB_125]}	{K02150 ATPeV1E; V-type H+-transporting ATPase subunit E}	{V-type proton ATPase subunit E}	{V-type ATP synthase subunit E (V-ATPase subunit E)}	{ATP synthase (E/31 kDa) subunit}
C5.bin.5.faGL00728	{Pyrophosphatase PpaX [Candidatus Heimdallarchaeota archaeon LC_2]}	{K06019 ppaX; pyrophosphatase PpaX [EC:3.6.1.1]}	{IA, variant 1}	{Bifunctional riboflavin kinase/FMN phosphatase [Includes: FMN phosphatase (EC 3.1.3.102) (FMN phosphohydrolase); Riboflavin kinase (EC 2.7.1.26) (Flavokinase)]}	{Haloacid dehalogenase-like hydrolase}
C5.bin.5.faGL00904	{hypothetical protein E3J43_08510, partial [Candidatus Heimdallarchaeota archaeon]}	{K02120 ATPVD; V/A-type H+/Na+-transporting ATPase subunit D}	{Produces ATP from ADP in the presence of a proton gradient across the membrane}	{NA}	{NA}
C5.bin.5.faGL00906	{hypothetical protein E3J43_08500 [Candidatus Heimdallarchaeota archaeon]}	{K02121 ATPVE; V/A-type H+/Na+-transporting ATPase subunit E}	{NA}	{NA}	{NA}
C5.bin.5.faGL01072	{NADH-quinone oxidoreductase subunit NuoK [Candidatus Heimdallarchaeota archaeon]}	{K00340 nuoK; NADH-quinone oxidoreductase subunit K [EC:7.1.1.2]}	{NDH-1 shuttles electrons from NADH, via FMN and iron- sulfur (Fe-S) centers, to quinones in the respiratory chain. The immediate electron acceptor for the enzyme in this species is believed to be a menaquinone. Couples the redox reaction to proton translocation (for every two electrons transferred, four hydrogen ions are translocated across the cytoplasmic membrane), and thus conserves the redox…	{NADH-quinone oxidoreductase subunit K (EC 7.1.1.-) (NADH dehydrogenase I subunit K) (NDH-1 subunit K)}	{NADH-ubiquinone/plastoquinone oxidoreductase chain 4L}
C5.bin.5.faGL01073	{hypothetical protein HeimAB125_01740 [Candidatus Heimdallarchaeota archaeon AB_125]}	{K00339 nuoJ; NADH-quinone oxidoreductase subunit J [EC:7.1.1.2]}	{NA}	{NA}	{NA}
C5.bin.5.faGL01075	{NADH-quinone oxidoreductase subunit H [Candidatus Heimdallarchaeota archaeon]}	{K00337 nuoH; NADH-quinone oxidoreductase subunit H [EC:7.1.1.2]}	{NADH ubiquinone oxidoreductase subunit 1 (Chain H)}	{NADH-quinone oxidoreductase subunit H (EC 7.1.1.-) (NADH dehydrogenase I subunit H) (NDH-1 subunit H)}	{NADH dehydrogenase}
C5.bin.5.faGL01349	{NADH-quinone oxidoreductase subunit L [Candidatus Heimdallarchaeota archaeon]}	{K00341 nuoL; NADH-quinone oxidoreductase subunit L [EC:7.1.1.2]}	{NADH-Ubiquinone oxidoreductase (complex I), chain 5 N-terminus}	{NADH-quinone oxidoreductase subunit L (EC 7.1.1.-) (NADH dehydrogenase I subunit L) (NDH-1 subunit L)}	{Proton-conducting membrane transporter}
C5.bin.5.faGL01359	{hypothetical protein HeimAB125_18580 [Candidatus Heimdallarchaeota archaeon AB_125]}	{K02123 ATPVI; V/A-type H+/Na+-transporting ATPase subunit I}	{V-type ATPase 116kDa subunit family}	{V-type ATP synthase subunit I (V-ATPase subunit I)}	{V-type ATPase 116kDa subunit family}
C5.bin.5.faGL01378	{V-type ATP synthase beta chain [Candidatus Heimdallarchaeota archaeon AB_125]}	{K02118 ATPVB; V/A-type H+/Na+-transporting ATPase subunit B}	{Produces ATP from ADP in the presence of a proton gradient across the membrane. The archaeal beta chain is a regulatory subunit}	{V-type ATP synthase beta chain (V-ATPase subunit B)}	{ATP synthase alpha/beta family, nucleotide-binding domain}
C5.bin.5.faGL01379	{V-type ATP synthase subunit A [Candidatus Heimdallarchaeota archaeon]}	{K02117 ATPVA; V/A-type H+/Na+-transporting ATPase subunit A [EC:7.1.2.2 7.2.2.1]}	{Produces ATP from ADP in the presence of a proton gradient across the membrane. The archaeal alpha chain is a catalytic subunit}	{V-type ATP synthase alpha chain (EC 7.1.2.2) (V-ATPase subunit A)}	{ATP synthase alpha/beta family, nucleotide-binding domain}
C5.bin.5.faGL01458	{NADH-quinone oxidoreductase subunit C [Candidatus Heimdallarchaeota archaeon]}	{NA}	{COG0852 NADH ubiquinone oxidoreductase 27 kD subunit}	{NADH-quinone oxidoreductase subunit B/C/D (EC 7.1.1.-) (NADH dehydrogenase I subunit B/C/D) (NDH-1 subunit B/C/D)}	{Respiratory-chain NADH dehydrogenase, 30 Kd subunit}
C5.bin.5.faGL01460	{Pyrophosphatase PpaX [Candidatus Heimdallarchaeota archaeon LC_2]}	{K06019 ppaX; pyrophosphatase PpaX [EC:3.6.1.1]}	{Hydrolyzes pyrophosphate formed during P-Ser-HPr dephosphorylation by HPrK P. Might play a role in controlling the intracellular pyrophosphate pool}	{N-acetylmuramic acid 6-phosphate phosphatase (MurNAc 6-phosphate phosphatase) (MurNAc-6P phosphatase) (EC 3.1.3.105)}	{Haloacid dehalogenase-like hydrolase}
C5.bin.5.faGL01485	{V-type ATP synthase subunit F [Candidatus Heimdallarchaeota archaeon]}	{NA}	{Produces ATP from ADP in the presence of a proton gradient across the membrane}	{V-type ATP synthase subunit F (V-ATPase subunit F)}	{ATP synthase (F/14-kDa) subunit}
C5.bin.5.faGL01991	{V-type ATP synthase subunit K [Candidatus Heimdallarchaeota archaeon]}	{K02124 ATPVK; V/A-type H+/Na+-transporting ATPase subunit K}	{NA}	{NA}	{NA}
H2.bin.2.faGL000204	{Membrane-associated ATPase C chain [Candidatus Heimdallarchaeota archaeon LC_2]}	{K02124 ATPVK, ntpK, atpK V/A-type H+/Na+-transporting ATPase subunit K -- Metabolism--Global and overview maps--Metabolic pathways|Metabolism--Energy metabolism--Oxidative phosphorylation}	{COG0636 FoF1-type ATP synthase, membrane subunit c/Archaeal/vacuolar-type H+-ATPase, subunit K C Energy production and conversion}	{ATPL_METJA Probable ATPase proteolipid chain OS=Methanocaldococcus jannaschii (strain ATCC 43067 / DSM 2661 / JAL-1 / JCM 10045 / NBRC 100440) GN=MJ0221 PE=3 SV=1}	{NA}
H2.bin.2.faGL000315	{cytochrome c oxidase subunit 2 [Candidatus Heimdallarchaeota archaeon LC_2]}	{K02275 coxB, ctaC cytochrome c oxidase subunit II 1.9.3.1 Metabolism--Global and overview maps--Metabolic pathways|Metabolism--Energy metabolism--Oxidative phosphorylation}	{COG1622 Heme/copper-type cytochrome/quinol oxidase, subunit 2 C Energy production and conversion}	{NA}	{NA}
H2.bin.2.faGL000316	{cytochrome c oxidase subunit 1 [Candidatus Heimdallarchaeota archaeon LC_2]}	{K02274 coxA, ctaD cytochrome c oxidase subunit I 1.9.3.1 Metabolism--Global and overview maps--Metabolic pathways|Metabolism--Energy metabolism--Oxidative phosphorylation}	{NA}	{NA}	Cytochrome C and Quinol oxidase polypeptide I
H2.bin.2.faGL000320	{V-type ATP synthase subunit F [Candidatus Heimdallarchaeota archaeon LC_2]}	{K02122 ATPVF, ntpF, atpF V/A-type H+/Na+-transporting ATPase subunit F -- Metabolism--Global and overview maps--Metabolic pathways|Metabolism--Energy metabolism--Oxidative phosphorylation}	{NA}	{NA}	{NA}
H2.bin.2.faGL000562	{Formate hydrogenlyase subunit 5 precursor [Candidatus Heimdallarchaeota archaeon LC_2]}	{K00333 nuoD NADH-quinone oxidoreductase subunit D 1.6.5.3 Metabolism--Global and overview maps--Metabolic pathways|Metabolism--Energy metabolism--Oxidative phosphorylation}	{COG3261 Ni,Fe-hydrogenase III large subunit C Energy production and conversion}	{NA}	{Respiratory-chain NADH dehydrogenase, 49 Kd subunit}
H2.bin.2.faGL000565	{NADH-quinone oxidoreductase subunit I [Candidatus Heimdallarchaeota archaeon LC_2]}	{K00338 nuoI NADH-quinone oxidoreductase subunit I 1.6.5.3 Metabolism--Global and overview maps--Metabolic pathways|Metabolism--Energy metabolism--Oxidative phosphorylation}	{COG1143 Formate hydrogenlyase subunit 6/NADH:ubiquinone oxidoreductase 23 kD subunit (chain I) C Energy production and conversion}	{NDUS8_MACFA NADH dehydrogenase [ubiquinone] iron-sulfur protein 8, mitochondrial OS=Macaca fascicularis GN=NDUFS8 PE=2 SV=1}	{NA}
H2.bin.2.faGL000568	{F(420)H(2) dehydrogenase subunit K [Candidatus Heimdallarchaeota archaeon LC_2]}	{K05576 ndhE NAD(P)H-quinone oxidoreductase subunit 4L 1.6.5.3 Metabolism--Global and overview maps--Metabolic pathways|Metabolism--Energy metabolism--Oxidative phosphorylation}	{COG0713 NADH:ubiquinone oxidoreductase subunit 11 or 4L (chain K) C Energy production and conversion}	{NU4LC_LEPBY NAD(P)H-quinone oxidoreductase subunit 4L OS=Leptolyngbya boryana GN=ndhE PE=3 SV=1}	{NA}
H2.bin.2.faGL000843	{NADP-reducing hydrogenase subunit HndA [Candidatus Heimdallarchaeota archaeon LC_2]}	{K00334 nuoE NADH-quinone oxidoreductase subunit E 1.6.5.3 Metabolism--Global and overview maps--Metabolic pathways|Metabolism--Energy metabolism--Oxidative phosphorylation}	{COG1905 NADH:ubiquinone oxidoreductase 24 kD subunit (chain E) C Energy production and conversion}	{NA}	{Thioredoxin-like [2Fe-2S] ferredoxin}
H2.bin.2.faGL000844	{NADP-reducing hydrogenase subunit HndC [Candidatus Heimdallarchaeota archaeon LC_2]}	{K00335 nuoF NADH-quinone oxidoreductase subunit F 1.6.5.3 Metabolism--Global and overview maps--Metabolic pathways|Metabolism--Energy metabolism--Oxidative phosphorylation}	{COG1894 NADH:ubiquinone oxidoreductase, NADH-binding 51 kD subunit (chain F) C Energy production and conversion}	{HNDC_DESFR NADP-reducing hydrogenase subunit HndC OS=Desulfovibrio fructosivorans GN=hndC PE=1 SV=1}	{Respiratory-chain NADH dehydrogenase 51 Kd subunit}
H2.bin.2.faGL000880	{F(420)H(2) dehydrogenase subunit A [Candidatus Heimdallarchaeota archaeon LC_2]}	{K00330 nuoA NADH-quinone oxidoreductase subunit A 1.6.5.3 Metabolism--Global and overview maps--Metabolic pathways|Metabolism--Energy metabolism--Oxidative phosphorylation}	{COG0838 NADH:ubiquinone oxidoreductase subunit 3 (chain A) C Energy production and conversion}	{NU3C_PROM3 NAD(P)H-quinone oxidoreductase subunit 3 OS=Prochlorococcus marinus (strain MIT 9303) GN=ndhC PE=3 SV=1}	NADH-ubiquinone/plastoquinone oxidoreductase, chain 3
H2.bin.2.faGL000881	{NADH-quinone oxidoreductase subunit C/D [Candidatus Heimdallarchaeota archaeon LC_2]}	{K00332 nuoC NADH-quinone oxidoreductase subunit C 1.6.5.3 Metabolism--Global and overview maps--Metabolic pathways|Metabolism--Energy metabolism--Oxidative phosphorylation}	{COG0852 NADH:ubiquinone oxidoreductase 27 kD subunit (chain C) C Energy production and conversion}	{NUOCD_HALVD NADH-quinone oxidoreductase subunit C/D OS=Haloferax volcanii (strain ATCC 29605 / DSM 3757 / JCM 8879 / NBRC 14742 / NCIMB 2012 / VKM B-1768 / DS2) GN=nuoCD PE=1 SV=1}	{Respiratory-chain NADH dehydrogenase, 30 Kd subunit}
H2.bin.2.faGL000882	{F(420)H(2) dehydrogenase subunit D [Candidatus Heimdallarchaeota archaeon LC_2]}	{K00333 nuoD NADH-quinone oxidoreductase subunit D 1.6.5.3 Metabolism--Global and overview maps--Metabolic pathways|Metabolism--Energy metabolism--Oxidative phosphorylation}	{COG0649 NADH:ubiquinone oxidoreductase 49 kD subunit (chain D) C Energy production and conversion}	{NUOD_DESRM NADH-quinone oxidoreductase subunit D OS=Desulfotomaculum reducens (strain MI-1) GN=nuoD PE=3 SV=1}	{Respiratory-chain NADH dehydrogenase, 49 Kd subunit}
H2.bin.2.faGL001125	{Heme A synthase [Candidatus Heimdallarchaeota archaeon LC_2]}	{K02259 COX15, ctaA cytochrome c oxidase assembly protein subunit 15 -- Environmental Information Processing--Signal transduction--Two-component system|Metabolism--Metabolism of cofactors and vitamins--Porphyrin and chlorophyll metabolism|Metabolism--Global and overview maps--Metabolic pathways|Metabolism--Energy metabolism--Oxidative phosphorylation|Metabolism--Global and overview maps--Biosynth…	{COG1612 Heme A synthase H Coenzyme transport and metabolism}	{CTAA_BACHD Heme A synthase OS=Bacillus halodurans (strain ATCC BAA-125 / DSM 18197 / FERM 7344 / JCM 9153 / C-125) GN=ctaA PE=3 SV=1}	{Cytochrome oxidase assembly protein}
H2.bin.2.faGL001133	{Succinate dehydrogenase flavoprotein subunit [Candidatus Heimdallarchaeota archaeon LC_2]}	{K00239 sdhA, frdA succinate dehydrogenase / fumarate reductase, flavoprotein subunit 1.3.5.1 1.3.5.4 Metabolism--Energy metabolism--Carbon fixation pathways in prokaryotes|Metabolism--Carbohydrate metabolism--Citrate cycle (TCA cycle)|Metabolism--Global and overview maps--Microbial metabolism in diverse environments|Human Diseases--Infectious diseases: Bacterial--Legionellosis|Metabolism--Global…	{COG1053 Succinate dehydrogenase/fumarate reductase, flavoprotein subunit C Energy production and conversion}	{TFRA_METTM Fumarate reductase (CoM/CoB) subunit A OS=Methanothermobacter marburgensis (strain ATCC BAA-927 / DSM 2133 / JCM 14651 / NBRC 100331 / OCM 82 / Marburg) GN=tfrA PE=1 SV=1}	{FAD binding domain}
H2.bin.2.faGL001198	{Membrane-associated ATPase C chain [Candidatus Heimdallarchaeota archaeon LC_2]}	{K02124 ATPVK, ntpK, atpK V/A-type H+/Na+-transporting ATPase subunit K -- Metabolism--Global and overview maps--Metabolic pathways|Metabolism--Energy metabolism--Oxidative phosphorylation}	{COG0636 FoF1-type ATP synthase, membrane subunit c/Archaeal/vacuolar-type H+-ATPase, subunit K C Energy production and conversion}	{ATPL_METJA Probable ATPase proteolipid chain OS=Methanocaldococcus jannaschii (strain ATCC 43067 / DSM 2661 / JAL-1 / JCM 10045 / NBRC 100440) GN=MJ0221 PE=3 SV=1}	{NA}
H2.bin.2.faGL001291	{Protoheme IX farnesyltransferase 2 [Candidatus Heimdallarchaeota archaeon LC_2]}	{K02257 COX10, ctaB, cyoE heme o synthase 2.5.1.141 Metabolism--Metabolism of cofactors and vitamins--Porphyrin and chlorophyll metabolism|Metabolism--Global and overview maps--Metabolic pathways|Metabolism--Energy metabolism--Oxidative phosphorylation|Metabolism--Global and overview maps--Biosynthesis of secondary metabolites}	{COG0109 Polyprenyltransferase (heme O synthase) HI Coenzyme transport and metabolism;Lipid transport and metabolism}	{COXX_STRCO Protoheme IX farnesyltransferase OS=Streptomyces coelicolor (strain ATCC BAA-471 / A3(2) / M145) GN=ctaB PE=3 SV=2}	{UbiA prenyltransferase family}
H2.bin.2.faGL001403	{NADH-quinone oxidoreductase subunit I [Candidatus Heimdallarchaeota archaeon LC_2]}	{K00338 nuoI NADH-quinone oxidoreductase subunit I 1.6.5.3 Metabolism--Global and overview maps--Metabolic pathways|Metabolism--Energy metabolism--Oxidative phosphorylation}	{COG1143 Formate hydrogenlyase subunit 6/NADH:ubiquinone oxidoreductase 23 kD subunit (chain I) C Energy production and conversion}	{NUOI1_KORVE NADH-quinone oxidoreductase subunit I 1 OS=Koribacter versatilis (strain Ellin345) GN=nuoI1 PE=3 SV=1}	{NA}
H2.bin.2.faGL002603	{V-type ATP synthase beta chain [Candidatus Heimdallarchaeota archaeon LC_2]}	{K02118 ATPVB, ntpB, atpB V/A-type H+/Na+-transporting ATPase subunit B -- Metabolism--Global and overview maps--Metabolic pathways|Metabolism--Energy metabolism--Oxidative phosphorylation}	{COG1156 Archaeal/vacuolar-type H+-ATPase subunit B/Vma2 C Energy production and conversion}	{VATB_THEON V-type ATP synthase beta chain OS=Thermococcus onnurineus (strain NA1) GN=atpB PE=3 SV=1}	{NA}
H2.bin.2.faGL002619	{NADH-quinone oxidoreductase subunit 6 [Candidatus Heimdallarchaeota archaeon LC_2]}	{K00331 nuoB NADH-quinone oxidoreductase subunit B 1.6.5.3 Metabolism--Global and overview maps--Metabolic pathways|Metabolism--Energy metabolism--Oxidative phosphorylation}	{COG0377 NADH:ubiquinone oxidoreductase 20 kD subunit (chhain B) or related Fe-S oxidoreductase C Energy production and conversion}	{NUOB_BREBN NADH-quinone oxidoreductase subunit B OS=Brevibacillus brevis (strain 47 / JCM 6285 / NBRC 100599) GN=nuoB PE=3 SV=1}	{NADH ubiquinone oxidoreductase, 20 Kd subunit}
H2.bin.2.faGL003872	{Fumarate reductase iron-sulfur subunit [Candidatus Heimdallarchaeota archaeon LC_2]}	{K00240 sdhB, frdB succinate dehydrogenase / fumarate reductase, iron-sulfur subunit 1.3.5.1 1.3.5.4 Metabolism--Energy metabolism--Carbon fixation pathways in prokaryotes|Metabolism--Carbohydrate metabolism--Citrate cycle (TCA cycle)|Metabolism--Global and overview maps--Microbial metabolism in diverse environments|Metabolism--Global and overview maps--Biosynthesis of antibiotics|Metabolism--Glo…	{COG0479 Succinate dehydrogenase/fumarate reductase, Fe-S protein subunit C Energy production and conversion}	{NA}	{2Fe-2S iron-sulfur cluster binding domain}
H2.bin.2.faGL003873	{Fumarate reductase flavoprotein subunit [Candidatus Heimdallarchaeota archaeon LC_2]}	{K00239 sdhA, frdA succinate dehydrogenase / fumarate reductase, flavoprotein subunit 1.3.5.1 1.3.5.4 Metabolism--Energy metabolism--Carbon fixation pathways in prokaryotes|Metabolism--Carbohydrate metabolism--Citrate cycle (TCA cycle)|Metabolism--Global and overview maps--Microbial metabolism in diverse environments|Human Diseases--Infectious diseases: Bacterial--Legionellosis|Metabolism--Global…	{COG1053 Succinate dehydrogenase/fumarate reductase, flavoprotein subunit C Energy production and conversion}	{TFRA_METTM Fumarate reductase (CoM/CoB) subunit A OS=Methanothermobacter marburgensis (strain ATCC BAA-927 / DSM 2133 / JCM 14651 / NBRC 100331 / OCM 82 / Marburg) GN=tfrA PE=1 SV=1}	{FAD binding domain}
H2.bin.2.faGL003938	{putative K(+)-stimulated pyrophosphate-energized sodium pump [Candidatus Heimdallarchaeota archaeon LC_2]}	{K15987 hppA K(+)-stimulated pyrophosphate-energized sodium pump 3.6.1.1 Metabolism--Energy metabolism--Oxidative phosphorylation}	{COG3808 Na+ or H+-translocating membrane pyrophosphatase C Energy production and conversion}	{HPPA_CALS4 K(+)-insensitive pyrophosphate-energized proton pump OS=Caldanaerobacter subterraneus subsp. tengcongensis (strain DSM 15242 / JCM 11007 / NBRC 100824 / MB4) GN=hppA PE=3 SV=1}	{Inorganic H+ pyrophosphatase}
H2.bin.2.faGL003973	{NADH-quinone oxidoreductase subunit H [Candidatus Heimdallarchaeota archaeon LC_2]}	{K00337 nuoH NADH-quinone oxidoreductase subunit H 1.6.5.3 Metabolism--Global and overview maps--Metabolic pathways|Metabolism--Energy metabolism--Oxidative phosphorylation}	{COG1005 NADH:ubiquinone oxidoreductase subunit 1 (chain H) C Energy production and conversion}	{NU1C_PROMT NAD(P)H-quinone oxidoreductase subunit 1 OS=Prochlorococcus marinus (strain NATL2A) GN=ndhA PE=3 SV=1}	{NADH dehydrogenase}
H2.bin.2.faGL003975	{NADH-quinone oxidoreductase subunit K [Candidatus Heimdallarchaeota archaeon LC_2]}	{K00340 nuoK NADH-quinone oxidoreductase subunit K 1.6.5.3 Metabolism--Global and overview maps--Metabolic pathways|Metabolism--Energy metabolism--Oxidative phosphorylation}	{COG0713 NADH:ubiquinone oxidoreductase subunit 11 or 4L (chain K) C Energy production and conversion}	{NUOK_BREBN NADH-quinone oxidoreductase subunit K OS=Brevibacillus brevis (strain 47 / JCM 6285 / NBRC 100599) GN=nuoK PE=3 SV=1}	{NA}
H2.bin.2.faGL003976	{F(420)H(2) dehydrogenase subunit L [Candidatus Heimdallarchaeota archaeon LC_2]}	{K05577 ndhF NAD(P)H-quinone oxidoreductase subunit 5 1.6.5.3 Metabolism--Global and overview maps--Metabolic pathways|Metabolism--Energy metabolism--Oxidative phosphorylation}	{COG1009 NADH:ubiquinone oxidoreductase subunit 5 (chain L)/Multisubunit Na+/H+ antiporter, MnhA subunit CP Energy production and conversion;Inorganic ion transport and metabolism}	{NU5C_PHYPA NAD(P)H-quinone oxidoreductase subunit 5, chloroplastic OS=Physcomitrella patens subsp. patens GN=ndhF PE=3 SV=1}	{Proton-conducting membrane transporter}
H2.bin.2.faGL004003	{F(420)H(2) dehydrogenase subunit M [Candidatus Heimdallarchaeota archaeon LC_2]}	{K00342 nuoM NADH-quinone oxidoreductase subunit M 1.6.5.3 Metabolism--Global and overview maps--Metabolic pathways|Metabolism--Energy metabolism--Oxidative phosphorylation}	{COG1008 NADH:ubiquinone oxidoreductase subunit 4 (chain M) C Energy production and conversion}	{FPOM_METMA F(420)H(2) dehydrogenase subunit M OS=Methanosarcina mazei (strain ATCC BAA-159 / DSM 3647 / Goe1 / Go1 / JCM 11833 / OCM 88) GN=fpoM PE=1 SV=1}	{Proton-conducting membrane transporter}

## Sheet: Oxidation resistance
Dataset S6 Function genes annotation of Heimdallarchaeia MAGs by NR, KEGG, COG/eggNOG, SwissProt and Pfam Datasets used for Figure 5 in the main text and Supplementary information: Figures S5 and S6.
Gene_id	{NR}	{KEGG}	{COG/eggNOG}	{SwissProt}	{Pfam}
C1.bin.1.faGL00226	{alkyl hydroperoxide reductase [Candidatus Pacearchaeota archaeon CG10_big_fil_rev_8_21_14_0_10_30_48]}	{K03564 BCP; thioredoxin-dependent peroxiredoxin [EC:1.11.1.24]}	{alkyl hydroperoxide reductase Thiol specific antioxidant Mal allergen}	{Putative peroxiredoxin MT2597 (EC 1.11.1.24) (Bacterioferritin comigratory protein) (Thioredoxin peroxidase) (Thioredoxin-dependent peroxiredoxin MT2597)}	{AhpC/TSA family}
C1.bin.1.faGL00449	{rubrerythrin family protein [Candidatus Heimdallarchaeota archaeon]}	{NA}	{Rubrerythrin}	{Putative rubrerythrin}	{Rubrerythrin}
C1.bin.1.faGL01730	{thioredoxin-dependent thiol peroxidase [Proteobacteria bacterium]}	{K03564 BCP; thioredoxin-dependent peroxiredoxin [EC:1.11.1.24]}	{bacterioferritin comigratory protein}	{Peroxiredoxin Bcp (EC 1.11.1.24) (Bacterioferritin comigratory protein) (Thioredoxin peroxidase) (Thioredoxin-dependent peroxiredoxin Bcp)}	{AhpC/TSA family}
C1.bin.1.faGL02207	{OsmC family peroxiredoxin [Candidatus Heimdallarchaeota archaeon]}	{NA}	{NA}	{OsmC-like protein}	{NA}
C1.bin.2.faGL00815	{rubrerythrin family protein [Candidatus Heimdallarchaeota archaeon]}	{NA}	{PFAM Rubrerythrin}	{Putative rubrerythrin}	{Rubrerythrin}
C1.bin.2.faGL00845	{hypothetical protein CEE45_15000 [Candidatus Heimdallarchaeota archaeon B3_Heim]}	{K03564 BCP; thioredoxin-dependent peroxiredoxin [EC:1.11.1.24]}	{alkyl hydroperoxide reductase Thiol specific antioxidant Mal allergen}	{NA}	{AhpC/TSA family}
C1.bin.2.faGL00950	{superoxide reductase [Chloroflexi bacterium]}	{K05919 dfx; superoxide reductase [EC:1.15.1.2]}	{PFAM Desulfoferrodoxin, ferrous iron-binding region}	{Putative superoxide reductase (SOR) (EC 1.15.1.2)}	{Desulfoferrodoxin}
C1.bin.20.faGL00039	{carboxymuconolactone decarboxylase family protein [Candidatus Heimdallarchaeota archaeon]}	{NA}	{Antioxidant protein with alkyl hydroperoxidase activity. Required for the reduction of the AhpC active site cysteine residues and for the regeneration of the AhpC enzyme activity}	{NA}	{NA}
C1.bin.20.faGL01358	{desulfoferrodoxin [Spirochaeta cellobiosiphila]}	{K05919 dfx; superoxide reductase [EC:1.15.1.2]}	{PFAM Desulfoferrodoxin ferrous iron-binding region}	{Desulfoferrodoxin homolog (Dfx)}	{Desulfoferrodoxin}
C1.bin.20.faGL01359	{rubrerythrin family protein [candidate division KSB1 bacterium]}	{NA}	{Rubrerythrin}	{Rubrerythrin-2 (Rr 2) (NADH peroxidase) (NPXase) (Npx) (EC 1.11.1.1)}	{Rubrerythrin}
C1.bin.20.faGL01359	{rubrerythrin family protein [candidate division KSB1 bacterium]}	{NA}	{Rubrerythrin}	{Rubrerythrin-2 (Rr 2) (NADH peroxidase) (NPXase) (Npx) (EC 1.11.1.1)}	{Rubrerythrin}
C1.bin.20.faGL01669	{thioredoxin-disulfide reductase [Thermoprotei archaeon]}	{K03387 ahpF; NADH-dependent peroxiredoxin subunit F [EC:1.8.1.-]}	{alkyl hydroperoxide reductase}	{Alkyl hydroperoxide reductase subunit F (EC 1.8.1.-)}	{NA}
C1.bin.21.faGL00508	{rubrerythrin family protein [Candidatus Heimdallarchaeota archaeon]}	{NA}	{NA}	{Putative rubrerythrin}	{Rubrerythrin}
C1.bin.21.faGL00959	{peroxiredoxin [Candidatus Lokiarchaeota archaeon]}	{K03386 PRDX2_4; peroxiredoxin 2/4 [EC:1.11.1.24]}	{NA}	{Peroxiredoxin (EC 1.11.1.24) (Thioredoxin peroxidase) (Thioredoxin-dependent peroxiredoxin)}	{AhpC/TSA family}
C1.bin.21.faGL01058	{redoxin domain-containing protein [candidate division TA06 bacterium]}	{NA}	{NA}	{Peroxiredoxin bcp1 (Prx) (EC 1.11.1.24) (Bacterioferritin comigratory protein 1) (BCP) (Nuclear thiol peroxidase) (nTPx) (Thioredoxin peroxidase) (Thioredoxin-dependent peroxiredoxin bcp1)}	{AhpC/TSA family}
C1.bin.21.faGL01059	{thiol peroxidase, Bcp-type [Hydrogenimonas sp.]}	{K03564 BCP; thioredoxin-dependent peroxiredoxin [EC:1.11.1.24]}	{NA}	{Peroxiredoxin Bcp (EC 1.11.1.24) (Bacterioferritin comigratory protein) (Thioredoxin peroxidase) (Thioredoxin-dependent peroxiredoxin Bcp)}	{AhpC/TSA family}
C1.bin.21.faGL01164	{Neelaredoxin, partial [Candidatus Heimdallarchaeota archaeon AB_125]}	{K05919 dfx; superoxide reductase [EC:1.15.1.2]}	{NA}	{Putative superoxide reductase (SOR) (EC 1.15.1.2)}	{Desulfoferrodoxin}
C1.bin.21.faGL01194	{OsmC family peroxiredoxin [Candidatus Heimdallarchaeota archaeon]}	{NA}	{NA}	{NA}	{NA}
C1.bin.21.faGL01991	{hypothetical protein AUJ41_02035 [Candidatus Pacebacteria bacterium CG1_02_43_31]}	{K03564 BCP; thioredoxin-dependent peroxiredoxin [EC:1.11.1.24]}	{NA}	{Peroxiredoxin DOT5 (Prx) (EC 1.11.1.24) (Disrupter of telomere silencing protein 5) (Nuclear thiol peroxidase) (nTPx) (Thioredoxin peroxidase) (Thioredoxin-dependent peroxiredoxin DOT5)}	{AhpC/TSA family}
C1.bin.21.faGL01992	{DUF917 domain-containing protein [Candidatus Heimdallarchaeota archaeon]}	{K09703 uncharacterized protein}	{NA}	{Peroxiredoxin DOT5 (Prx) (EC 1.11.1.24) (Disrupter of telomere silencing protein 5) (Nuclear thiol peroxidase) (nTPx) (Thioredoxin peroxidase) (Thioredoxin-dependent peroxiredoxin DOT5)}	{Protein of unknown function DUF917, C-terminal}
C1.bin.21.faGL02538	{peroxiredoxin family protein [Candidatus Heimdallarchaeota archaeon]}	{NA}	{NA}	{Uncharacterized protein YrkE}	{NA}
C1.bin.76.faGL00117	{AhpC/TSA family protein [Sulfurirhabdus autotrophica]}	{K03564 BCP; thioredoxin-dependent peroxiredoxin [EC:1.11.1.24]}	{alkyl hydroperoxide reductase Thiol specific antioxidant Mal allergen}	{Peroxiredoxin Q, chloroplastic (EC 1.11.1.24) (Thioredoxin peroxidase) (Thioredoxin-dependent peroxiredoxin Q)}	{AhpC/TSA family}
C1.bin.76.faGL00195	{Rubrerythrin-1 [Candidatus Heimdallarchaeota archaeon AB_125]}	{NA}	{Rubrerythrin}	{Putative rubrerythrin}	{Rubrerythrin}
C1.bin.76.faGL00797	{OsmC family peroxiredoxin [Candidatus Heimdallarchaeota archaeon]}	{NA}		{OsmC-like protein}	{NA}
C1.bin.76.faGL01369	{rubrerythrin [Candidatus Heimdallarchaeota archaeon B3_Heim]}	{NA}	{transferase activity, transferring glycosyl groups}	{NA}	{NA}
C1.bin.76.faGL02296	{peroxiredoxin [Candidatus Heimdallarchaeota archaeon]}	{K03564 BCP; thioredoxin-dependent peroxiredoxin [EC:1.11.1.24]}	{bacterioferritin comigratory protein}	{Putative peroxiredoxin bcp (EC 1.11.1.24) (Bacterioferritin comigratory protein) (Thioredoxin peroxidase) (Thioredoxin-dependent peroxiredoxin Bcp)}	{AhpC/TSA family}
C1.bin.76.faGL02297	{thioredoxin-dependent thiol peroxidase [Epsilonproteobacteria bacterium 4484_20]}	{K03564 BCP; thioredoxin-dependent peroxiredoxin [EC:1.11.1.24]}	{bacterioferritin comigratory protein}	{Peroxiredoxin Bcp (EC 1.11.1.24) (Bacterioferritin comigratory protein) (Thioredoxin peroxidase) (Thioredoxin-dependent peroxiredoxin Bcp)}	{AhpC/TSA family}
C1.bin.76.faGL02298	{peroxiredoxin [Thermococcus onnurineus]}	{NA}	{SCO1/SenC}	{Peroxiredoxin (EC 1.11.1.24) (Thioredoxin peroxidase) (Thioredoxin-dependent peroxiredoxin)}	{AhpC/TSA family}
C2.bin.3.faGL000498	{Neelaredoxin, partial [Candidatus Heimdallarchaeota archaeon AB_125]}	{K05919 dfx superoxide reductase 1.15.1.2 --}	{COG2033 Desulfoferrodoxin, superoxide reductase-like (SORL) domain C Energy production and conversion}	{SOR_ARCFU Putative superoxide reductase OS=Archaeoglobus fulgidus (strain ATCC 49558 / VC-16 / DSM 4304 / JCM 9628 / NBRC 100126) GN=AF_0344 PE=1 SV=1}	{Desulfoferrodoxin}
C2.bin.3.faGL000705	{Rubrerythrin-1 [Candidatus Heimdallarchaeota archaeon AB_125]}	{NA}	{COG1592 Rubrerythrin C Energy production and conversion}	{RUBY_METJA Putative rubrerythrin OS=Methanocaldococcus jannaschii (strain ATCC 43067 / DSM 2661 / JAL-1 / JCM 10045 / NBRC 100440) GN=MJ0734 PE=3 SV=1}	{Rubrerythrin}
C2.bin.3.faGL001480	{peroxiredoxin [Methanolacinia petrolearia]}	{K03564 BCP, PRXQ, DOT5 peroxiredoxin Q/BCP 1.11.1.15 --}	{COG1225 Peroxiredoxin O Posttranslational modification, protein turnover, chaperones}	{BCP_HELPJ Putative peroxiredoxin bcp OS=Helicobacter pylori (strain J99 / ATCC 700824) GN=bcp PE=3 SV=1}	{NA}
C2.bin.3.faGL002148	{hypothetical protein HeimAB125_08720, partial [Candidatus Heimdallarchaeota archaeon AB_125]}	{K07092 K07092 uncharacterized protein -- --}	{COG2044 Predicted peroxiredoxin R General function prediction only}	{NA}	{NA}
C2.bin.3.faGL002149	{hypothetical protein HeimAB125_08730 [Candidatus Heimdallarchaeota archaeon AB_125]}	{NA}	{COG2210 Peroxiredoxin family protein C Energy production and conversion}	{DSRE2_ALLVD Sulfur carrier protein DsrE2 OS=Allochromatium vinosum (strain ATCC 17899 / DSM 180 / NBRC 103801 / NCIMB 10441 / D) GN=dsrE2 PE=1 SV=1}	{DsrE/DsrF/DrsH-like family}
C2.bin.3.faGL002179	{peroxiredoxin [Halothermothrix orenii]}	{K03386 PRDX2_4, ahpC peroxiredoxin (alkyl hydroperoxide reductase subunit C) 1.11.1.15 Cellular Processes--Cell growth and death--Apoptosis - fly}	{COG0450 Alkyl hydroperoxide reductase subunit AhpC (peroxiredoxin) V Defense mechanisms}	{TDXH_THEMA Peroxiredoxin OS=Thermotoga maritima (strain ATCC 43589 / MSB8 / DSM 3109 / JCM 10099) GN=TM_0807 PE=3 SV=1}	{AhpC/TSA family}
C4.bin.14.faGL000216	{thioredoxin-dependent thiol peroxidase [Nitratifractor salsuginis]}	{K03564 BCP, PRXQ, DOT5 peroxiredoxin Q/BCP 1.11.1.15 --}	{COG1225 Peroxiredoxin O Posttranslational modification, protein turnover, chaperones}	{BCP_BACSU Putative peroxiredoxin YgaF OS=Bacillus subtilis (strain 168) GN=ygaF PE=3 SV=1}	{AhpC/TSA family}
C4.bin.14.faGL000217	{thioredoxin peroxidase [Candidatus Aminicenantes bacterium RBG_16_63_14]}	{K03386 PRDX2_4, ahpC peroxiredoxin (alkyl hydroperoxide reductase subunit C) 1.11.1.15 Cellular Processes--Cell growth and death--Apoptosis - fly}	{COG1225 Peroxiredoxin O Posttranslational modification, protein turnover, chaperones}	{NA}	{AhpC/TSA family}
C4.bin.14.faGL000938	{Neelaredoxin, partial [Candidatus Heimdallarchaeota archaeon AB_125]}	{K05919 dfx superoxide reductase 1.15.1.2 --}	{COG2033 Desulfoferrodoxin, superoxide reductase-like (SORL) domain C Energy production and conversion}	{SOR_ARCFU Putative superoxide reductase OS=Archaeoglobus fulgidus (strain ATCC 49558 / VC-16 / DSM 4304 / JCM 9628 / NBRC 100126) GN=AF_0344 PE=1 SV=1}	{Desulfoferrodoxin}
C4.bin.14.faGL001236	{Coenzyme A disulfide reductase [Candidatus Heimdallarchaeota archaeon AB_125]}	{NA}	{COG2210 Peroxiredoxin family protein C Energy production and conversion}	{NA}	{NA}
C4.bin.14.faGL002001	{Rubrerythrin-1 [Candidatus Heimdallarchaeota archaeon AB_125]}	{NA}	{COG1592 Rubrerythrin C Energy production and conversion}	{RUBY_METJA Putative rubrerythrin OS=Methanocaldococcus jannaschii (strain ATCC 43067 / DSM 2661 / JAL-1 / JCM 10045 / NBRC 100440) GN=MJ0734 PE=3 SV=1}	{Rubrerythrin}
C4.bin.14.faGL002691	{hypothetical protein HeimAB125_08720, partial [Candidatus Heimdallarchaeota archaeon AB_125]}	{K07092 K07092 uncharacterized protein -- --}	{COG2044 Predicted peroxiredoxin R General function prediction only}	{NA}	{NA}
C4.bin.14.faGL002692	{hypothetical protein HeimAB125_08730 [Candidatus Heimdallarchaeota archaeon AB_125]}	{NA}	{COG2210 Peroxiredoxin family protein C Energy production and conversion}	{DSRE2_ALLVD Sulfur carrier protein DsrE2 OS=Allochromatium vinosum (strain ATCC 17899 / DSM 180 / NBRC 103801 / NCIMB 10441 / D) GN=dsrE2 PE=1 SV=1}	{DsrE/DsrF/DrsH-like family}
C4.bin.14.faGL002710	{peroxiredoxin [Halothermothrix orenii]}	{K03386 PRDX2_4, ahpC peroxiredoxin (alkyl hydroperoxide reductase subunit C) 1.11.1.15 Cellular Processes--Cell growth and death--Apoptosis - fly}	{COG0450 Alkyl hydroperoxide reductase subunit AhpC (peroxiredoxin) V Defense mechanisms}	{TDXH_THEMA Peroxiredoxin OS=Thermotoga maritima (strain ATCC 43589 / MSB8 / DSM 3109 / JCM 10099) GN=TM_0807 PE=3 SV=1}	{AhpC/TSA family}
C4.bin.22.faGL000358	{hypothetical protein HeimAB125_08720, partial [Candidatus Heimdallarchaeota archaeon AB_125]}	{NA}	{COG2044 Predicted peroxiredoxin R General function prediction only}	{NA}	{NA}
C4.bin.22.faGL000359	{hypothetical protein HeimAB125_08730 [Candidatus Heimdallarchaeota archaeon AB_125]}	{NA}	{COG2210 Peroxiredoxin family protein C Energy production and conversion}	{DSRE2_ALLVD Sulfur carrier protein DsrE2 OS=Allochromatium vinosum (strain ATCC 17899 / DSM 180 / NBRC 103801 / NCIMB 10441 / D) GN=dsrE2 PE=1 SV=1}	{DsrE/DsrF/DrsH-like family}
C4.bin.22.faGL000751	{peroxiredoxin [Halothermothrix orenii]}	{K03386 PRDX2_4, ahpC peroxiredoxin (alkyl hydroperoxide reductase subunit C) 1.11.1.15 Cellular Processes--Cell growth and death--Apoptosis - fly}	{COG0450 Alkyl hydroperoxide reductase subunit AhpC (peroxiredoxin) V Defense mechanisms}	{TDXH_THEP1 Peroxiredoxin OS=Thermotoga petrophila (strain RKU-1 / ATCC BAA-488 / DSM 13995) GN=Tpet_0121 PE=3 SV=1}	{AhpC/TSA family}
C4.bin.22.faGL001527	{Rubrerythrin-1 [Candidatus Heimdallarchaeota archaeon AB_125]}	{NA}	{COG1592 Rubrerythrin C Energy production and conversion}	{RUBY_METJA Putative rubrerythrin OS=Methanocaldococcus jannaschii (strain ATCC 43067 / DSM 2661 / JAL-1 / JCM 10045 / NBRC 100440) GN=MJ0734 PE=3 SV=1}	{Rubrerythrin}
C4.bin.22.faGL001634	{Neelaredoxin, partial [Candidatus Heimdallarchaeota archaeon AB_125]}	{K05919 dfx superoxide reductase 1.15.1.2 --}	{COG2033 Desulfoferrodoxin, superoxide reductase-like (SORL) domain C Energy production and conversion}	{SOR_ARCFU Putative superoxide reductase OS=Archaeoglobus fulgidus (strain ATCC 49558 / VC-16 / DSM 4304 / JCM 9628 / NBRC 100126) GN=AF_0344 PE=1 SV=1}	Desulfoferrodoxin
C4.bin.22.faGL002044	{thioredoxin-dependent thiol peroxidase [Hydrogenimonas thermophila]}	{K03564 BCP, PRXQ, DOT5 peroxiredoxin Q/BCP 1.11.1.15 --}	{COG1225 Peroxiredoxin O Posttranslational modification, protein turnover, chaperones}	{BCP_BACSU Putative peroxiredoxin YgaF OS=Bacillus subtilis (strain 168) GN=ygaF PE=3 SV=1}	{AhpC/TSA family}
C4.bin.22.faGL002045	{thioredoxin-dependent thiol peroxidase [Nitratifractor salsuginis]}	{K03564 BCP, PRXQ, DOT5 peroxiredoxin Q/BCP 1.11.1.15 --}	{COG1225 Peroxiredoxin O Posttranslational modification, protein turnover, chaperones}	{BCP_BACSU Putative peroxiredoxin YgaF OS=Bacillus subtilis (strain 168) GN=ygaF PE=3 SV=1}	{AhpC/TSA family}
C4.bin.22.faGL002046	{peroxiredoxin [Thermococcus onnurineus]}	{K03386 PRDX2_4, ahpC peroxiredoxin (alkyl hydroperoxide reductase subunit C) 1.11.1.15 Cellular Processes--Cell growth and death--Apoptosis - fly}	{COG1225 Peroxiredoxin O Posttranslational modification, protein turnover, chaperones}	{NA}	{AhpC/TSA family}
C4.bin.51.faGL00132	{rubrerythrin family protein [Candidatus Heimdallarchaeota archaeon]}	{NA}	{PFAM Rubrerythrin}	{Putative rubrerythrin}	{Rubrerythrin}
C4.bin.51.faGL01813	{peroxiredoxin [Candidatus Coatesbacteria bacterium]}	{K03386 PRDX2_4; peroxiredoxin 2/4 [EC:1.11.1.24]}	{C-terminal domain of 1-Cys peroxiredoxin}	{Peroxiredoxin (EC 1.11.1.24) (Thioredoxin peroxidase) (Thioredoxin-dependent peroxiredoxin)}	{NA}
C4.bin.51.faGL01915	{OsmC family peroxiredoxin [Candidatus Heimdallarchaeota archaeon]}	{NA}	{NA}	{OsmC-like protein}	{NA}
C4.bin.51.faGL02578	{thiol peroxidase, Bcp-type [Hydrogenimonas sp.]}	{K03564 BCP; thioredoxin-dependent peroxiredoxin [EC:1.11.1.24]}	{bacterioferritin comigratory protein}	{Peroxiredoxin Bcp (EC 1.11.1.24) (Bacterioferritin comigratory protein) (Thioredoxin peroxidase) (Thioredoxin-dependent peroxiredoxin Bcp)}	{AhpC/TSA family}
C5.bin.10.faGL00048	{peroxiredoxin, partial [Candidatus Heimdallarchaeota archaeon]}	{K03564 BCP; thioredoxin-dependent peroxiredoxin [EC:1.11.1.24]}	{bacterioferritin comigratory protein}	{Putative peroxiredoxin bcp (EC 1.11.1.24) (Bacterioferritin comigratory protein homolog) (Thioredoxin peroxidase) (Thioredoxin-dependent peroxiredoxin Bcp)}	{AhpC/TSA family}
C5.bin.10.faGL00615	{peroxiredoxin [Candidatus Heimdallarchaeota archaeon]}	{K03564 BCP; thioredoxin-dependent peroxiredoxin [EC:1.11.1.24]}	{Alkyl hydroperoxide reductase}	{Peroxiredoxin Q, chloroplastic (EC 1.11.1.24) (Thioredoxin peroxidase) (Thioredoxin-dependent peroxiredoxin Q) (Fragment)}	{AhpC/TSA family}
C5.bin.10.faGL00823	{OsmC family peroxiredoxin [Candidatus Heimdallarchaeota archaeon]}	{K07397 yhfA; putative redox protein}	{NA}	{NA}	{NA}
C5.bin.12.faGL000003	{peroxiredoxin [Geitlerinema sp. PCC 7407]}	{K03564 BCP, PRXQ, DOT5 peroxiredoxin Q/BCP 1.11.1.15 --}	{COG1225 Peroxiredoxin O Posttranslational modification, protein turnover, chaperones}	{PERQ_SEDLI Peroxiredoxin Q, chloroplastic (Fragment) OS=Sedum lineare GN=PRXQ PE=1 SV=1}	{AhpC/TSA family}
C5.bin.12.faGL000619	{thioredoxin-dependent thiol peroxidase [Hydrogenimonas thermophila]}	{K03564 BCP, PRXQ, DOT5 peroxiredoxin Q/BCP 1.11.1.15 --}	{COG1225 Peroxiredoxin O Posttranslational modification, protein turnover, chaperones}	{BCP_HELPJ Putative peroxiredoxin bcp OS=Helicobacter pylori (strain J99 / ATCC 700824) GN=bcp PE=3 SV=1}	{AhpC/TSA family}
C5.bin.12.faGL001935	{desulfoferrodoxin [Nitrospira bacterium SG8_3]}	{K05919 dfx superoxide reductase 1.15.1.2 --}	{COG2033 Desulfoferrodoxin, superoxide reductase-like (SORL) domain C Energy production and conversion}	{DFX_DESVH Desulfoferrodoxin OS=Desulfovibrio vulgaris (strain Hildenborough / ATCC 29579 / DSM 644 / NCIMB 8303) GN=dfx PE=1 SV=3}	{Desulfoferrodoxin}
C5.bin.12.faGL001936	{rubrerythrin family protein [Alkalitalea saponilacus]}	{K00362 nirB nitrite reductase (NADH) large subunit 1.7.1.15 Metabolism--Energy metabolism--Nitrogen metabolism|Metabolism--Global and overview maps--Microbial metabolism in diverse environments}	{COG1592 Rubrerythrin C Energy production and conversion}	{RUBY_PORGI Rubrerythrin OS=Porphyromonas gingivalis (strain ATCC BAA-308 / W83) GN=rbr PE=2 SV=1}	{Rubrerythrin}
C5.bin.12.faGL002817	{NAD(FAD)-dependent dehydrogenase [candidate divison MSBL1 archaeon SCGC-AAA382C18]}	{NA}	{COG2210 Peroxiredoxin family protein C Energy production and conversion}	{NA}	{DsrE/DsrF/DrsH-like family}
C5.bin.5.faGL00453	{hypothetical protein}	{K03386 PRDX2_4; peroxiredoxin 2/4 [EC:1.11.1.24]}	{Thiol-specific peroxidase that catalyzes the reduction of hydrogen peroxide and organic hydroperoxides to water and alcohols, respectively. Plays a role in cell protection against oxidative stress by detoxifying peroxides}	{Peroxiredoxin (EC 1.11.1.24) (Thioredoxin peroxidase) (Thioredoxin-dependent peroxiredoxin)}	{AhpC/TSA family}
C5.bin.5.faGL00822	{superoxide reductase [Chloroflexi bacterium]}	{K05919 dfx; superoxide reductase [EC:1.15.1.2]}	{Uses electrons from reduced NADP, by way of rubredoxin and an oxidoreductase, to catalyze the reduction of superoxide to hydrogen peroxide}	{Putative superoxide reductase (SOR) (EC 1.15.1.2)}	{Desulfoferrodoxin}
H2.bin.2.faGL000292	{Peroxiredoxin OsmC [Candidatus Heimdallarchaeota archaeon LC_2]}	{K04063 osmC osmotically inducible protein OsmC -- --}	{COG1764 Organic hydroperoxide reductase OsmC/OhrA V Defense mechanisms}	{OSMC_SHIFL Peroxiredoxin OsmC OS=Shigella flexneri GN=osmC PE=3 SV=2}	{NA}
H2.bin.2.faGL000337	{Catalase-peroxidase [Candidatus Heimdallarchaeota archaeon LC_2]}	{K03782 katG catalase-peroxidase 1.11.1.21 Metabolism--Amino acid metabolism--Tryptophan metabolism|Metabolism--Global and overview maps--Metabolic pathways|Metabolism--Global and overview maps--Biosynthesis of secondary metabolites|Metabolism--Amino acid metabolism--Phenylalanine metabolism}	{COG0376 Catalase (peroxidase I) P Inorganic ion transport and metabolism}	{KATG2_ALKMQ Catalase-peroxidase 2 OS=Alkaliphilus metalliredigens (strain QYMF) GN=katG2 PE=5 SV=1}	{Peroxidase}
H2.bin.2.faGL000609	{putative peroxiredoxin bcp [Candidatus Heimdallarchaeota archaeon LC_2]}	{K03564 BCP, PRXQ, DOT5 peroxiredoxin Q/BCP 1.11.1.15 --}	{COG1225 Peroxiredoxin O Posttranslational modification, protein turnover, chaperones}	{NA}	{AhpC/TSA family}
H2.bin.2.faGL001257	{Superoxide dismutase [Ni] precursor [Candidatus Heimdallarchaeota archaeon LC_2]}	{K00518 sodN nickel superoxide dismutase 1.15.1.1 --}	{NA}	{NA}	{Nickel-containing superoxide dismutase}
H2.bin.2.faGL001329	{putative peroxiredoxin [Candidatus Heimdallarchaeota archaeon LC_2]}	{NA}	{COG1225 Peroxiredoxin O Posttranslational modification, protein turnover, chaperones}	{NA}	{AhpC/TSA family}
H2.bin.2.faGL001393	{putative peroxiredoxin bcp [Candidatus Heimdallarchaeota archaeon LC_2]}	{K03564 BCP, PRXQ, DOT5 peroxiredoxin Q/BCP 1.11.1.15 --}	{COG1225 Peroxiredoxin O Posttranslational modification, protein turnover, chaperones}	{NA}	{AhpC/TSA family}
H2.bin.2.faGL001665	{putative peroxiredoxin bcp [Candidatus Heimdallarchaeota archaeon LC_2]}	{NA}	{NA}	{NA}	{AhpC/TSA family}
H2.bin.2.faGL002830	{hypothetical protein HeimC2_20030 [Candidatus Heimdallarchaeota archaeon LC_2]}	{NA}	{COG2210 Peroxiredoxin family protein C Energy production and conversion}	{DSRE2_ALLVD Sulfur carrier protein DsrE2 OS=Allochromatium vinosum (strain ATCC 17899 / DSM 180 / NBRC 103801 / NCIMB 10441 / D) GN=dsrE2 PE=1 SV=1}	{DsrE/DsrF/DrsH-like family}
H2.bin.2.faGL002901	{rubrerythrin [Deltaproteobacteria bacterium RIFOXYA12_FULL_58_15]}	{NA}	{COG1592 Rubrerythrin C Energy production and conversion}	{RUBY_PORGI Rubrerythrin OS=Porphyromonas gingivalis (strain ATCC BAA-308 / W83) GN=rbr PE=2 SV=1}	{Rubrerythrin}
H2.bin.2.faGL003468	{thioredoxin peroxidase [Candidatus Muproteobacteria bacterium RBG_16_65_34]}	{K03386 PRDX2_4, ahpC peroxiredoxin (alkyl hydroperoxide reductase subunit C) 1.11.1.15 Cellular Processes--Cell growth and death--Apoptosis - fly}	{COG0450 Alkyl hydroperoxide reductase subunit AhpC (peroxiredoxin) V Defense mechanisms}	{YKUU_BACSU Thioredoxin-like protein YkuU OS=Bacillus subtilis (strain 168) GN=ykuU PE=3 SV=1}	{AhpC/TSA family}
H2.bin.2.faGL003676	{NADH dehydrogenase [Nitrospinae bacterium RIFCSPLOWO2_12_39_16]}	{NA}	{COG2210 Peroxiredoxin family protein C Energy production and conversion}	{DSRE2_ALLVD Sulfur carrier protein DsrE2 OS=Allochromatium vinosum (strain ATCC 17899 / DSM 180 / NBRC 103801 / NCIMB 10441 / D) GN=dsrE2 PE=1 SV=1}	{DsrE/DsrF/DrsH-like family}
H2.bin.2.faGL003737	{Thiol-disulfide oxidoreductase ResA [Candidatus Heimdallarchaeota archaeon LC_2]}	{NA}	{COG1225 Peroxiredoxin O Posttranslational modification, protein turnover, chaperones}	{NA}	{NA}
H2.bin.2.faGL004157	{putative peroxiredoxin bcp [Candidatus Heimdallarchaeota archaeon LC_2]}	{K03564 BCP, PRXQ, DOT5 peroxiredoxin Q/BCP 1.11.1.15 --}	{COG1225 Peroxiredoxin O Posttranslational modification, protein turnover, chaperones}	{NA}	{AhpC/TSA family}

## Sheet: Membrane ABC transporters
Dataset S6 Function genes annotation of Heimdallarchaeia MAGs by NR, KEGG, COG/eggNOG, SwissProt and Pfam Datasets used for Figure 5 in the main text and Supplementary information: Figures S5 and S6.
Gene_id	{NR}	{KEGG}	{COG/eggNOG}	{SwissProt}	{Pfam}
C1.bin.1.faGL00061	{Spermidine/putrescine import ATP-binding protein PotA [Candidatus Heimdallarchaeota archaeon AB_125]}	{K02052 ABC.SP.A; putative spermidine/putrescine transport system ATP-binding protein}	{TOBE domain}	{Spermidine/putrescine import ATP-binding protein PotA (EC 7.6.2.11)}	{ABC transporter}
C1.bin.1.faGL00062	{ABC transporter ATP-binding protein [Candidatus Heimdallarchaeota archaeon]}	{K02052 ABC.SP.A; putative spermidine/putrescine transport system ATP-binding protein}	{ABC transporter}	{Spermidine/putrescine import ATP-binding protein PotA (EC 7.6.2.11)}	{ABC transporter}
C1.bin.1.faGL00063	{Sulfate transport system permease protein CysW [Candidatus Heimdallarchaeota archaeon AB_125]}	{NA}	{ABC-type Fe3 transport system permease component}	{Probable sulfate transport system permease protein cysT}	{Binding-protein-dependent transport system inner membrane component}
C1.bin.1.faGL00069	{ABC transporter permease [Candidatus Heimdallarchaeota archaeon]}	{K02034 ABC.PE.P1; peptide/nickel transport system permease protein}	{PFAM binding-protein-dependent transport systems inner membrane component}	{Glutathione transport system permease protein GsiD}	{Binding-protein-dependent transport system inner membrane component}
C1.bin.1.faGL00070	{ABC transporter ATP-binding protein, partial [Candidatus Heimdallarchaeota archaeon]}	{K02031 ddpD; peptide/nickel transport system ATP-binding protein}	{Belongs to the ABC transporter superfamily}	{Putative peptide import ATP-binding protein BMEII0863 (EC 7.4.2.-)}	{Oligopeptide/dipeptide transporter, C-terminal region}
C1.bin.1.faGL00071	{ATP-binding cassette domain-containing protein [Candidatus Heimdallarchaeota archaeon]}	{K10823 oppF; oligopeptide transport system ATP-binding protein}	{Oligopeptide/dipeptide transporter, C-terminal region}	{Oligopeptide transport ATP-binding protein AppF}	{ABC transporter}
C1.bin.1.faGL00143	{Manganese transport system membrane protein MntB [Candidatus Heimdallarchaeota archaeon AB_125]}	{K19976 mntB; manganese transport system permease protein}	{ABC 3 transport family}	{Manganese transport system membrane protein MntC}	{ABC 3 transport family}
C1.bin.1.faGL00144	{ABC transporter ATP-binding protein [Candidatus Heimdallarchaeota archaeon]}	{K09817 znuC; zinc transport system ATP-binding protein [EC:7.2.2.-]}	{ATPases associated with a variety of cellular activities}	{Probable metal transport system ATP-binding protein CPn_0348/CP_0412/CPj0348/CpB0355}	{ABC transporter}
C1.bin.1.faGL00467	{Molybdate/tungstate transport system permease protein WtpB [Candidatus Heimdallarchaeota archaeon AB_125]}	{NA}	{NA}	{NA}	{NA}
C1.bin.1.faGL01014	{hypothetical protein DRO88_01400 [Candidatus Lokiarchaeota archaeon]}	{K02064 thiB; thiamine transport system substrate-binding protein}	{ABC-type thiamine transport system, periplasmic component}	{NA}	{NA}
C1.bin.1.faGL01015	{hypothetical protein DRO88_01405 [Candidatus Lokiarchaeota archaeon]}	{K02063 thiP; thiamine transport system permease protein}	{transport system permease}	{Thiamine transport system permease protein ThiP}	{Binding-protein-dependent transport system inner membrane component}
C1.bin.1.faGL01061	{ABC transporter permease [Candidatus Heimdallarchaeota archaeon]}	{K02034 ABC.PE.P1; peptide/nickel transport system permease protein}	{COG1173 ABC-type dipeptide oligopeptide nickel transport systems permease components}	{Glutathione transport system permease protein GsiD}	{Binding-protein-dependent transport system inner membrane component}
C1.bin.1.faGL01062	{ABC transporter permease [Candidatus Heimdallarchaeota archaeon]}	{K02033 ABC.PE.P; peptide/nickel transport system permease protein}	{Binding-protein-dependent transport system inner membrane component}	{Oligopeptide transport system permease protein AppB}	{Binding-protein-dependent transport system inner membrane component}
C1.bin.1.faGL01070	{hypothetical protein HeimAB125_18590, partial [Candidatus Heimdallarchaeota archaeon AB_125]}	{K02035 ABC.PE.S; peptide/nickel transport system substrate-binding protein}	{dipeptide transport}	{NA}	{Bacterial extracellular solute-binding proteins, family 5 Middle}
C1.bin.1.faGL01071	{Trehalose/maltose import ATP-binding protein MalK [Candidatus Heimdallarchaeota archaeon AB_125]}	{K10112 msmX; multiple sugar transport system ATP-binding protein}	{ATPases associated with a variety of cellular activities}	{Putative ATP-binding protein BRA0745/BS1330_II0738 (EC 7.-.-.-)}
C1.bin.1.faGL01212	{Heme-binding protein A precursor [Candidatus Heimdallarchaeota archaeon AB_125]}	{K02035 ABC.PE.S; peptide/nickel transport system substrate-binding protein}	{Peptide ABC transporter substrate-binding protein}	{NA}	{Bacterial extracellular solute-binding proteins, family 5 Middle}
C1.bin.1.faGL01293	{hypothetical protein AYK24_04415 [Thermoplasmatales archaeon SG8-52-4]}	{K02035 ABC.PE.S; peptide/nickel transport system substrate-binding protein}	{Abc transporter}	{Glutathione-binding protein GsiB}	{Bacterial extracellular solute-binding proteins, family 5 Middle}
C1.bin.1.faGL01420	{peptide ABC transporter permease [Candidatus Heimdallarchaeota archaeon]}	{K02033 ABC.PE.P; peptide/nickel transport system permease protein}	{Binding-protein-dependent transport system inner membrane component}	{Oligopeptide transport system permease protein AppB}	{Binding-protein-dependent transport system inner membrane component}
C1.bin.1.faGL01460	{hypothetical protein HeimAB125_09330 [Candidatus Heimdallarchaeota archaeon AB_125]}	cycB; arabinogalactan oligomer / maltooligosaccharide transport system substrate-binding protein	{PFAM Bacterial extracellular solute-binding protein}	{NA}	{NA}
C1.bin.1.faGL01466	{Heme-binding protein A precursor [Candidatus Heimdallarchaeota archaeon AB_125]}	{K02035 ABC.PE.S; peptide/nickel transport system substrate-binding protein}	{Bacterial extracellular solute-binding proteins, family 5 Middle}	{NA}	{Bacterial extracellular solute-binding proteins, family 5 Middle}
C1.bin.1.faGL01722	{extracellular solute-binding protein, partial [Candidatus Heimdallarchaeota archaeon]}	cycB; arabinogalactan oligomer / maltooligosaccharide transport system substrate-binding protein	{PFAM extracellular solute-binding protein family 1}	{Putative binding protein BruAb2_0484}	{Bacterial extracellular solute-binding proteins, family 5 Middle}
C1.bin.1.faGL01743	{Oligopeptide transport ATP-binding protein OppF [Candidatus Heimdallarchaeota archaeon AB_125]}	{K10823 oppF; oligopeptide transport system ATP-binding protein}	{Oligopeptide/dipeptide transporter, C-terminal region}	{Oligopeptide transport ATP-binding protein AppF}	{ABC transporter}
C1.bin.1.faGL01953	{hypothetical protein HeimAB125_18590, partial [Candidatus Heimdallarchaeota archaeon AB_125]}	{K02035 ABC.PE.S; peptide/nickel transport system substrate-binding protein}	{dipeptide transport}	{NA}	{Bacterial extracellular solute-binding proteins, family 5 Middle}
C1.bin.1.faGL02043	{hypothetical protein HeimAB125_19180 [Candidatus Heimdallarchaeota archaeon AB_125]}	{K02035 ABC.PE.S; peptide/nickel transport system substrate-binding protein}	{Abc transporter}	{NA}	{Bacterial extracellular solute-binding proteins, family 5 Middle}
C1.bin.1.faGL02074	{Dipeptide transport system permease protein DppB [Candidatus Heimdallarchaeota archaeon AB_125]}	{K02033 ABC.PE.P; peptide/nickel transport system permease protein}	{PFAM binding-protein-dependent transport systems inner membrane component}	{Oligopeptide transport system permease protein AppB}	{Binding-protein-dependent transport system inner membrane component}
C1.bin.1.faGL02120	{ABC transporter permease [Candidatus Heimdallarchaeota archaeon]}	{K02034 ABC.PE.P1; peptide/nickel transport system permease protein}	{ABC-type dipeptide oligopeptide nickel transport systems, permease components}	{Oligopeptide transport system permease protein OppC (Stage 0 sporulation protein KC)}	{Binding-protein-dependent transport system inner membrane component}
C1.bin.1.faGL02121	{ABC transporter permease [Candidatus Heimdallarchaeota archaeon]}	{K02033 ABC.PE.P; peptide/nickel transport system permease protein}	{Binding-protein-dependent transport system inner membrane component}	{Oligopeptide transport system permease protein AppB}	{Binding-protein-dependent transport system inner membrane component}
C1.bin.1.faGL02343	{hypothetical protein}	{K06147 ABCB-BAC; ATP-binding cassette, subfamily B, bacterial}	{ABC-type multidrug transport system ATPase and permease}	{Fatty acid ABC transporter ATP-binding/permease protein (EC 7.6.2.-)}	{NA}
C1.bin.1.faGL02379	{Heme-binding protein A precursor [Candidatus Heimdallarchaeota archaeon AB_125]}	{K02035 ABC.PE.S; peptide/nickel transport system substrate-binding protein}	{Bacterial extracellular solute-binding}	{NA}	{Bacterial extracellular solute-binding proteins, family 5 Middle}
C1.bin.1.faGL02574	{zinc ABC transporter substrate-binding protein [Candidatus Heimdallarchaeota archaeon]}	{K09815 znuA; zinc transport system substrate-binding protein}	{Zinc-uptake complex component A periplasmic}	{NA}	{Zinc-uptake complex component A periplasmic}
C1.bin.2.faGL00307	{ATP-binding cassette domain-containing protein [Candidatus Heimdallarchaeota archaeon]}	{K10823 oppF; oligopeptide transport system ATP-binding protein}	{Belongs to the ABC transporter superfamily}	{Oligopeptide transport ATP-binding protein AppF}	{ABC transporter}
C1.bin.2.faGL00308	{ABC transporter ATP-binding protein, partial [Candidatus Heimdallarchaeota archaeon]}	{K02031 ddpD; peptide/nickel transport system ATP-binding protein}	{Belongs to the ABC transporter superfamily}	{Probable peptide ABC transporter ATP-binding protein y4tR}	{ABC transporter}
C1.bin.2.faGL00310	{ABC transporter permease [Candidatus Heimdallarchaeota archaeon]}	{K02033 ABC.PE.P; peptide/nickel transport system permease protein}	{PFAM binding-protein-dependent transport systems inner membrane component}	{Oligopeptide transport system permease protein AppB}	{Binding-protein-dependent transport system inner membrane component}
C1.bin.2.faGL00342	{hypothetical protein HeimAB125_18590, partial [Candidatus Heimdallarchaeota archaeon AB_125]}	{K02035 ABC.PE.S; peptide/nickel transport system substrate-binding protein}	{dipeptide transport}	{NA}	{Bacterial extracellular solute-binding proteins, family 5 Middle}
C1.bin.2.faGL00486	{Trehalose/maltose transport system permease protein MalG [Candidatus Heimdallarchaeota archaeon AB_125]}	{NA}	{inner membrane component}	{Putative arabinogalactan oligomer transport system permease protein GanQ}	{Binding-protein-dependent transport system inner membrane component}
C1.bin.2.faGL00487	{extracellular solute-binding protein, partial [Candidatus Heimdallarchaeota archaeon]}	cycB; arabinogalactan oligomer / maltooligosaccharide transport system substrate-binding protein	{PFAM extracellular solute-binding protein family 1}	{NA}	{Bacterial extracellular solute-binding proteins, family 5 Middle}
C1.bin.2.faGL00531	{hypothetical protein E3J43_06310, partial [Candidatus Heimdallarchaeota archaeon]}	{K02035 ABC.PE.S; peptide/nickel transport system substrate-binding protein}	{dipeptide transport}	{NA}	{Bacterial extracellular solute-binding proteins, family 5 Middle}
C1.bin.2.faGL00535	{Heme-binding protein A precursor [Candidatus Heimdallarchaeota archaeon AB_125]}	{K02035 ABC.PE.S; peptide/nickel transport system substrate-binding protein}	{Bacterial extracellular solute-binding proteins, family 5 Middle}	{Probable ABC transporter-binding protein DR_1571}	{Bacterial extracellular solute-binding proteins, family 5 Middle}
C1.bin.2.faGL00752	{hypothetical protein E3J43_06310, partial [Candidatus Heimdallarchaeota archaeon]}	{K02035 ABC.PE.S; peptide/nickel transport system substrate-binding protein}	{Bacterial extracellular solute-binding proteins, family 5 Middle}	{NA}	{Bacterial extracellular solute-binding proteins, family 5 Middle}
C1.bin.2.faGL00753	{hypothetical protein E3J43_06310, partial [Candidatus Heimdallarchaeota archaeon]}	{K02035 ABC.PE.S; peptide/nickel transport system substrate-binding protein}	{dipeptide transport}	{NA}	{Bacterial extracellular solute-binding proteins, family 5 Middle}
C1.bin.2.faGL00836	{ABC transporter substrate-binding protein [Euryarchaeota archaeon]}	{K02035 ABC.PE.S; peptide/nickel transport system substrate-binding protein}	{Bacterial extracellular solute-binding proteins, family 5 Middle}	{NA}	{NA}
C1.bin.2.faGL00994	{Molybdate/tungstate transport system permease protein WtpB [Candidatus Heimdallarchaeota archaeon AB_125]}	{K02011 afuB; iron(III) transport system permease protein}	{Binding-protein-dependent transport system inner membrane component}	{Molybdate/tungstate transport system permease protein WtpB}	{NA}
C1.bin.2.faGL01358	{ABC transporter ATP-binding protein [Candidatus Heimdallarchaeota archaeon]}	{K09817 znuC; zinc transport system ATP-binding protein [EC:7.2.2.-]}	{ABC transporter, ATP-binding protein}	{Manganese transport system ATP-binding protein MntB}	{ABC transporter}
C1.bin.2.faGL01359	{Manganese transport system membrane protein MntB [Candidatus Heimdallarchaeota archaeon AB_125]}	{K19976 mntB; manganese transport system permease protein}	{ABC 3 transport family}	{Manganese transport system membrane protein MntC}	{ABC 3 transport family}
C1.bin.2.faGL01360	{zinc ABC transporter substrate-binding protein [Candidatus Heimdallarchaeota archaeon]}	{K09815 znuA; zinc transport system substrate-binding protein}	{Zinc-uptake complex component A periplasmic}	{NA}	{Zinc-uptake complex component A periplasmic}
C1.bin.2.faGL01601	{hypothetical protein E3J43_06310, partial [Candidatus Heimdallarchaeota archaeon]}	{K02035 ABC.PE.S; peptide/nickel transport system substrate-binding protein}	{Bacterial extracellular solute-binding proteins, family 5 Middle}	{Oligopeptide-binding protein OppA (Stage 0 sporulation protein KA)}	{Bacterial extracellular solute-binding proteins, family 5 Middle}
C1.bin.2.faGL01745	{Sulfate transport system permease protein CysW [Candidatus Heimdallarchaeota archaeon AB_125]}	{NA}	{ABC-type Fe3 transport system permease component}	{Probable sulfate transport system permease protein cysT}	{Binding-protein-dependent transport system inner membrane component}
C1.bin.2.faGL02126	{hypothetical protein DRO88_13050 [Candidatus Lokiarchaeota archaeon]}	{K02064 thiB; thiamine transport system substrate-binding protein}	{ABC-type thiamine transport system, periplasmic component}	{NA}	{NA}
C1.bin.20.faGL00340	{ABC transporter ATP-binding protein [Pyrococcus horikoshii]}	{K02010 afuC; iron(III) transport system ATP-binding protein [EC:7.2.2.7]}	{Function Code 14.4 Transport and Binding Proteins Carbohydrates, organic alcohols, and acids}	{Spermidine/putrescine import ATP-binding protein PotA (EC 7.6.2.11)}	{ABC transporter}
C1.bin.20.faGL00567	{ABC transporter ATP-binding protein [Candidatus Heimdallarchaeota archaeon]}	{K09817 znuC; zinc transport system ATP-binding protein [EC:7.2.2.-]}	{PFAM ABC transporter related}	{Zinc uptake system ATP-binding protein ZurA}	{ABC transporter}
C1.bin.20.faGL00568	{metal ABC transporter permease [Candidatus Heimdallarchaeota archaeon]}	{NA}	{ABC 3 transport family}	{Manganese transport system membrane protein MntC}	{ABC 3 transport family}
C1.bin.20.faGL00570	{hypothetical protein DRO63_01415 [Candidatus Heimdallarchaeota archaeon]}	{K09815 znuA; zinc transport system substrate-binding protein}	{PFAM periplasmic solute binding protein}	{NA}	{Zinc-uptake complex component A periplasmic}
C1.bin.20.faGL00582	{cobalt ABC transporter ATP-binding protein [Anaerolineae bacterium UTCFX2]}	{NA}	{COG1122 ABC-type cobalt transport system, ATPase component}	{Putative ABC transporter ATP-binding protein PYRAB03730 (EC 7.-.-.-)}	{ABC transporter}
C1.bin.20.faGL00588	{ABC transporter substrate-binding protein [Euryarchaeota archaeon]}	{K02035 ABC.PE.S; peptide/nickel transport system substrate-binding protein}	{COG0747 ABC-type dipeptide transport system, periplasmic component}	{Oligopeptide-binding protein AppA}	{Bacterial extracellular solute-binding proteins, family 5 Middle}
C1.bin.20.faGL00589	{hypothetical protein HeimC2_35100, partial [Candidatus Heimdallarchaeota archaeon LC_2]}	{K02033 ABC.PE.P; peptide/nickel transport system permease protein}	{Binding-protein-dependent transport system inner membrane component}	{Dipeptide transport system permease protein DppB}	{Binding-protein-dependent transport system inner membrane component}
C1.bin.20.faGL00590	{ABC transporter permease [Candidatus Heimdallarchaeota archaeon]}	{K02034 ABC.PE.P1; peptide/nickel transport system permease protein}	{PFAM Binding-protein-dependent transport system inner membrane component}	{Glutathione transport system permease protein GsiD}	{Binding-protein-dependent transport system inner membrane component}
C1.bin.20.faGL00902	{ABC transporter ATP-binding protein [Euryarchaeota archaeon]}	{K02010 afuC; iron(III) transport system ATP-binding protein [EC:7.2.2.7]}	{ABC transporter}	{Fe(3+) ions import ATP-binding protein FbpC (EC 7.2.2.7)}	{NA}
C1.bin.20.faGL00964	{Spermidine/putrescine import ATP-binding protein PotA [Candidatus Heimdallarchaeota archaeon LC_2]}	{K11072 potA; spermidine/putrescine transport system ATP-binding protein [EC:7.6.2.11]}	{ATPases associated with a variety of cellular activities}	{Spermidine/putrescine import ATP-binding protein PotA (EC 7.6.2.11)}	{NA}
C1.bin.20.faGL00965	{ABC transporter ATP-binding protein [Candidatus Bathyarchaeota archaeon]}	{K11072 potA; spermidine/putrescine transport system ATP-binding protein [EC:7.6.2.11]}	{Part of the ABC transporter complex PotABCD involved in spermidine putrescine import. Responsible for energy coupling to the transport system}	{Spermidine/putrescine import ATP-binding protein PotA (EC 7.6.2.11)}	{ABC transporter}
C1.bin.20.faGL01036	{ABC transporter substrate-binding protein [Euryarchaeota archaeon]}	{K02035 ABC.PE.S; peptide/nickel transport system substrate-binding protein}	{COG0747 ABC-type dipeptide transport system, periplasmic component}	{Metal-staphylopine-binding protein CntA}	{NA}
C1.bin.20.faGL01158	{hypothetical protein DRP02_12830 [Candidatus Heimdallarchaeota archaeon]}	{K02035 ABC.PE.S; peptide/nickel transport system substrate-binding protein}	{COG0747 ABC-type dipeptide transport system, periplasmic component}	{NA}	{Bacterial extracellular solute-binding proteins, family 5 Middle}
C1.bin.20.faGL01765	{ABC transporter permease [Caldalkalibacillus thermarum]}	{K02033 ABC.PE.P; peptide/nickel transport system permease protein}	{ABC-type dipeptide oligopeptide nickel transport systems, permease components}	{Oligopeptide transport system permease protein AppB}	{Binding-protein-dependent transport system inner membrane component}
C1.bin.20.faGL01785	{peptide ABC transporter permease [Dictyoglomus sp. NZ13-RE01]}	{K02034 ABC.PE.P1; peptide/nickel transport system permease protein}	{ABC-type dipeptide oligopeptide nickel transport systems, permease components}	{Oligopeptide transport system permease protein AppC}	{Binding-protein-dependent transport system inner membrane component}
C1.bin.20.faGL02003	{ABC transporter permease [Bacillus cohnii]}	{K02033 ABC.PE.P; peptide/nickel transport system permease protein}	{ABC-type dipeptide oligopeptide nickel transport systems, permease components}	{Oligopeptide transport system permease protein AppB}	{Binding-protein-dependent transport system inner membrane component}
C1.bin.21.faGL00199	{hypothetical protein E3J43_06310, partial [Candidatus Heimdallarchaeota archaeon]}	{K02035 ABC.PE.S; peptide/nickel transport system substrate-binding protein}	{NA}	{NA}	{Bacterial extracellular solute-binding proteins, family 5 Middle}
C1.bin.21.faGL00736	{zinc ABC transporter substrate-binding protein [Candidatus Heimdallarchaeota archaeon]}	{K09815 znuA; zinc transport system substrate-binding protein}	{NA}	{Very-long-chain 3-oxoacyl-CoA reductase (EC 1.1.1.330) (3-ketoacyl-CoA reductase) (3-ketoreductase) (KAR) (Microsomal beta-keto-reductase)}	{Zinc-uptake complex component A periplasmic}
C1.bin.21.faGL00737	{metal ABC transporter permease [Candidatus Heimdallarchaeota archaeon]}	{K19976 mntB; manganese transport system permease protein}	{NA}	{Manganese transport system membrane protein MntC}	{ABC 3 transport family}
C1.bin.21.faGL01188	{sn-glycerol-3-phosphate import ATP-binding protein UgpC [Candidatus Heimdallarchaeota archaeon AB_125]}	{K11072 potA; spermidine/putrescine transport system ATP-binding protein [EC:7.6.2.11]}	{NA}	{Spermidine/putrescine import ATP-binding protein PotA (EC 7.6.2.11)}	{NA}
C1.bin.21.faGL01237	{Oligopeptide transport ATP-binding protein OppF [Candidatus Heimdallarchaeota archaeon AB_125]}	{K10823 oppF; oligopeptide transport system ATP-binding protein}	{NA}	{Oligopeptide transport ATP-binding protein AppF}	{ABC transporter}
C1.bin.21.faGL01240	{ABC transporter permease [Candidatus Heimdallarchaeota archaeon]}	{K02034 ABC.PE.P1; peptide/nickel transport system permease protein}	{NA}	{Glutathione transport system permease protein GsiD}	{Binding-protein-dependent transport system inner membrane component}
C1.bin.21.faGL01241	{ABC transporter permease [Candidatus Heimdallarchaeota archaeon]}	{K02033 ABC.PE.P; peptide/nickel transport system permease protein}	{NA}	{Oligopeptide transport system permease protein AppB}	{Binding-protein-dependent transport system inner membrane component}
C1.bin.21.faGL01272	{Molybdate/tungstate transport system permease protein WtpB [Candidatus Heimdallarchaeota archaeon AB_125]}	{K02011 afuB; iron(III) transport system permease protein}	{Ferric transport system permease protein FbpB}	{NA}	{NA}
C1.bin.21.faGL01280	{hypothetical protein HeimAB125_19180 [Candidatus Heimdallarchaeota archaeon AB_125]}	{K02035 ABC.PE.S; peptide/nickel transport system substrate-binding protein}	{NA}	{NA}	{Bacterial extracellular solute-binding proteins, family 5 Middle}
C1.bin.21.faGL01382	{ABC transporter permease [Candidatus Heimdallarchaeota archaeon]}	{K02033 ABC.PE.P; peptide/nickel transport system permease protein}	{NA}	{Oligopeptide transport system permease protein AppB}	{Binding-protein-dependent transport system inner membrane component}
C1.bin.21.faGL01383	{ABC transporter permease [Candidatus Heimdallarchaeota archaeon]}	{K02034 ABC.PE.P1; peptide/nickel transport system permease protein}	{NA}	{Glutathione transport system permease protein GsiD}	{Binding-protein-dependent transport system inner membrane component}
C1.bin.21.faGL01665	{cell division ATP-binding protein FtsE [Patescibacteria group bacterium]}	{K09812 ftsE; cell division transport system ATP-binding protein}	{NA}	{Cell division ATP-binding protein FtsE}	{ABC transporter}
C1.bin.21.faGL01692	{hypothetical protein E3J43_06310, partial [Candidatus Heimdallarchaeota archaeon]}	{K02035 ABC.PE.S; peptide/nickel transport system substrate-binding protein}	{NA}	{NA}	{Bacterial extracellular solute-binding proteins, family 5 Middle}
C1.bin.21.faGL01727	{Spermidine/putrescine import ATP-binding protein PotA [Candidatus Heimdallarchaeota archaeon AB_125]}	{K02052 ABC.SP.A; putative spermidine/putrescine transport system ATP-binding protein}	{NA}	{Spermidine/putrescine import ATP-binding protein PotA (EC 7.6.2.11)}	{ABC transporter}
C1.bin.21.faGL01728	{ABC transporter ATP-binding protein [Candidatus Heimdallarchaeota archaeon]}	{K02052 ABC.SP.A; putative spermidine/putrescine transport system ATP-binding protein}	{NA}	{Spermidine/putrescine import ATP-binding protein PotA (EC 7.6.2.11)}	{ABC transporter}
C1.bin.21.faGL01729	{Sulfate transport system permease protein CysW [Candidatus Heimdallarchaeota archaeon AB_125]}	{K02018 modB; molybdate transport system permease protein}	{NA}	{Molybdate/tungstate transport system permease protein WtpB}	{NA}
C1.bin.21.faGL02071	{Dipeptide transport system permease protein DppB [Candidatus Heimdallarchaeota archaeon AB_125]}	{K02033 ABC.PE.P; peptide/nickel transport system permease protein}	{NA}	{Oligopeptide transport system permease protein AppB}	{Binding-protein-dependent transport system inner membrane component}
C1.bin.21.faGL02127	{Heme-binding protein A precursor [Candidatus Heimdallarchaeota archaeon AB_125]}	{K02035 ABC.PE.S; peptide/nickel transport system substrate-binding protein}	{NA}	{NA}	{Bacterial extracellular solute-binding proteins, family 5 Middle}
C1.bin.21.faGL02151	{Trehalose/maltose import ATP-binding protein MalK [Candidatus Heimdallarchaeota archaeon AB_125]}	{K10112 msmX; multiple sugar transport system ATP-binding protein}	{NA}	{Fe(3+) ions import ATP-binding protein FbpC (EC 7.2.2.7)}	{ABC transporter}
C1.bin.21.faGL02152	{Trehalose/maltose transport system permease protein MalG [Candidatus Heimdallarchaeota archaeon AB_125]}	{K15772 ganQ; arabinogalactan oligomer / maltooligosaccharide transport system permease protein}	{NA}	{Putative ABC transporter permease protein ORF1 (Fragment)}	{NA}
C1.bin.21.faGL02171	{hypothetical protein E3J43_06310, partial [Candidatus Heimdallarchaeota archaeon]}	{K02035 ABC.PE.S; peptide/nickel transport system substrate-binding protein}	{NA}	{NA}	{Bacterial extracellular solute-binding proteins, family 5 Middle}
C1.bin.21.faGL02232	{hypothetical protein DRO88_13050 [Candidatus Lokiarchaeota archaeon]}	{K02064 thiB; thiamine transport system substrate-binding protein}	{NA}	{NA}	{NA}
C1.bin.21.faGL02339	{iron ABC transporter permease [Candidatus Heimdallarchaeota archaeon]}	{K02063 thiP; thiamine transport system permease protein}	{NA}	{NA}	{NA}
C1.bin.76.faGL00096	{ABC transporter permease [Candidatus Heimdallarchaeota archaeon]}	{K02033 ABC.PE.P; peptide/nickel transport system permease protein}	{Binding-protein-dependent transport system inner membrane component}	{Oligopeptide transport system permease protein AppB}	{Binding-protein-dependent transport system inner membrane component}
C1.bin.76.faGL00097	{ABC transporter permease [Candidatus Heimdallarchaeota archaeon]}	{K02034 ABC.PE.P1; peptide/nickel transport system permease protein}	{PFAM Binding-protein-dependent transport system inner membrane component}	{Dipeptide transport system permease protein DppC}	{Binding-protein-dependent transport system inner membrane component}
C1.bin.76.faGL00100	{Oligopeptide transport ATP-binding protein OppF [Candidatus Heimdallarchaeota archaeon AB_125]}	{K10823 oppF; oligopeptide transport system ATP-binding protein}	{Oligopeptide/dipeptide transporter, C-terminal region}	{Oligopeptide transport ATP-binding protein AppF}	{ABC transporter}
C1.bin.76.faGL00577	{hypothetical protein HeimAB125_18590, partial [Candidatus Heimdallarchaeota archaeon AB_125]}	{K02035 ABC.PE.S; peptide/nickel transport system substrate-binding protein}	{dipeptide transport}	{NA}	{Bacterial extracellular solute-binding proteins, family 5 Middle}
C1.bin.76.faGL00578	{hypothetical protein E3J43_06310, partial [Candidatus Heimdallarchaeota archaeon]}	{K02035 ABC.PE.S; peptide/nickel transport system substrate-binding protein}	{dipeptide transport}	{NA}	{Bacterial extracellular solute-binding proteins, family 5 Middle}
C1.bin.76.faGL00718	{Heme-binding protein A precursor [Candidatus Heimdallarchaeota archaeon AB_125]}	{K02035 ABC.PE.S; peptide/nickel transport system substrate-binding protein}	{PFAM Bacterial extracellular solute-binding proteins, family 5 Middle}	{NA}	{Bacterial extracellular solute-binding proteins, family 5 Middle}
C1.bin.76.faGL00982	{Heme-binding protein A precursor [Candidatus Heimdallarchaeota archaeon AB_125]}	{K02035 ABC.PE.S; peptide/nickel transport system substrate-binding protein}	{PFAM Bacterial extracellular solute-binding proteins, family 5 Middle}	{NA}	{Bacterial extracellular solute-binding proteins, family 5 Middle}
C1.bin.76.faGL01244	{ABC transporter permease [Candidatus Heimdallarchaeota archaeon]}	{NA}	{PFAM Binding-protein-dependent transport system inner membrane component}	{Glutathione transport system permease protein GsiD}	{Binding-protein-dependent transport system inner membrane component}
C1.bin.76.faGL01245	{peptide ABC transporter permease [Candidatus Heimdallarchaeota archaeon]}	{K02033 ABC.PE.P; peptide/nickel transport system permease protein}	{ABC-type dipeptide oligopeptide nickel transport systems, permease components}	{Oligopeptide transport system permease protein AppB}	{Binding-protein-dependent transport system inner membrane component}
C1.bin.76.faGL01500	{hypothetical protein DRO88_13050 [Candidatus Lokiarchaeota archaeon]}	{K02064 thiB; thiamine transport system substrate-binding protein}	{ABC-type thiamine transport system, periplasmic component}	{NA}	{NA}
C1.bin.76.faGL01501	{hypothetical protein DRO88_01405 [Candidatus Lokiarchaeota archaeon]}	{K02063 thiP; thiamine transport system permease protein}	{transport system permease}	{Thiamine transport system permease protein ThiP}	{Binding-protein-dependent transport system inner membrane component}
C1.bin.76.faGL01502	{ABC transporter ATP-binding protein [Candidatus Heimdallarchaeota archaeon]}	{K02052 ABC.SP.A; putative spermidine/putrescine transport system ATP-binding protein}	{ATPases associated with a variety of cellular activities}	{Fe(3+) ions import ATP-binding protein FbpC (EC 7.2.2.7)}	{ABC transporter}
C1.bin.76.faGL01529	{ABC transporter permease [Candidatus Heimdallarchaeota archaeon]}	{K02033 ABC.PE.P; peptide/nickel transport system permease protein}	{PFAM binding-protein-dependent transport systems inner membrane component}	{Oligopeptide transport system permease protein AppB}	{Binding-protein-dependent transport system inner membrane component}
C1.bin.76.faGL01546	{extracellular solute-binding protein, partial [Candidatus Heimdallarchaeota archaeon]}	{K15770 cycB; arabinogalactan oligomer / maltooligosaccharide transport system substrate-binding protein}	{PFAM Bacterial extracellular solute-binding protein}	{Putative binding protein BruAb2_0484}	{Bacterial extracellular solute-binding proteins, family 5 Middle}
C1.bin.76.faGL01547	{Trehalose/maltose transport system permease protein MalG [Candidatus Heimdallarchaeota archaeon AB_125]}	{NA}	{inner membrane component}	{Putative ABC transporter permease protein ORF1 (Fragment)}	{Binding-protein-dependent transport system inner membrane component}
C1.bin.76.faGL01548	{Trehalose/maltose import ATP-binding protein MalK [Candidatus Heimdallarchaeota archaeon AB_125]}	{K10112 msmX; multiple sugar transport system ATP-binding protein}	{TOBE domain}	{sn-glycerol-3-phosphate import ATP-binding protein UgpC 2 (EC 7.6.2.10)}	{ABC transporter}
C1.bin.76.faGL01703	{ABC transporter ATP-binding protein [Candidatus Heimdallarchaeota archaeon]}	{K09817 znuC; zinc transport system ATP-binding protein [EC:7.2.2.-]}	{ATPases associated with a variety of cellular activities}	{Probable metal transport system ATP-binding protein CPn_0348/CP_0412/CPj0348/CpB0355}	{ABC transporter}
C1.bin.76.faGL01704	{Manganese transport system membrane protein MntB [Candidatus Heimdallarchaeota archaeon AB_125]}	{K19976 mntB; manganese transport system permease protein}	{ABC 3 transport family}	{Manganese transport system membrane protein MntC}	{ABC 3 transport family}
C1.bin.76.faGL01705	{zinc ABC transporter substrate-binding protein [Candidatus Heimdallarchaeota archaeon]}	{K09815 znuA; zinc transport system substrate-binding protein}	{Zinc-uptake complex component A periplasmic}	{NA}	{Zinc-uptake complex component A periplasmic}
C1.bin.76.faGL01793	{ABC transporter substrate-binding protein [Candidatus Heimdallarchaeota archaeon]}	{K02035 ABC.PE.S; peptide/nickel transport system substrate-binding protein}	{PFAM extracellular solute-binding protein, family 5}	{NA}	{NA}
C1.bin.76.faGL01794	{ABC transporter permease [Candidatus Heimdallarchaeota archaeon]}	{K02033 ABC.PE.P; peptide/nickel transport system permease protein}	{Binding-protein-dependent transport system inner membrane component}	{Oligopeptide transport system permease protein AppB}	{Binding-protein-dependent transport system inner membrane component}
C1.bin.76.faGL01795	{ABC transporter permease [Candidatus Heimdallarchaeota archaeon]}	{K02034 ABC.PE.P1; peptide/nickel transport system permease protein}	{ABC-type dipeptide oligopeptide nickel transport systems, permease components}	{Dipeptide transport system permease protein DppC}	{Binding-protein-dependent transport system inner membrane component}
C1.bin.76.faGL01796	{ABC transporter ATP-binding protein [Candidatus Heimdallarchaeota archaeon]}	{K02031 ddpD; peptide/nickel transport system ATP-binding protein}	{TIGRFAM oligopeptide dipeptide ABC transporter, ATPase subunit}	{Probable peptide ABC transporter ATP-binding protein y4tR}	{ABC transporter}
C1.bin.76.faGL01967	{hypothetical protein HeimAB125_19180 [Candidatus Heimdallarchaeota archaeon AB_125]}	{K02035 ABC.PE.S; peptide/nickel transport system substrate-binding protein}	{PFAM extracellular solute-binding protein family 5}	{NA}	{Bacterial extracellular solute-binding proteins, family 5 Middle}
C1.bin.76.faGL02338	{Heme-binding protein A precursor [Candidatus Heimdallarchaeota archaeon AB_125]}	{K02035 ABC.PE.S; peptide/nickel transport system substrate-binding protein}	{Peptide ABC transporter substrate-binding protein}	{NA}	{Bacterial extracellular solute-binding proteins, family 5 Middle}
C2.bin.3.faGL000151	{CPBP family intramembrane metalloprotease domain-containing protein [Paludisphaera borealis]}	{K09696 natB sodium transport system permease protein -- Environmental Information Processing--Signal transduction--Two-component system|Environmental Information Processing--Membrane transport--ABC transporters}	{NA}	{NA}	{NA}
C2.bin.3.faGL000476	{Oligopeptide transport ATP-binding protein OppF [Candidatus Heimdallarchaeota archaeon AB_125]}	{K10823 oppF oligopeptide transport system ATP-binding protein -- Cellular Processes--Cellular community - prokaryotes--Quorum sensing|Human Diseases--Drug resistance: Antimicrobial--beta-Lactam resistance|Environmental Information Processing--Membrane transport--ABC transporters}	{COG4608 ABC-type oligopeptide transport system, ATPase component E Amino acid transport and metabolism}	{APPF_BACSU Oligopeptide transport ATP-binding protein AppF OS=Bacillus subtilis (strain 168) GN=appF PE=3 SV=2}	{ABC transporter}
C2.bin.3.faGL000486	{Trehalose/maltose transport system permease protein MalG [Candidatus Heimdallarchaeota archaeon AB_125]}	{K15772 ganQ arabinogalactan oligomer / maltooligosaccharide transport system permease protein -- Environmental Information Processing--Membrane transport--ABC transporters}	{COG3833 ABC-type maltose transport system, permease component G Carbohydrate transport and metabolism}	{NA}	{NA}
C2.bin.3.faGL000487	{Trehalose/maltose import ATP-binding protein MalK [Candidatus Heimdallarchaeota archaeon AB_125]}	{K10112 msmX, msmK, malK, sugC, ggtA, msiK multiple sugar transport system ATP-binding protein -- Environmental Information Processing--Membrane transport--ABC transporters}	{COG3842 ABC-type Fe3+/spermidine/putrescine transport systems, ATPase components E Amino acid transport and metabolism}	{Y4OS_SINFN Uncharacterized ABC transporter ATP-binding protein y4oS OS=Sinorhizobium fredii (strain NBRC 101917 / NGR234) GN=NGR_a02170 PE=3 SV=1}	{ABC transporter}
C2.bin.3.faGL000719	{High-affinity zinc uptake system ATP-binding protein ZnuC [Candidatus Heimdallarchaeota archaeon LC_2]}	{K09817 znuC zinc transport system ATP-binding protein 3.6.3.- Environmental Information Processing--Membrane transport--ABC transporters}	{COG1121 ABC-type Mn2+/Zn2+ transport system, ATPase component P Inorganic ion transport and metabolism}	{ZURA_LISIN Zinc uptake system ATP-binding protein ZurA OS=Listeria innocua serovar 6a (strain ATCC BAA-680 / CLIP 11262) GN=zurA PE=3 SV=1}	{ABC transporter}
C2.bin.3.faGL000769	{ABC transporter ATP-binding protein [Thermococcus kodakarensis]}	{K02062 thiQ thiamine transport system ATP-binding protein -- Environmental Information Processing--Membrane transport--ABC transporters}	{COG3842 ABC-type Fe3+/spermidine/putrescine transport systems, ATPase components E Amino acid transport and metabolism}	{FBPC_FUSNN Fe(3+) ions import ATP-binding protein FbpC OS=Fusobacterium nucleatum subsp. nucleatum (strain ATCC 25586 / CIP 101130 / JCM 8532 / LMG 13131) GN=fbpC PE=3 SV=1}	{ABC transporter}
C2.bin.3.faGL001075	{Spermidine/putrescine import ATP-binding protein PotA [Candidatus Heimdallarchaeota archaeon AB_125]}	{K02010 afuC, fbpC iron(III) transport system ATP-binding protein 3.6.3.30 Environmental Information Processing--Membrane transport--ABC transporters}	{COG3842 ABC-type Fe3+/spermidine/putrescine transport systems, ATPase components E Amino acid transport and metabolism}	{POTA_RUEST Spermidine/putrescine import ATP-binding protein PotA OS=Ruegeria sp. (strain TM1040) GN=potA PE=3 SV=1}	{ABC transporter}
C2.bin.3.faGL001076	{Sulfate transport system permease protein CysW [Candidatus Heimdallarchaeota archaeon AB_125]}	{K02046 cysU sulfate transport system permease protein -- Metabolism--Energy metabolism--Sulfur metabolism|Environmental Information Processing--Membrane transport--ABC transporters}	{COG0555 ABC-type sulfate transport system, permease component P Inorganic ion transport and metabolism}	{NA}	{Binding-protein-dependent transport system inner membrane component}
C2.bin.3.faGL001096	{Oligopeptide transport ATP-binding protein OppD [Candidatus Heimdallarchaeota archaeon AB_125]}	{K15583 oppD oligopeptide transport system ATP-binding protein -- Cellular Processes--Cellular community - prokaryotes--Quorum sensing|Human Diseases--Drug resistance: Antimicrobial--beta-Lactam resistance|Environmental Information Processing--Membrane transport--ABC transporters}	{COG0444 ABC-type dipeptide/oligopeptide/nickel transport system, ATPase component EP Amino acid transport and metabolism;Inorganic ion transport and metabolism}	{APPD_BACSU Oligopeptide transport ATP-binding protein AppD OS=Bacillus subtilis (strain 168) GN=appD PE=3 SV=1}	{ABC transporter}
C2.bin.3.faGL001210	{Glutathione transport system permease protein GsiD [Candidatus Heimdallarchaeota archaeon LC_2]}	{K15582 oppC oligopeptide transport system permease protein -- Cellular Processes--Cellular community - prokaryotes--Quorum sensing|Human Diseases--Drug resistance: Antimicrobial--beta-Lactam resistance|Environmental Information Processing--Membrane transport--ABC transporters}	{COG1173 ABC-type dipeptide/oligopeptide/nickel transport system, permease component EP Amino acid transport and metabolism;Inorganic ion transport and metabolism}	{NA}	{Binding-protein-dependent transport system inner membrane component}
C2.bin.3.faGL001212	{Oligopeptide transport ATP-binding protein OppF [Candidatus Heimdallarchaeota archaeon LC_2]}	{K10823 oppF oligopeptide transport system ATP-binding protein -- Cellular Processes--Cellular community - prokaryotes--Quorum sensing|Human Diseases--Drug resistance: Antimicrobial--beta-Lactam resistance|Environmental Information Processing--Membrane transport--ABC transporters}	{COG4608 ABC-type oligopeptide transport system, ATPase component E Amino acid transport and metabolism}	{APPF_BACSU Oligopeptide transport ATP-binding protein AppF OS=Bacillus subtilis (strain 168) GN=appF PE=3 SV=2}	{ABC transporter}
C2.bin.3.faGL002594	{putative ABC transporter ATP-binding protein YxlF [Candidatus Heimdallarchaeota archaeon LC_2]}	{K09697 natA sodium transport system ATP-binding protein 3.6.3.7 Environmental Information Processing--Signal transduction--Two-component system|Environmental Information Processing--Membrane transport--ABC transporters}	{NA}	{NA}	{ABC transporter}
C4.bin.14.faGL000153	{putative ABC transporter ATP-binding protein YxlF [Candidatus Heimdallarchaeota archaeon LC_2]}	{K09697 natA sodium transport system ATP-binding protein 3.6.3.7 Environmental Information Processing--Signal transduction--Two-component system|Environmental Information Processing--Membrane transport--ABC transporters}	{COG1131 ABC-type multidrug transport system, ATPase component V Defense mechanisms}	{NA}	{ABC transporter}
C4.bin.14.faGL000188	{ABC transporter ATP-binding protein [Thermococcus kodakarensis]}	{K02062 thiQ thiamine transport system ATP-binding protein -- Environmental Information Processing--Membrane transport--ABC transporters}	{COG3842 ABC-type Fe3+/spermidine/putrescine transport systems, ATPase components E Amino acid transport and metabolism}	{FBPC_FUSNN Fe(3+) ions import ATP-binding protein FbpC OS=Fusobacterium nucleatum subsp. nucleatum (strain ATCC 25586 / CIP 101130 / JCM 8532 / LMG 13131) GN=fbpC PE=3 SV=1}	{ABC transporter}
C4.bin.14.faGL000364	{Trehalose/maltose import ATP-binding protein MalK [Candidatus Heimdallarchaeota archaeon AB_125]}	{K10112 msmX, msmK, malK, sugC, ggtA, msiK multiple sugar transport system ATP-binding protein -- Environmental Information Processing--Membrane transport--ABC transporters}	{COG3842 ABC-type Fe3+/spermidine/putrescine transport systems, ATPase components E Amino acid transport and metabolism}	{Y3745_BRUSU Putative ATP-binding protein BRA0745/BS1330_II0738 OS=Brucella suis biovar 1 (strain 1330) GN=BRA0745 PE=3 SV=1}	{ABC transporter}
C4.bin.14.faGL000535	{Oligopeptide transport ATP-binding protein OppD [Candidatus Heimdallarchaeota archaeon AB_125]}	{K15583 oppD oligopeptide transport system ATP-binding protein -- Cellular Processes--Cellular community - prokaryotes--Quorum sensing|Human Diseases--Drug resistance: Antimicrobial--beta-Lactam resistance|Environmental Information Processing--Membrane transport--ABC transporters}	{COG0444 ABC-type dipeptide/oligopeptide/nickel transport system, ATPase component EP Amino acid transport and metabolism;Inorganic ion transport and metabolism}	{APPD_BACSU Oligopeptide transport ATP-binding protein AppD OS=Bacillus subtilis (strain 168) GN=appD PE=3 SV=1}	{ABC transporter}
C4.bin.14.faGL000536	{Oligopeptide transport ATP-binding protein OppF [Candidatus Heimdallarchaeota archaeon AB_125]}	{K10823 oppF oligopeptide transport system ATP-binding protein -- Cellular Processes--Cellular community - prokaryotes--Quorum sensing|Human Diseases--Drug resistance: Antimicrobial--beta-Lactam resistance|Environmental Information Processing--Membrane transport--ABC transporters}	{COG4608 ABC-type oligopeptide transport system, ATPase component E Amino acid transport and metabolism}	{APPF_BACSU Oligopeptide transport ATP-binding protein AppF OS=Bacillus subtilis (strain 168) GN=appF PE=3 SV=2}	{ABC transporter}
C4.bin.14.faGL000716	{Sulfate transport system permease protein CysW [Candidatus Heimdallarchaeota archaeon AB_125]}	{K02046 cysU sulfate transport system permease protein -- Metabolism--Energy metabolism--Sulfur metabolism|Environmental Information Processing--Membrane transport--ABC transporters}	{COG0555 ABC-type sulfate transport system, permease component P Inorganic ion transport and metabolism}	{NA}	{Binding-protein-dependent transport system inner membrane component}
C4.bin.14.faGL000761	{High-affinity zinc uptake system ATP-binding protein ZnuC [Candidatus Heimdallarchaeota archaeon LC_2]}	{K09817 znuC zinc transport system ATP-binding protein 3.6.3.- Environmental Information Processing--Membrane transport--ABC transporters}	{COG1121 ABC-type Mn2+/Zn2+ transport system, ATPase component P Inorganic ion transport and metabolism}	{ZURA_LISIN Zinc uptake system ATP-binding protein ZurA OS=Listeria innocua serovar 6a (strain ATCC BAA-680 / CLIP 11262) GN=zurA PE=3 SV=1}	{ABC transporter}
C4.bin.14.faGL000762	{Manganese transport system membrane protein MntB [Candidatus Heimdallarchaeota archaeon AB_125]}	{K09816 znuB zinc transport system permease protein -- Environmental Information Processing--Membrane transport--ABC transporters}	{COG1108 ABC-type Mn2+/Zn2+ transport system, permease component P Inorganic ion transport and metabolism}	{MNTC_LISIN Manganese transport system membrane protein MntC OS=Listeria innocua serovar 6a (strain ATCC BAA-680 / CLIP 11262) GN=mntC PE=3 SV=1}	{ABC 3 transport family}
C4.bin.14.faGL001370	{Glutathione transport system permease protein GsiD [Candidatus Heimdallarchaeota archaeon LC_2]}	{K15582 oppC oligopeptide transport system permease protein -- Cellular Processes--Cellular community - prokaryotes--Quorum sensing|Human Diseases--Drug resistance: Antimicrobial--beta-Lactam resistance|Environmental Information Processing--Membrane transport--ABC transporters}	{COG1173 ABC-type dipeptide/oligopeptide/nickel transport system, permease component EP Amino acid transport and metabolism;Inorganic ion transport and metabolism}	{GSID_SHIFL Glutathione transport system permease protein GsiD OS=Shigella flexneri GN=gsiD PE=3 SV=1}	{Binding-protein-dependent transport system inner membrane component}
C4.bin.14.faGL001372	{Oligopeptide transport ATP-binding protein OppF [Candidatus Heimdallarchaeota archaeon LC_2]}	{K10823 oppF oligopeptide transport system ATP-binding protein -- Cellular Processes--Cellular community - prokaryotes--Quorum sensing|Human Diseases--Drug resistance: Antimicrobial--beta-Lactam resistance|Environmental Information Processing--Membrane transport--ABC transporters}	{COG4608 ABC-type oligopeptide transport system, ATPase component E Amino acid transport and metabolism}	{APPF_BACSU Oligopeptide transport ATP-binding protein AppF OS=Bacillus subtilis (strain 168) GN=appF PE=3 SV=2}	{ABC transporter}
C4.bin.14.faGL002054	{CPBP family intramembrane metalloprotease [Peptoniphilus sp. oral taxon 375]}	{K09696 natB sodium transport system permease protein -- Environmental Information Processing--Signal transduction--Two-component system|Environmental Information Processing--Membrane transport--ABC transporters}	{NA}	{NA}	{NA}
C4.bin.14.faGL002465	{Molybdate/tungstate transport system permease protein WtpB [Candidatus Heimdallarchaeota archaeon AB_125]}	{K02011 afuB, fbpB iron(III) transport system permease protein -- Environmental Information Processing--Membrane transport--ABC transporters}	{COG1178 ABC-type Fe3+ transport system, permease component P Inorganic ion transport and metabolism}	{NA}	{NA}
C4.bin.14.faGL002997	{Lipoprotein-releasing system ATP-binding protein LolD [Candidatus Heimdallarchaeota archaeon AB_125]}	{K09810 lolD lipoprotein-releasing system ATP-binding protein 3.6.3.- Environmental Information Processing--Membrane transport--ABC transporters}	{COG1136 ABC-type lipoprotein export system, ATPase component M Cell wall/membrane/envelope biogenesis}	{Y352_THEMA Uncharacterized ABC transporter ATP-binding protein TM_0352 OS=Thermotoga maritima (strain ATCC 43589 / MSB8 / DSM 3109 / JCM 10099) GN=TM_0352 PE=3 SV=1}	{ABC transporter}
C4.bin.14.faGL003022	{putative ABC transporter ATP-binding protein [Candidatus Heimdallarchaeota archaeon AB_125]}	{K18890 mdlB, smdB ATP-binding cassette, subfamily B, multidrug efflux pump -- Environmental Information Processing--Membrane transport--ABC transporters}	{COG1132 ABC-type multidrug transport system, ATPase and permease component V Defense mechanisms}	{NA}	{ABC transporter transmembrane region}
C4.bin.22.faGL000032	{putative ABC transporter ATP-binding protein [Candidatus Heimdallarchaeota archaeon AB_125]}	{K18890 mdlB, smdB ATP-binding cassette, subfamily B, multidrug efflux pump -- Environmental Information Processing--Membrane transport--ABC transporters}	{COG1132 ABC-type multidrug transport system, ATPase and permease component V Defense mechanisms}	{NA}	{ABC transporter transmembrane region}
C4.bin.22.faGL000389	{Trehalose/maltose import ATP-binding protein MalK [Candidatus Heimdallarchaeota archaeon AB_125]}	{K17240 inoK inositol-phosphate transport system ATP-binding protein -- Environmental Information Processing--Membrane transport--ABC transporters}	{COG3842 ABC-type Fe3+/spermidine/putrescine transport systems, ATPase components E Amino acid transport and metabolism}	{Y3745_BRUSU Putative ATP-binding protein BRA0745/BS1330_II0738 OS=Brucella suis biovar 1 (strain 1330) GN=BRA0745 PE=3 SV=1}	{ABC transporter}
C4.bin.22.faGL000390	{Trehalose/maltose transport system permease protein MalG [Candidatus Heimdallarchaeota archaeon AB_125]}	{K15772 ganQ arabinogalactan oligomer / maltooligosaccharide transport system permease protein -- Environmental Information Processing--Membrane transport--ABC transporters}	{COG3833 ABC-type maltose transport system, permease component G Carbohydrate transport and metabolism}	{NA}	{Binding-protein-dependent transport system inner membrane component}
C4.bin.22.faGL000400	{Lipoprotein-releasing system ATP-binding protein LolD [Candidatus Heimdallarchaeota archaeon AB_125]}	{K09810 lolD lipoprotein-releasing system ATP-binding protein 3.6.3.- Environmental Information Processing--Membrane transport--ABC transporters}	{COG1136 ABC-type lipoprotein export system, ATPase component M Cell wall/membrane/envelope biogenesis}	{Y352_THEMA Uncharacterized ABC transporter ATP-binding protein TM_0352 OS=Thermotoga maritima (strain ATCC 43589 / MSB8 / DSM 3109 / JCM 10099) GN=TM_0352 PE=3 SV=1}	{ABC transporter}
C4.bin.22.faGL000462	{Oligopeptide transport ATP-binding protein OppF [Candidatus Heimdallarchaeota archaeon LC_2]}	{K10823 oppF oligopeptide transport system ATP-binding protein -- Cellular Processes--Cellular community - prokaryotes--Quorum sensing|Human Diseases--Drug resistance: Antimicrobial--beta-Lactam resistance|Environmental Information Processing--Membrane transport--ABC transporters}	{COG4608 ABC-type oligopeptide transport system, ATPase component E Amino acid transport and metabolism}	{APPF_BACSU Oligopeptide transport ATP-binding protein AppF OS=Bacillus subtilis (strain 168) GN=appF PE=3 SV=2}	{ABC transporter}
C4.bin.22.faGL000464	{Glutathione transport system permease protein GsiD [Candidatus Heimdallarchaeota archaeon LC_2]}	{K15582 oppC oligopeptide transport system permease protein -- Cellular Processes--Cellular community - prokaryotes--Quorum sensing|Human Diseases--Drug resistance: Antimicrobial--beta-Lactam resistance|Environmental Information Processing--Membrane transport--ABC transporters}	{COG1173 ABC-type dipeptide/oligopeptide/nickel transport system, permease component EP Amino acid transport and metabolism;Inorganic ion transport and metabolism}	{NA}	{Binding-protein-dependent transport system inner membrane component}
C4.bin.22.faGL000529	{Manganese transport system membrane protein MntB [Candidatus Heimdallarchaeota archaeon AB_125]}	{K09816 znuB zinc transport system permease protein -- Environmental Information Processing--Membrane transport--ABC transporters}	{COG1108 ABC-type Mn2+/Zn2+ transport system, permease component P Inorganic ion transport and metabolism}	{MNTC_LISIN Manganese transport system membrane protein MntC OS=Listeria innocua serovar 6a (strain ATCC BAA-680 / CLIP 11262) GN=mntC PE=3 SV=1}	{ABC 3 transport family}
C4.bin.22.faGL000530	{High-affinity zinc uptake system ATP-binding protein ZnuC [Candidatus Heimdallarchaeota archaeon LC_2]}	{K09817 znuC zinc transport system ATP-binding protein 3.6.3.- Environmental Information Processing--Membrane transport--ABC transporters}	{COG1121 ABC-type Mn2+/Zn2+ transport system, ATPase component P Inorganic ion transport and metabolism}	{ZURA_LISIN Zinc uptake system ATP-binding protein ZurA OS=Listeria innocua serovar 6a (strain ATCC BAA-680 / CLIP 11262) GN=zurA PE=3 SV=1}	{ABC transporter}
C4.bin.22.faGL000913	{hypothetical protein AM325_02045 [Candidatus Thorarchaeota archaeon SMTZ1-45]}	{K09810 lolD lipoprotein-releasing system ATP-binding protein 3.6.3.- Environmental Information Processing--Membrane transport--ABC transporters}	{COG1136 ABC-type lipoprotein export system, ATPase component M Cell wall/membrane/envelope biogenesis}	{NA}	{ABC transporter}
C4.bin.22.faGL001510	{Sulfate transport system permease protein CysW [Candidatus Heimdallarchaeota archaeon AB_125]}	{K02063 thiP thiamine transport system permease protein -- Environmental Information Processing--Membrane transport--ABC transporters}	{COG1178 ABC-type Fe3+ transport system, permease component P Inorganic ion transport and metabolism}	{NA}	{Binding-protein-dependent transport system inner membrane component}
C4.bin.22.faGL002096	{ABC transporter ATP-binding protein [Thermococcus kodakarensis]}	{K02062 thiQ thiamine transport system ATP-binding protein -- Environmental Information Processing--Membrane transport--ABC transporters}	{COG3842 ABC-type Fe3+/spermidine/putrescine transport systems, ATPase components E Amino acid transport and metabolism}	{FBPC_FUSNN Fe(3+) ions import ATP-binding protein FbpC OS=Fusobacterium nucleatum subsp. nucleatum (strain ATCC 25586 / CIP 101130 / JCM 8532 / LMG 13131) GN=fbpC PE=3 SV=1}	{ABC transporter}
C4.bin.22.faGL002174	{Molybdate/tungstate transport system permease protein WtpB [Candidatus Heimdallarchaeota archaeon AB_125]}	{K02011 afuB, fbpB iron(III) transport system permease protein -- Environmental Information Processing--Membrane transport--ABC transporters}	{COG4149 ABC-type molybdate transport system, permease component P Inorganic ion transport and metabolism}	{NA}	{LVIVD repeat}
C4.bin.22.faGL002489	{Oligopeptide transport ATP-binding protein OppD [Candidatus Heimdallarchaeota archaeon AB_125]}	{K15583 oppD oligopeptide transport system ATP-binding protein -- Cellular Processes--Cellular community - prokaryotes--Quorum sensing|Human Diseases--Drug resistance: Antimicrobial--beta-Lactam resistance|Environmental Information Processing--Membrane transport--ABC transporters}	{COG0444 ABC-type dipeptide/oligopeptide/nickel transport system, ATPase component EP Amino acid transport and metabolism;Inorganic ion transport and metabolism}	{APPD_BACSU Oligopeptide transport ATP-binding protein AppD OS=Bacillus subtilis (strain 168) GN=appD PE=3 SV=1}	{ABC transporter}
C4.bin.22.faGL002490	{Oligopeptide transport ATP-binding protein OppF [Candidatus Heimdallarchaeota archaeon AB_125]}	{K10823 oppF oligopeptide transport system ATP-binding protein -- Cellular Processes--Cellular community - prokaryotes--Quorum sensing|Human Diseases--Drug resistance: Antimicrobial--beta-Lactam resistance|Environmental Information Processing--Membrane transport--ABC transporters}	{COG4608 ABC-type oligopeptide transport system, ATPase component E Amino acid transport and metabolism}	{APPF_BACSU Oligopeptide transport ATP-binding protein AppF OS=Bacillus subtilis (strain 168) GN=appF PE=3 SV=2}	{ABC transporter}
C4.bin.51.faGL00200	{zinc ABC transporter substrate-binding protein [Candidatus Heimdallarchaeota archaeon]}	{K09815 znuA; zinc transport system substrate-binding protein}	{Zinc-uptake complex component A periplasmic}	{NA}	{Zinc-uptake complex component A periplasmic}
C4.bin.51.faGL00201	{metal ABC transporter permease [Candidatus Heimdallarchaeota archaeon]}	{K19976 mntB; manganese transport system permease protein}	{ABC 3 transport family}	{Manganese transport system membrane protein MntC}	{ABC 3 transport family}
C4.bin.51.faGL00202	{ABC transporter ATP-binding protein [Candidatus Heimdallarchaeota archaeon]}	{K09817 znuC; zinc transport system ATP-binding protein [EC:7.2.2.-]}	{ATPases associated with a variety of cellular activities}	{Manganese transport system ATP-binding protein MntB}	{ABC transporter}
C4.bin.51.faGL00272	{ATP-binding cassette domain-containing protein [Candidatus Heimdallarchaeota archaeon]}	{K10823 oppF; oligopeptide transport system ATP-binding protein}	{Belongs to the ABC transporter superfamily}	{Oligopeptide transport ATP-binding protein AppF}	{ABC transporter}
C4.bin.51.faGL00274	{ABC transporter permease [Candidatus Heimdallarchaeota archaeon]}	{NA}	{PFAM Binding-protein-dependent transport system inner membrane component}	{Glutathione transport system permease protein GsiD}	{Binding-protein-dependent transport system inner membrane component}
C4.bin.51.faGL00275	{ABC transporter permease [Candidatus Heimdallarchaeota archaeon]}	{K02033 ABC.PE.P; peptide/nickel transport system permease protein}	{PFAM binding-protein-dependent transport systems inner membrane component}	{Oligopeptide transport system permease protein AppB}	{Binding-protein-dependent transport system inner membrane component}
C4.bin.51.faGL00485	{Heme-binding protein A precursor [Candidatus Heimdallarchaeota archaeon AB_125]}	{K02035 ABC.PE.S; peptide/nickel transport system substrate-binding protein}	{Bacterial extracellular solute-binding proteins, family 5 Middle}	{NA}	{Bacterial extracellular solute-binding proteins, family 5 Middle}
C4.bin.51.faGL00797	{hypothetical protein HeimAB125_18590, partial [Candidatus Heimdallarchaeota archaeon AB_125]}	{K02035 ABC.PE.S; peptide/nickel transport system substrate-binding protein}	{dipeptide transport}	{NA}	{Bacterial extracellular solute-binding proteins, family 5 Middle}
C4.bin.51.faGL01047	{Sulfate transport system permease protein CysW [Candidatus Heimdallarchaeota archaeon AB_125]}	{NA}	{ABC-type Fe3 transport system permease component}	{Probable sulfate transport system permease protein cysT}	{Binding-protein-dependent transport system inner membrane component}
C4.bin.51.faGL01048	{ABC transporter ATP-binding protein [Candidatus Heimdallarchaeota archaeon]}	{K02052 ABC.SP.A; putative spermidine/putrescine transport system ATP-binding protein}	{Part of the ABC transporter complex PotABCD involved in spermidine putrescine import. Responsible for energy coupling to the transport system}	{Spermidine/putrescine import ATP-binding protein PotA (EC 7.6.2.11)}	{ABC transporter}
C4.bin.51.faGL01843	{Heme-binding protein A precursor [Candidatus Heimdallarchaeota archaeon AB_125]}	{K02035 ABC.PE.S; peptide/nickel transport system substrate-binding protein}	{ABC transporter substrate-binding protein}	{Probable ABC transporter-binding protein DR_1571}	{Bacterial extracellular solute-binding proteins, family 5 Middle}
C4.bin.51.faGL01992	{hypothetical protein E3J43_06310, partial [Candidatus Heimdallarchaeota archaeon]}	{K02035 ABC.PE.S; peptide/nickel transport system substrate-binding protein}	{dipeptide transport}	{NA}	{Bacterial extracellular solute-binding proteins, family 5 Middle}
C4.bin.51.faGL02174	{ABC transporter ATP-binding protein [Candidatus Heimdallarchaeota archaeon]}	{K09817 znuC; zinc transport system ATP-binding protein [EC:7.2.2.-]}	{ATPases associated with a variety of cellular activities}	{Manganese transport system ATP-binding protein MntB}	{ABC transporter}
C4.bin.51.faGL02175	{metal ABC transporter permease [Candidatus Heimdallarchaeota archaeon]}	{K19976 mntB; manganese transport system permease protein}	{ABC 3 transport family}	{Manganese transport system membrane protein MntC}	{ABC 3 transport family}
C4.bin.51.faGL02176	{zinc ABC transporter substrate-binding protein [Candidatus Heimdallarchaeota archaeon]}	{K09815 znuA; zinc transport system substrate-binding protein}	{Zinc-uptake complex component A periplasmic}	{NA}	{Zinc-uptake complex component A periplasmic}
C4.bin.51.faGL02232	{Oligopeptide transport ATP-binding protein OppF [Candidatus Heimdallarchaeota archaeon AB_125]}	{K10823 oppF; oligopeptide transport system ATP-binding protein}	{Oligopeptide/dipeptide transporter, C-terminal region}	{Oligopeptide transport ATP-binding protein AppF}	{ABC transporter}
C4.bin.51.faGL02236	{ABC transporter permease [Candidatus Heimdallarchaeota archaeon]}	{K02034 ABC.PE.P1; peptide/nickel transport system permease protein}	{ABC-type dipeptide oligopeptide nickel transport systems, permease components}	{Glutathione transport system permease protein GsiD}	{Binding-protein-dependent transport system inner membrane component}
C4.bin.51.faGL02237	{Dipeptide transport system permease protein DppB [Candidatus Heimdallarchaeota archaeon AB_125]}	{K02033 ABC.PE.P; peptide/nickel transport system permease protein}	{PFAM binding-protein-dependent transport systems inner membrane component}	{Oligopeptide transport system permease protein AppB}	{Binding-protein-dependent transport system inner membrane component}
C4.bin.51.faGL02250	{Trehalose/maltose import ATP-binding protein MalK [Candidatus Heimdallarchaeota archaeon AB_125]}	{K10112 msmX; multiple sugar transport system ATP-binding protein}	{TOBE domain}	{Uncharacterized ABC transporter ATP-binding protein y4oS}	{ABC transporter}
C4.bin.51.faGL02251	{Trehalose/maltose transport system permease protein MalG [Candidatus Heimdallarchaeota archaeon AB_125]}	{NA}	{inner membrane componentinner membrane component}	{Putative arabinogalactan oligomer transport system permease protein GanQ}	{Binding-protein-dependent transport system inner membrane component}
C4.bin.51.faGL02432	{Molybdate/tungstate transport system permease protein WtpB [Candidatus Heimdallarchaeota archaeon AB_125]}	{K02011 afuB; iron(III) transport system permease protein}	{Binding-protein-dependent transport system inner membrane component}	{Ferric transport system permease protein FbpB}	{NA}
C4.bin.51.faGL02617	{hypothetical protein}	{K02003 ABC.CD.A; putative ABC transport system ATP-binding protein}	{ABC-type antimicrobial peptide transport system, ATPase component}	{Uncharacterized ABC transporter ATP-binding protein TM_0352}	{ABC transporter}
C4.bin.51.faGL02663	{Heme-binding protein A precursor [Candidatus Heimdallarchaeota archaeon AB_125]}	{K02035 ABC.PE.S; peptide/nickel transport system substrate-binding protein}	{Bacterial extracellular solute-binding proteins, family 5 Middle}	{Probable ABC transporter-binding protein DR_1571}	{Bacterial extracellular solute-binding proteins, family 5 Middle}
C4.bin.51.faGL03029	{hypothetical protein DRO88_13050 [Candidatus Lokiarchaeota archaeon]}	{K02064 thiB; thiamine transport system substrate-binding protein}	{ABC-type thiamine transport system, periplasmic component}	{NA}	{NA}
C4.bin.51.faGL03030	{iron ABC transporter permease [Candidatus Heimdallarchaeota archaeon]}	{K02063 thiP; thiamine transport system permease protein}	{transport system permease}	{Thiamine transport system permease protein ThiP}	{Binding-protein-dependent transport system inner membrane component}
C4.bin.51.faGL03031	{ABC transporter ATP-binding protein [Candidatus Heimdallarchaeota archaeon]}	{K02052 ABC.SP.A; putative spermidine/putrescine transport system ATP-binding protein}	{ATPases associated with a variety of cellular activities}	{Fe(3+) ions import ATP-binding protein FbpC (EC 7.2.2.7)}	{ABC transporter}
C4.bin.51.faGL03055	{Dipeptide transport system permease protein DppB [Candidatus Heimdallarchaeota archaeon AB_125]}	{K02033 ABC.PE.P; peptide/nickel transport system permease protein}	{PFAM Binding-protein-dependent transport system inner membrane component}	{Oligopeptide transport system permease protein AppB}	{Binding-protein-dependent transport system inner membrane component}
C4.bin.51.faGL03296	{hypothetical protein HeimAB125_19180 [Candidatus Heimdallarchaeota archaeon AB_125]}	{K02035 ABC.PE.S; peptide/nickel transport system substrate-binding protein}	{Bacterial extracellular solute-binding proteins, family 5 Middle}	{NA}	{Bacterial extracellular solute-binding proteins, family 5 Middle}
C4.bin.51.faGL03335	{hypothetical protein E3J43_09130 [Candidatus Heimdallarchaeota archaeon]}	{K02035 ABC.PE.S; peptide/nickel transport system substrate-binding protein}	{Bacterial extracellular solute-binding proteins, family 5 Middle}	{NA}	{Bacterial extracellular solute-binding proteins, family 5 Middle}
C5.bin.10.faGL00045	{ABC transporter ATP-binding protein [Candidatus Heimdallarchaeota archaeon]}	{K02031 ddpD; peptide/nickel transport system ATP-binding protein}	{Belongs to the ABC transporter superfamily}	{Oligopeptide transport ATP-binding protein OppD (Stage 0 sporulation protein KD)}	{ABC transporter}
C5.bin.10.faGL00161	{hypothetical protein DRO63_03070 [Candidatus Heimdallarchaeota archaeon]}	{K02035 ABC.PE.S; peptide/nickel transport system substrate-binding protein}	{dipeptide transport}	{Uncharacterized protein y4wM}	{Bacterial extracellular solute-binding proteins, family 5 Middle}
C5.bin.10.faGL00167	{hypothetical protein E3J70_06060 [Candidatus Heimdallarchaeota archaeon]}	{K02035 ABC.PE.S; peptide/nickel transport system substrate-binding protein}	{Bacterial extracellular solute-binding proteins, family 5 Middle}	{NA}	{NA}
C5.bin.10.faGL00233	{peptide ABC transporter substrate-binding protein [Candidatus Heimdallarchaeota archaeon]}	{K10823 oppF; oligopeptide transport system ATP-binding protein}	{Belongs to the ABC transporter superfamily}	{Oligopeptide transport ATP-binding protein AppF}	{ABC transporter}
C5.bin.10.faGL00234	{ABC transporter ATP-binding protein, partial [Candidatus Heimdallarchaeota archaeon]}	{K02031 ddpD; peptide/nickel transport system ATP-binding protein}	{Belongs to the ABC transporter superfamily}	{Probable peptide ABC transporter ATP-binding protein y4tR}	{ABC transporter}
C5.bin.10.faGL00235	{ABC transporter permease [Candidatus Heimdallarchaeota archaeon]}	{K02034 ABC.PE.P1; peptide/nickel transport system permease protein}	{PFAM Binding-protein-dependent transport system inner membrane component}	{Glutathione transport system permease protein GsiD}	{Binding-protein-dependent transport system inner membrane component}
C5.bin.10.faGL00236	{ABC transporter permease [Candidatus Heimdallarchaeota archaeon]}	{K02033 ABC.PE.P; peptide/nickel transport system permease protein}	{Binding-protein-dependent transport system inner membrane component}	{Oligopeptide transport system permease protein AppB}	{Binding-protein-dependent transport system inner membrane component}
C5.bin.10.faGL00396	{iron ABC transporter permease [Candidatus Heimdallarchaeota archaeon]}	{K02063 thiP; thiamine transport system permease protein}	{transport system permease}	{Molybdate/tungstate transport system permease protein WtpB}	{Binding-protein-dependent transport system inner membrane component}
C5.bin.10.faGL00397	{ABC transporter ATP-binding protein [Candidatus Heimdallarchaeota archaeon]}	{K02052 ABC.SP.A; putative spermidine/putrescine transport system ATP-binding protein}	{Function Code 14.4 Transport and Binding Proteins Carbohydrates, organic alcohols, and acids}	{Sulfate/thiosulfate import ATP-binding protein CysA (EC 7.3.2.3) (Sulfate-transporting ATPase)}	{ABC transporter}
C5.bin.10.faGL00627	{LysR family transcriptional regulator [Candidatus Heimdallarchaeota archaeon]}	{K02019 modE; molybdate transport system regulatory protein}	{NA}	{Transcriptional regulator, LysR}	{NA}
C5.bin.10.faGL00743	{ABC transporter permease [Candidatus Heimdallarchaeota archaeon]}	{K02034 ABC.PE.P1; peptide/nickel transport system permease protein}	{PFAM Binding-protein-dependent transport system inner membrane component}	{Glutathione transport system permease protein GsiD}	{Binding-protein-dependent transport system inner membrane component}
C5.bin.10.faGL01030	{hypothetical protein E3J70_08080 [Candidatus Heimdallarchaeota archaeon]}	{K02035 ABC.PE.S; peptide/nickel transport system substrate-binding protein}	{Abc transporter}	{NA}	{Bacterial extracellular solute-binding proteins, family 5 Middle}
C5.bin.10.faGL01039	{phosphate ABC transporter permease PtsA [Candidatus Heimdallarchaeota archaeon]}	{K02038 pstA; phosphate transport system permease protein}	{Binding-protein-dependent transport system inner membrane component}	{Phosphate transport system permease protein PstA}	{NA}
C5.bin.10.faGL01040	{phosphate ABC transporter permease subunit PstC [Candidatus Heimdallarchaeota archaeon]}	{K02037 pstC; phosphate transport system permease protein}	{phosphate ABC transporter, inner membrane subunit PstA}	{Probable ABC transporter permease protein YqgH}	{Binding-protein-dependent transport system inner membrane component}
C5.bin.10.faGL01041	{hypothetical protein DRP02_06280 [Candidatus Heimdallarchaeota archaeon]}	{K02040 pstS; phosphate transport system substrate-binding protein}	{TIGRFAM phosphate binding protein}	{Phosphate-binding protein PstS 2 (PBP 2)}	{PBP superfamily domain}
C5.bin.10.faGL01042	{phosphate transport system regulatory protein PhoU [Candidatus Heimdallarchaeota archaeon]}	{K02039 phoU; phosphate transport system protein}	{Plays a role in the regulation of phosphate uptake}	{NA}	{PhoU domain}
C5.bin.10.faGL01043	{phosphate ABC transporter ATP-binding protein [Candidatus Heimdallarchaeota archaeon]}	{K02036 pstB; phosphate transport system ATP-binding protein [EC:7.3.2.1]}	{Part of the ABC transporter complex PstSACB involved in phosphate import. Responsible for energy coupling to the transport system}	{Phosphate import ATP-binding protein PstB (EC 7.3.2.1) (ABC phosphate transporter) (Phosphate-transporting ATPase)}	{ABC transporter}
C5.bin.10.faGL01270	{hypothetical protein DRP02_12830 [Candidatus Heimdallarchaeota archaeon]}	{K02035 ABC.PE.S; peptide/nickel transport system substrate-binding protein}	{Abc transporter}	{Nickel-binding periplasmic protein}	{Bacterial extracellular solute-binding proteins, family 5 Middle}
C5.bin.10.faGL01311	{hypothetical protein E3J70_06060 [Candidatus Heimdallarchaeota archaeon]}	{K02035 ABC.PE.S; peptide/nickel transport system substrate-binding protein}	{dipeptide transport}	{Metal-staphylopine-binding protein CntA}	{Bacterial extracellular solute-binding proteins, family 5 Middle}
C5.bin.10.faGL01387	{hypothetical protein DRO67_03125 [Candidatus Thorarchaeota archaeon]}	{K02035 ABC.PE.S; peptide/nickel transport system substrate-binding protein}	{COG0747 ABC-type dipeptide transport system, periplasmic component}	{NA}	{Bacterial extracellular solute-binding proteins, family 5 Middle}
C5.bin.10.faGL01431	{hypothetical protein E3J70_01225, partial [Candidatus Heimdallarchaeota archaeon]}	{K02035 ABC.PE.S; peptide/nickel transport system substrate-binding protein}	{Bacterial extracellular solute-binding proteins, family 5 Middle}	{NA}	{Bacterial extracellular solute-binding proteins, family 5 Middle}
C5.bin.12.faGL000081	{Oligopeptide transport ATP-binding protein OppF [Candidatus Heimdallarchaeota archaeon LC_2]}	{K10823 oppF oligopeptide transport system ATP-binding protein -- Cellular Processes--Cellular community - prokaryotes--Quorum sensing|Human Diseases--Drug resistance: Antimicrobial--beta-Lactam resistance|Environmental Information Processing--Membrane transport--ABC transporters}	{COG4608 ABC-type oligopeptide transport system, ATPase component E Amino acid transport and metabolism}	{APPF_BACSU Oligopeptide transport ATP-binding protein AppF OS=Bacillus subtilis (strain 168) GN=appF PE=3 SV=2}	{ABC transporter}
C5.bin.12.faGL000953	{hypothetical protein AMJ86_10315 [bacterium SM23_57]}	{K02007 cbiM cobalt/nickel transport system permease protein -- Environmental Information Processing--Membrane transport--ABC transporters}	{COG0310 ABC-type Co2+ transport system, permease component P Inorganic ion transport and metabolism}	{NA}	{Cobalt uptake substrate-specific transmembrane region}
C5.bin.12.faGL000956	{cobalt ABC transporter ATPase [Bacillus akibai]}	{K02006 cbiO cobalt/nickel transport system ATP-binding protein -- Environmental Information Processing--Membrane transport--ABC transporters}	{COG1122 Energy-coupling factor transporter ATP-binding protein EcfA2 PR Inorganic ion transport and metabolism;General function prediction only}	{ECFA_CARHZ Energy-coupling factor transporter ATP-binding protein EcfA OS=Carboxydothermus hydrogenoformans (strain ATCC BAA-161 / DSM 6008 / Z-2901) GN=ecfA PE=3 SV=1}	{ABC transporter}
C5.bin.12.faGL001233	{phosphate ABC transporter permease [Methanosphaerula palustris]}	{K02037 pstC phosphate transport system permease protein -- Environmental Information Processing--Membrane transport--ABC transporters}{K02038 pstA phosphate transport system permease protein -- Environmental Information Processing--Membrane transport--ABC transporters}	{COG0573 ABC-type phosphate transport system, permease component P Inorganic ion transport and metabolism}	{NA}	{Binding-protein-dependent transport system inner membrane component}
C5.bin.12.faGL001234	{phosphate-binding protein [Caldicellulosiruptor owensensis]}	{K02040 pstS phosphate transport system substrate-binding protein -- Environmental Information Processing--Signal transduction--Two-component system|Human Diseases--Infectious diseases: Bacterial--Tuberculosis|Environmental Information Processing--Membrane transport--ABC transporters}	{COG0226 ABC-type phosphate transport system, periplasmic component P Inorganic ion transport and metabolism}	{NA}	{PBP superfamily domain}
C5.bin.12.faGL001236	{phosphate ABC transporter ATP-binding protein [Methanotorris igneus]}	{K02036 pstB phosphate transport system ATP-binding protein 3.6.3.27 Environmental Information Processing--Membrane transport--ABC transporters}	{COG1117 ABC-type phosphate transport system, ATPase component P Inorganic ion transport and metabolism}	{PSTB_METJA Phosphate import ATP-binding protein PstB OS=Methanocaldococcus jannaschii (strain ATCC 43067 / DSM 2661 / JAL-1 / JCM 10045 / NBRC 100440) GN=pstB PE=3 SV=1}	{ABC transporter}
C5.bin.12.faGL001302	{dipeptide ABC transporter ATP-binding protein [Calderihabitans maritimus]}	{K10823 oppF oligopeptide transport system ATP-binding protein -- Cellular Processes--Cellular community - prokaryotes--Quorum sensing|Human Diseases--Drug resistance: Antimicrobial--beta-Lactam resistance|Environmental Information Processing--Membrane transport--ABC transporters}	{COG4608 ABC-type oligopeptide transport system, ATPase component E Amino acid transport and metabolism}	{APPF_BACSU Oligopeptide transport ATP-binding protein AppF OS=Bacillus subtilis (strain 168) GN=appF PE=3 SV=2}	{ABC transporter}
C5.bin.12.faGL001493	{Oligopeptide transport ATP-binding protein OppD [Candidatus Heimdallarchaeota archaeon AB_125]}	{K15583 oppD oligopeptide transport system ATP-binding protein -- Cellular Processes--Cellular community - prokaryotes--Quorum sensing|Human Diseases--Drug resistance: Antimicrobial--beta-Lactam resistance|Environmental Information Processing--Membrane transport--ABC transporters}	{COG0444 ABC-type dipeptide/oligopeptide/nickel transport system, ATPase component EP Amino acid transport and metabolism;Inorganic ion transport and metabolism}	{Y4TR_SINFN Probable peptide ABC transporter ATP-binding protein y4tR OS=Sinorhizobium fredii (strain NBRC 101917 / NGR234) GN=NGR_a01410 PE=3 SV=1}	{ABC transporter}
C5.bin.12.faGL001671	{putative ABC transporter ATP-binding protein YxlF [Candidatus Heimdallarchaeota archaeon LC_2]}	{K09697 natA sodium transport system ATP-binding protein 3.6.3.7 Environmental Information Processing--Signal transduction--Two-component system|Environmental Information Processing--Membrane transport--ABC transporters}	{COG1131 ABC-type multidrug transport system, ATPase component V Defense mechanisms}	{NA}	{ABC transporter}
C5.bin.12.faGL002460	{Energy-coupling factor transporter transmembrane protein EcfT [Candidatus Bathyarchaeota archaeon BA2]}	{K16785 ecfT energy-coupling factor transport system permease protein -- Environmental Information Processing--Membrane transport--ABC transporters}	{COG0619 Energy-coupling factor transporter transmembrane protein EcfT H Coenzyme transport and metabolism}	{ECFT_LEUMM Energy-coupling factor transporter transmembrane protein EcfT OS=Leuconostoc mesenteroides subsp. mesenteroides (strain ATCC 8293 / NCDO 523) GN=ecfT PE=1 SV=1}	{Cobalt transport protein}
C5.bin.12.faGL002461	{ABC transporter ATP-binding protein [[Clostridium] cellobioparum]}	{K16787 ecfA2 energy-coupling factor transport system ATP-binding protein 3.6.3.- Environmental Information Processing--Membrane transport--ABC transporters}	{COG1122 Energy-coupling factor transporter ATP-binding protein EcfA2 PR Inorganic ion transport and metabolism;General function prediction only}	{Y1281_GEOSL Putative ABC transporter ATP-binding protein GSU1281 OS=Geobacter sulfurreducens (strain ATCC 51573 / DSM 12127 / PCA) GN=GSU1281 PE=3 SV=1}	{ABC transporter}
C5.bin.12.faGL002462	{energy-coupling factor ABC transporter ATP-binding protein [Thaumarchaeota archaeon ex4484_121]}	{K16786 ecfA1 energy-coupling factor transport system ATP-binding protein 3.6.3.- Environmental Information Processing--Membrane transport--ABC transporters}	{COG1122 Energy-coupling factor transporter ATP-binding protein EcfA2 PR Inorganic ion transport and metabolism;General function prediction only}	{Y373_PYRAB Putative ABC transporter ATP-binding protein PYRAB03730 OS=Pyrococcus abyssi (strain GE5 / Orsay) GN=PYRAB03730 PE=3 SV=1}	{ABC transporter}
C5.bin.12.faGL002838	{energy-coupling factor ABC transporter ATP-binding protein [Pyrococcus sp. NA2]}	{K16786 ecfA1 energy-coupling factor transport system ATP-binding protein 3.6.3.- Environmental Information Processing--Membrane transport--ABC transporters}	{COG1122 Energy-coupling factor transporter ATP-binding protein EcfA2 PR Inorganic ion transport and metabolism;General function prediction only}	{Y1815_PYRHO Putative ABC transporter ATP-binding protein PH1815 OS=Pyrococcus horikoshii (strain ATCC 700860 / DSM 12428 / JCM 9974 / NBRC 100139 / OT-3) GN=PH1815 PE=3 SV=1}	{ABC transporter}
C5.bin.12.faGL002839	{ABC transporter [Candidatus Bathyarchaeota archaeon B26-1]}	{K16787 ecfA2 energy-coupling factor transport system ATP-binding protein 3.6.3.- Environmental Information Processing--Membrane transport--ABC transporters}	{COG1122 Energy-coupling factor transporter ATP-binding protein EcfA2 PR Inorganic ion transport and metabolism;General function prediction only}	{Y130_PYRAB Putative ABC transporter ATP-binding protein PYRAB01300 OS=Pyrococcus abyssi (strain GE5 / Orsay) GN=PYRAB01300 PE=3 SV=1}	{ABC transporter}
C5.bin.12.faGL002941	{ABC transporter ATP-binding protein [Enterococcus casseliflavus]}	{K09812 ftsE cell division transport system ATP-binding protein -- Environmental Information Processing--Membrane transport--ABC transporters}	{COG1136 ABC-type lipoprotein export system, ATPase component M Cell wall/membrane/envelope biogenesis}	{NA}	{ABC transporter}
C5.bin.12.faGL002951	{Glutathione transport system permease protein GsiD [Candidatus Heimdallarchaeota archaeon LC_2]}	{K15582 oppC oligopeptide transport system permease protein -- Cellular Processes--Cellular community - prokaryotes--Quorum sensing|Human Diseases--Drug resistance: Antimicrobial--beta-Lactam resistance|Environmental Information Processing--Membrane transport--ABC transporters}	{COG1173 ABC-type dipeptide/oligopeptide/nickel transport system, permease component EP Amino acid transport and metabolism;Inorganic ion transport and metabolism}	{NA}	{Binding-protein-dependent transport system inner membrane component}
C5.bin.5.faGL00301	{hypothetical protein HeimAB125_18590, partial [Candidatus Heimdallarchaeota archaeon AB_125]}	{K02035 ABC.PE.S; peptide/nickel transport system substrate-binding protein}	{dipeptide transport}	{NA}	{Bacterial extracellular solute-binding proteins, family 5 Middle}
C5.bin.5.faGL00550	{ABC transporter permease [Candidatus Heimdallarchaeota archaeon]}	{K02034 ABC.PE.P1; peptide/nickel transport system permease protein}	{PFAM Binding-protein-dependent transport system inner membrane component}	{Glutathione transport system permease protein GsiD}	{Binding-protein-dependent transport system inner membrane component}
C5.bin.5.faGL00551	{ABC transporter permease [Candidatus Heimdallarchaeota archaeon]}	{K02033 ABC.PE.P; peptide/nickel transport system permease protein}	{PFAM Binding-protein-dependent transport system inner membrane component}	{Oligopeptide transport system permease protein AppB}	{Binding-protein-dependent transport system inner membrane component}
C5.bin.5.faGL00588	{Oligopeptide transport ATP-binding protein OppF [Candidatus Heimdallarchaeota archaeon AB_125]}	{K10823 oppF; oligopeptide transport system ATP-binding protein}	{Oligopeptide/dipeptide transporter, C-terminal region}	{Oligopeptide transport ATP-binding protein AppF}	{NA}
C5.bin.5.faGL00628	{hypothetical protein E3J43_06310, partial [Candidatus Heimdallarchaeota archaeon]}	{K02035 ABC.PE.S; peptide/nickel transport system substrate-binding protein}	{dipeptide transport}	{NA}	{NA}
C5.bin.5.faGL00653	{Trehalose/maltose transport system permease protein MalG [Candidatus Heimdallarchaeota archaeon AB_125]}	{K15772 ganQ; arabinogalactan oligomer / maltooligosaccharide transport system permease protein}	{Binding-protein-dependent transport system inner membrane component}	{Putative arabinogalactan oligomer transport system permease protein GanQ}	{NA}
C5.bin.5.faGL00891	{extracellular solute-binding protein, partial [Candidatus Heimdallarchaeota archaeon]}	{K15770 cycB; arabinogalactan oligomer / maltooligosaccharide transport system substrate-binding protein}	{PFAM Bacterial extracellular solute-binding protein}	{NA}	{Bacterial extracellular solute-binding protein}
C5.bin.5.faGL00995	{ABC transporter ATP-binding protein, partial [Candidatus Heimdallarchaeota archaeon]}	{K02031 ddpD; peptide/nickel transport system ATP-binding protein}	{Belongs to the ABC transporter superfamily}	{Putative peptide import ATP-binding protein BMEII0863 (EC 7.4.2.-)}	{Oligopeptide/dipeptide transporter, C-terminal region}
C5.bin.5.faGL01056	{zinc ABC transporter substrate-binding protein [Candidatus Heimdallarchaeota archaeon]}	{K09815 znuA; zinc transport system substrate-binding protein}	{ABC-type metal ion transport system, periplasmic component surface adhesin}	{NA}	{Zinc-uptake complex component A periplasmic}
C5.bin.5.faGL01322	{Molybdate/tungstate transport system permease protein WtpB [Candidatus Heimdallarchaeota archaeon AB_125]}	{K02011 afuB; iron(III) transport system permease protein}	{Binding-protein-dependent transport system inner membrane component}	{Molybdate/tungstate transport system permease protein WtpB}	{LVIVD repeat}
C5.bin.5.faGL01525	{ABC transporter permease [Candidatus Heimdallarchaeota archaeon]}	{K02033 ABC.PE.P; peptide/nickel transport system permease protein}	{PFAM binding-protein-dependent transport systems inner membrane component}	{Oligopeptide transport system permease protein AppB}	{Binding-protein-dependent transport system inner membrane component}
C5.bin.5.faGL01542	{ABC transporter ATP-binding protein [Candidatus Heimdallarchaeota archaeon]}	{K02052 ABC.SP.A; putative spermidine/putrescine transport system ATP-binding protein}	{ABC transporter}	{Spermidine/putrescine import ATP-binding protein PotA (EC 7.6.2.11)}	{ABC transporter}
C5.bin.5.faGL01543	{Sulfate transport system permease protein CysW [Candidatus Heimdallarchaeota archaeon AB_125]}	{NA}	{ABC-type Fe3 transport system permease component}	{Molybdate/tungstate transport system permease protein WtpB}	{NA}
C5.bin.5.faGL01564	{iron ABC transporter permease [Candidatus Heimdallarchaeota archaeon]}	{K02063 thiP; thiamine transport system permease protein}	{transport system permease}	{NA}	{Binding-protein-dependent transport system inner membrane component}
C5.bin.5.faGL01590	{ABC transporter permease [Candidatus Heimdallarchaeota archaeon]}	{K02033 ABC.PE.P; peptide/nickel transport system permease protein}	{PFAM binding-protein-dependent transport systems inner membrane component}	{Oligopeptide transport system permease protein AppB}	{Binding-protein-dependent transport system inner membrane component}
C5.bin.5.faGL01758	{Manganese transport system membrane protein MntB [Candidatus Heimdallarchaeota archaeon AB_125]}	{K19976 mntB; manganese transport system permease protein}	{ABC 3 transport family}	{Manganese transport system membrane protein MntC}	{ABC 3 transport family}
C5.bin.5.faGL01759	{ABC transporter ATP-binding protein [Candidatus Heimdallarchaeota archaeon]}	{K09817 znuC; zinc transport system ATP-binding protein [EC:7.2.2.-]}	{PFAM ABC transporter related}	{Probable metal transport system ATP-binding protein CT_068}	{ABC transporter}
H2.bin.2.faGL000220	{High-affinity branched-chain amino acid transport ATP-binding protein LivF [Candidatus Heimdallarchaeota archaeon LC_2]}	{K01996 livF branched-chain amino acid transport system ATP-binding protein -- Cellular Processes--Cellular community - prokaryotes--Quorum sensing|Environmental Information Processing--Membrane transport--ABC transporters}	{COG0410 ABC-type branched-chain amino acid transport system, ATPase component E Amino acid transport and metabolism}	{LIVF_ECOLI High-affinity branched-chain amino acid transport ATP-binding protein LivF OS=Escherichia coli (strain K12) GN=livF PE=1 SV=2}	{ABC transporter}
H2.bin.2.faGL000221	{Lipoprotein-releasing system ATP-binding protein LolD [Candidatus Heimdallarchaeota archaeon LC_2]}	{K01995 livG branched-chain amino acid transport system ATP-binding protein -- Cellular Processes--Cellular community - prokaryotes--Quorum sensing|Environmental Information Processing--Membrane transport--ABC transporters}	{NA}	{NA}	{ABC transporter}
H2.bin.2.faGL000649	{branched-chain amino acid ABC transporter substrate-binding protein [Natronomonas pharaonis]}	{K01999 livK branched-chain amino acid transport system substrate-binding protein -- Cellular Processes--Cellular community - prokaryotes--Quorum sensing|Environmental Information Processing--Membrane transport--ABC transporters}	{COG0683 ABC-type branched-chain amino acid transport system, periplasmic component E Amino acid transport and metabolism}	{NA}	{Periplasmic binding protein}
H2.bin.2.faGL000678	{High-affinity branched-chain amino acid transport system permease protein LivH [Candidatus Heimdallarchaeota archaeon LC_2]}	{K01997 livH branched-chain amino acid transport system permease protein -- Cellular Processes--Cellular community - prokaryotes--Quorum sensing|Environmental Information Processing--Membrane transport--ABC transporters}	{NA}	{NA}	{Binding-protein-dependent transport system inner membrane component}
H2.bin.2.faGL000981	{High-affinity branched-chain amino acid transport ATP-binding protein LivF [Candidatus Heimdallarchaeota archaeon LC_2]}	{K01996 livF branched-chain amino acid transport system ATP-binding protein -- Cellular Processes--Cellular community - prokaryotes--Quorum sensing|Environmental Information Processing--Membrane transport--ABC transporters}	{COG0410 ABC-type branched-chain amino acid transport system, ATPase component E Amino acid transport and metabolism}	{LIVF_METJA Probable branched-chain amino acid transport ATP-binding protein LivF OS=Methanocaldococcus jannaschii (strain ATCC 43067 / DSM 2661 / JAL-1 / JCM 10045 / NBRC 100440) GN=livF PE=3 SV=2}	{ABC transporter}
H2.bin.2.faGL000982	{putative branched-chain amino acid transport ATP-binding protein LivG [Candidatus Heimdallarchaeota archaeon LC_2]}	{K01995 livG branched-chain amino acid transport system ATP-binding protein -- Cellular Processes--Cellular community - prokaryotes--Quorum sensing|Environmental Information Processing--Membrane transport--ABC transporters}	{COG0411 ABC-type branched-chain amino acid transport system, ATPase component E Amino acid transport and metabolism}	{NA}	{ABC transporter}
H2.bin.2.faGL001050	{putative branched-chain amino acid transport ATP-binding protein LivG [Candidatus Heimdallarchaeota archaeon LC_2]}	{K11957 K11957, natA neutral amino acid transport system ATP-binding protein -- Environmental Information Processing--Membrane transport--ABC transporters}	{COG0411 ABC-type branched-chain amino acid transport system, ATPase component E Amino acid transport and metabolism}	{LIVG_ARCFU Probable branched-chain amino acid transport ATP-binding protein LivG OS=Archaeoglobus fulgidus (strain ATCC 49558 / VC-16 / DSM 4304 / JCM 9628 / NBRC 100126) GN=livG PE=3 SV=2}	{ABC transporter}
H2.bin.2.faGL001051	{hypothetical protein HeimC2_26770 [Candidatus Heimdallarchaeota archaeon LC_2]}	{K01998 livM branched-chain amino acid transport system permease protein -- Cellular Processes--Cellular community - prokaryotes--Quorum sensing|Environmental Information Processing--Membrane transport--ABC transporters}	{COG4177 ABC-type branched-chain amino acid transport system, permease component E Amino acid transport and metabolism}	{LIVM_SALTY High-affinity branched-chain amino acid transport system permease protein LivM OS=Salmonella typhimurium (strain LT2 / SGSC1412 / ATCC 700720) GN=livM PE=3 SV=1}	{Binding-protein-dependent transport system inner membrane component}
H2.bin.2.faGL001052	{High-affinity branched-chain amino acid transport system permease protein LivH [Candidatus Heimdallarchaeota archaeon LC_2]}	{K01997 livH branched-chain amino acid transport system permease protein -- Cellular Processes--Cellular community - prokaryotes--Quorum sensing|Environmental Information Processing--Membrane transport--ABC transporters}	{COG0559 Branched-chain amino acid ABC-type transport system, permease component E Amino acid transport and metabolism}	{NA}	{Binding-protein-dependent transport system inner membrane component}
H2.bin.2.faGL001053	{High-affinity branched-chain amino acid transport ATP-binding protein LivF [Candidatus Heimdallarchaeota archaeon LC_2]}	{K01996 livF branched-chain amino acid transport system ATP-binding protein -- Cellular Processes--Cellular community - prokaryotes--Quorum sensing|Environmental Information Processing--Membrane transport--ABC transporters}	{COG0410 ABC-type branched-chain amino acid transport system, ATPase component E Amino acid transport and metabolism}	{LIVF_METJA Probable branched-chain amino acid transport ATP-binding protein LivF OS=Methanocaldococcus jannaschii (strain ATCC 43067 / DSM 2661 / JAL-1 / JCM 10045 / NBRC 100440) GN=livF PE=3 SV=2}	{ABC transporter}
H2.bin.2.faGL001156	{Oligopeptide transport ATP-binding protein OppD [Candidatus Heimdallarchaeota archaeon AB_125]}	{K15583 oppD oligopeptide transport system ATP-binding protein -- Cellular Processes--Cellular community - prokaryotes--Quorum sensing|Human Diseases--Drug resistance: Antimicrobial--beta-Lactam resistance|Environmental Information Processing--Membrane transport--ABC transporters}	{COG0444 ABC-type dipeptide/oligopeptide/nickel transport system, ATPase component EP Amino acid transport and metabolism;Inorganic ion transport and metabolism}	{Y4TR_SINFN Probable peptide ABC transporter ATP-binding protein y4tR OS=Sinorhizobium fredii (strain NBRC 101917 / NGR234) GN=NGR_a01410 PE=3 SV=1}	{ABC transporter}
H2.bin.2.faGL001312	{putative ABC transporter ATP-binding protein YxlF [Candidatus Heimdallarchaeota archaeon LC_2]}	{K19309 bcrA bacitracin transport system ATP-binding protein -- Environmental Information Processing--Membrane transport--ABC transporters}	{COG1131 ABC-type multidrug transport system, ATPase component V Defense mechanisms}	{NA}	{ABC transporter}
H2.bin.2.faGL001729	{spermidine/putrescine ABC transporter ATP-binding protein [Desulfurococcales archaeon ex4484_217_2]}	{K02010 afuC, fbpC iron(III) transport system ATP-binding protein 3.6.3.30 Environmental Information Processing--Membrane transport--ABC transporters}	{COG3842 ABC-type Fe3+/spermidine/putrescine transport systems, ATPase components E Amino acid transport and metabolism}	{FBPC1_RHIME Fe(3+) ions import ATP-binding protein FbpC 1 OS=Rhizobium meliloti (strain 1021) GN=fbpC1 PE=3 SV=1}	{ABC transporter}
H2.bin.2.faGL001730	{Molybdate/tungstate transport system permease protein WtpB [Candidatus Heimdallarchaeota archaeon LC_2]}	{K02018 modB molybdate transport system permease protein -- Environmental Information Processing--Membrane transport--ABC transporters}	{COG4149 ABC-type molybdate transport system, permease component P Inorganic ion transport and metabolism}	{NA}	{Binding-protein-dependent transport system inner membrane component}
H2.bin.2.faGL002254	{hypothetical protein HeimC2_01620 [Candidatus Heimdallarchaeota archaeon LC_2]}	{K05772 tupA, vupA tungstate transport system substrate-binding protein -- Environmental Information Processing--Membrane transport--ABC transporters}	{COG2998 ABC-type tungstate transport system, permease component P Inorganic ion transport and metabolism}	{ANTRB_HALVD Putative ABC transporter anion-binding protein HVO_1888 OS=Haloferax volcanii (strain ATCC 29605 / DSM 3757 / JCM 8879 / NBRC 14742 / NCIMB 2012 / VKM B-1768 / DS2) GN=HVO_1888 PE=3 SV=1}	{PBP superfamily domain}
H2.bin.2.faGL002255	{Sulfate transport system permease protein CysW [Candidatus Heimdallarchaeota archaeon LC_2]}	{K05773 tupB, vupB tungstate transport system permease protein -- Environmental Information Processing--Membrane transport--ABC transporters}	{COG4662 ABC-type tungstate transport system, periplasmic component P Inorganic ion transport and metabolism}	{ANTRP_HALVD Probable anion ABC transporter permease protein HVO_1887 OS=Haloferax volcanii (strain ATCC 29605 / DSM 3757 / JCM 8879 / NBRC 14742 / NCIMB 2012 / VKM B-1768 / DS2) GN=HVO_1887 PE=3 SV=1}	{NA}
H2.bin.2.faGL002576	{Sensor protein ZraS [Candidatus Heimdallarchaeota archaeon LC_2]}	{K11959 urtA urea transport system substrate-binding protein -- Environmental Information Processing--Membrane transport--ABC transporters}	{COG4191 Signal transduction histidine kinase regulating C4-dicarboxylate transport system T Signal transduction mechanisms}	{YCCU_ECOLI Uncharacterized protein YccU OS=Escherichia coli (strain K12) GN=yccU PE=1 SV=2}	{CoA binding domain}
H2.bin.2.faGL002788	{Oligopeptide transport ATP-binding protein OppD [Candidatus Heimdallarchaeota archaeon AB_125]}	{K15583 oppD oligopeptide transport system ATP-binding protein -- Cellular Processes--Cellular community - prokaryotes--Quorum sensing|Human Diseases--Drug resistance: Antimicrobial--beta-Lactam resistance|Environmental Information Processing--Membrane transport--ABC transporters}	{COG0444 ABC-type dipeptide/oligopeptide/nickel transport system, ATPase component EP Amino acid transport and metabolism;Inorganic ion transport and metabolism}	{Y4TR_SINFN Probable peptide ABC transporter ATP-binding protein y4tR OS=Sinorhizobium fredii (strain NBRC 101917 / NGR234) GN=NGR_a01410 PE=3 SV=1}	{ABC transporter}
H2.bin.2.faGL002973	{High-affinity branched-chain amino acid transport ATP-binding protein LivF [Candidatus Heimdallarchaeota archaeon LC_2]}	{K01996 livF branched-chain amino acid transport system ATP-binding protein -- Cellular Processes--Cellular community - prokaryotes--Quorum sensing|Environmental Information Processing--Membrane transport--ABC transporters}	{COG0410 ABC-type branched-chain amino acid transport system, ATPase component E Amino acid transport and metabolism}	{LIVF_METJA Probable branched-chain amino acid transport ATP-binding protein LivF OS=Methanocaldococcus jannaschii (strain ATCC 43067 / DSM 2661 / JAL-1 / JCM 10045 / NBRC 100440) GN=livF PE=3 SV=2}	{ABC transporter}
H2.bin.2.faGL002974	{High-affinity branched-chain amino acid transport system permease protein LivH [Candidatus Heimdallarchaeota archaeon LC_2]}	{K01997 livH branched-chain amino acid transport system permease protein -- Cellular Processes--Cellular community - prokaryotes--Quorum sensing|Environmental Information Processing--Membrane transport--ABC transporters}	{COG0559 Branched-chain amino acid ABC-type transport system, permease component E Amino acid transport and metabolism}	{NA}	{Binding-protein-dependent transport system inner membrane component}
H2.bin.2.faGL002975	{branched-chain amino acid ABC transporter permease [Cupriavidus sp. SK-3]}	{K01998 livM branched-chain amino acid transport system permease protein -- Cellular Processes--Cellular community - prokaryotes--Quorum sensing|Environmental Information Processing--Membrane transport--ABC transporters}	{COG4177 ABC-type branched-chain amino acid transport system, permease component E Amino acid transport and metabolism}	{NA}	{Binding-protein-dependent transport system inner membrane component}
H2.bin.2.faGL002976	{putative branched-chain amino acid transport ATP-binding protein LivG [Candidatus Heimdallarchaeota archaeon LC_2]}	{K01995 livG branched-chain amino acid transport system ATP-binding protein -- Cellular Processes--Cellular community - prokaryotes--Quorum sensing|Environmental Information Processing--Membrane transport--ABC transporters}	{COG0411 ABC-type branched-chain amino acid transport system, ATPase component E Amino acid transport and metabolism}	{LIVG_ARCFU Probable branched-chain amino acid transport ATP-binding protein LivG OS=Archaeoglobus fulgidus (strain ATCC 49558 / VC-16 / DSM 4304 / JCM 9628 / NBRC 100126) GN=livG PE=3 SV=2}	{ABC transporter}
H2.bin.2.faGL003178	{ABC transporter ATP-binding protein [Alicyclobacillus ferrooxydans]}	{K10823 oppF oligopeptide transport system ATP-binding protein -- Cellular Processes--Cellular community - prokaryotes--Quorum sensing|Human Diseases--Drug resistance: Antimicrobial--beta-Lactam resistance|Environmental Information Processing--Membrane transport--ABC transporters}	{COG4608 ABC-type oligopeptide transport system, ATPase component E Amino acid transport and metabolism}	{APPF_BACSU Oligopeptide transport ATP-binding protein AppF OS=Bacillus subtilis (strain 168) GN=appF PE=3 SV=2}	{ABC transporter}
H2.bin.2.faGL003210	{ABC transporter ATP-binding protein YtrB [Candidatus Heimdallarchaeota archaeon LC_2]}	{K02013 ABC.FEV.A iron complex transport system ATP-binding protein 3.6.3.34 Environmental Information Processing--Membrane transport--ABC transporters}	{COG1119 ABC-type molybdenum transport system, ATPase component/photorepair protein PhrA P Inorganic ion transport and metabolism}	{NA}	{NA}
H2.bin.2.faGL003636	{Manganese transport system membrane protein MntB [Candidatus Heimdallarchaeota archaeon LC_2]}	{K09816 znuB zinc transport system permease protein -- Environmental Information Processing--Membrane transport--ABC transporters}	{COG1108 ABC-type Mn2+/Zn2+ transport system, permease component P Inorganic ion transport and metabolism}	{MNTC_LISIN Manganese transport system membrane protein MntC OS=Listeria innocua serovar 6a (strain ATCC BAA-680 / CLIP 11262) GN=mntC PE=3 SV=1}	{ABC 3 transport family}
H2.bin.2.faGL003637	{High-affinity zinc uptake system ATP-binding protein ZnuC [Candidatus Heimdallarchaeota archaeon LC_2]}	{K09817 znuC zinc transport system ATP-binding protein 3.6.3.- Environmental Information Processing--Membrane transport--ABC transporters}	{COG1121 ABC-type Mn2+/Zn2+ transport system, ATPase component P Inorganic ion transport and metabolism}	{NA}	{ABC transporter}
H2.bin.2.faGL003797	{putative osmoprotectant uptake system ATP-binding protein YehX [Candidatus Heimdallarchaeota archaeon LC_2]}	{K02036 pstB phosphate transport system ATP-binding protein 3.6.3.27 Environmental Information Processing--Membrane transport--ABC transporters}	{NA}	{NA}	{ABC transporter}
H2.bin.2.faGL003919	{Energy-coupling factor transporter ATP-binding protein EcfA2 [Candidatus Heimdallarchaeota archaeon LC_2]}	{K02006 cbiO cobalt/nickel transport system ATP-binding protein -- Environmental Information Processing--Membrane transport--ABC transporters}	{COG1122 Energy-coupling factor transporter ATP-binding protein EcfA2 PR Inorganic ion transport and metabolism;General function prediction only}	{ECFA_METJA Energy-coupling factor transporter ATP-binding protein EcfA OS=Methanocaldococcus jannaschii (strain ATCC 43067 / DSM 2661 / JAL-1 / JCM 10045 / NBRC 100440) GN=ecfA PE=3 SV=1}	{ABC transporter}
H2.bin.2.faGL003924	{Energy-coupling factor transporter ATP-binding protein EcfA2 [Candidatus Heimdallarchaeota archaeon LC_2]}	{K02006 cbiO cobalt/nickel transport system ATP-binding protein -- Environmental Information Processing--Membrane transport--ABC transporters}	{COG1122 Energy-coupling factor transporter ATP-binding protein EcfA2 PR Inorganic ion transport and metabolism;General function prediction only}	{ECFA_CARHZ Energy-coupling factor transporter ATP-binding protein EcfA OS=Carboxydothermus hydrogenoformans (strain ATCC BAA-161 / DSM 6008 / Z-2901) GN=ecfA PE=3 SV=1}	{ABC transporter}
H2.bin.2.faGL004029	{Sulfate/thiosulfate import ATP-binding protein CysA [Candidatus Heimdallarchaeota archaeon LC_2]}	{K02045 cysA sulfate transport system ATP-binding protein 3.6.3.25 Metabolism--Energy metabolism--Sulfur metabolism|Environmental Information Processing--Membrane transport--ABC transporters}	{COG3842 ABC-type Fe3+/spermidine/putrescine transport systems, ATPase components E Amino acid transport and metabolism}	{FBPC_FUSNN Fe(3+) ions import ATP-binding protein FbpC OS=Fusobacterium nucleatum subsp. nucleatum (strain ATCC 25586 / CIP 101130 / JCM 8532 / LMG 13131) GN=fbpC PE=3 SV=1}	{ABC transporter}
H2.bin.2.faGL004263	{dipeptide ABC transporter ATP-binding protein [Maledivibacter halophilus]}	{K10823 oppF oligopeptide transport system ATP-binding protein -- Cellular Processes--Cellular community - prokaryotes--Quorum sensing|Human Diseases--Drug resistance: Antimicrobial--beta-Lactam resistance|Environmental Information Processing--Membrane transport--ABC transporters}	{COG4608 ABC-type oligopeptide transport system, ATPase component E Amino acid transport and metabolism}	{APPF_BACSU Oligopeptide transport ATP-binding protein AppF OS=Bacillus subtilis (strain 168) GN=appF PE=3 SV=2}	{ABC transporter}
H2.bin.2.faGL004365	{Molybdate/tungstate transport system permease protein WtpB [Candidatus Heimdallarchaeota archaeon LC_2]}	{K02063 thiP thiamine transport system permease protein -- Environmental Information Processing--Membrane transport--ABC transporters}	{COG1178 ABC-type Fe3+ transport system, permease component P Inorganic ion transport and metabolism}	{NA}	{Binding-protein-dependent transport system inner membrane component}
H2.bin.2.faGL004366	{Spermidine/putrescine import ATP-binding protein PotA [Candidatus Heimdallarchaeota archaeon LC_2]}	{K11072 potA spermidine/putrescine transport system ATP-binding protein 3.6.3.31 Environmental Information Processing--Membrane transport--ABC transporters}	{COG3842 ABC-type Fe3+/spermidine/putrescine transport systems, ATPase components E Amino acid transport and metabolism}	{POTA_ACIC1 Spermidine/putrescine import ATP-binding protein PotA OS=Acidothermus cellulolyticus (strain ATCC 43068 / 11B) GN=potA PE=3 SV=1}	{ABC transporter}
H2.bin.2.faGL004367	{Spermidine/putrescine import ATP-binding protein PotA [Candidatus Heimdallarchaeota archaeon LC_2]}	{K02062 thiQ thiamine transport system ATP-binding protein -- Environmental Information Processing--Membrane transport--ABC transporters}	{COG3842 ABC-type Fe3+/spermidine/putrescine transport systems, ATPase components E Amino acid transport and metabolism}	{POTA_DESVH Spermidine/putrescine import ATP-binding protein PotA OS=Desulfovibrio vulgaris (strain Hildenborough / ATCC 29579 / DSM 644 / NCIMB 8303) GN=potA PE=3 SV=1}	{ABC transporter}
H2.bin.2.faGL004424	{High-affinity branched-chain amino acid transport ATP-binding protein LivF [Candidatus Heimdallarchaeota archaeon LC_2]}	{K01996 livF branched-chain amino acid transport system ATP-binding protein -- Cellular Processes--Cellular community - prokaryotes--Quorum sensing|Environmental Information Processing--Membrane transport--ABC transporters}	{COG0410 ABC-type branched-chain amino acid transport system, ATPase component E Amino acid transport and metabolism}	{LIVF_METJA Probable branched-chain amino acid transport ATP-binding protein LivF OS=Methanocaldococcus jannaschii (strain ATCC 43067 / DSM 2661 / JAL-1 / JCM 10045 / NBRC 100440) GN=livF PE=3 SV=2}	{ABC transporter}
H2.bin.2.faGL004426	{hypothetical protein HeimC2_26770 [Candidatus Heimdallarchaeota archaeon LC_2]}	{K01998 livM branched-chain amino acid transport system permease protein -- Cellular Processes--Cellular community - prokaryotes--Quorum sensing|Environmental Information Processing--Membrane transport--ABC transporters}	{COG4177 ABC-type branched-chain amino acid transport system, permease component E Amino acid transport and metabolism}	{BRAE_PSEAE High-affinity branched-chain amino acid transport system permease protein BraE OS=Pseudomonas aeruginosa (strain ATCC 15692 / DSM 22644 / CIP 104116 / JCM 14847 / LMG 12228 / 1C / PRS 101 / PAO1) GN=braE PE=3 SV=1}	{Branched-chain amino acid transport system / permease component}
H2.bin.2.faGL004427	{putative branched-chain amino acid transport ATP-binding protein LivG [Candidatus Heimdallarchaeota archaeon LC_2]}	{K11957 K11957, natA neutral amino acid transport system ATP-binding protein -- Environmental Information Processing--Membrane transport--ABC transporters}	{COG0411 ABC-type branched-chain amino acid transport system, ATPase component E Amino acid transport and metabolism}	{LIVG_METJA Probable branched-chain amino acid transport ATP-binding protein LivG OS=Methanocaldococcus jannaschii (strain ATCC 43067 / DSM 2661 / JAL-1 / JCM 10045 / NBRC 100440) GN=livG PE=1 SV=1}	{ABC transporter}

## Sheet: De novo NAD synthesis
Dataset S6 Function genes annotation of Heimdallarchaeia MAGs by NR, KEGG, COG/eggNOG, SwissProt and Pfam Datasets used for Figure 5 in the main text and Supplementary information: Figures S5 and S6.
Gene_id	{NR}	{KEGG}	{COG/eggNOG}	{SwissProt}	{Pfam}
C1.bin.1.faGL00201	{nicotinamide-nucleotide adenylyltransferase, partial [Candidatus Heimdallarchaeota archaeon]}	{K00952 nadM; nicotinamide-nucleotide adenylyltransferase [EC:2.7.7.1]}	{nicotinamide-nucleotide adenylyltransferase activity}	{Nicotinamide-nucleotide adenylyltransferase (EC 2.7.7.1) (NAD(+) diphosphorylase) (NAD(+) pyrophosphorylase) (NMN adenylyltransferase)}	{NA}
C1.bin.1.faGL00871	{L-aspartate oxidase [Candidatus Heimdallarchaeota archaeon AB_125]}	{NA}	{PFAM fumarate reductase succinate dehydrogenase flavoprotein}	{Fumarate reductase (CoM/CoB) subunit A (EC 1.3.4.1) (Thiol:fumarate reductase subunit A)}	{FAD binding domain}
C1.bin.1.faGL00890	{carboxylating nicotinate-nucleotide diphosphorylase [Candidatus Heimdallarchaeota archaeon]}	{K00767 nadC; nicotinate-nucleotide pyrophosphorylase (carboxylating) [EC:2.4.2.19]}	{Involved in the catabolism of quinolinic acid (QA)}	{Probable nicotinate-nucleotide pyrophosphorylase [carboxylating] (EC 2.4.2.19) (Quinolinate phosphoribosyltransferase [decarboxylating]) (QAPRTase)}	{Quinolinate phosphoribosyl transferase, C-terminal domain}
C1.bin.1.faGL00891	{quinolinate synthase NadA [Candidatus Heimdallarchaeota archaeon]}	{K03517 nadA; quinolinate synthase [EC:2.5.1.72]}	{Catalyzes the condensation of iminoaspartate with dihydroxyacetone phosphate to form quinolinate}	{Quinolinate synthase A (EC 2.5.1.72)}	{Quinolinate synthetase A protein}
C1.bin.1.faGL01120	{Kynureninase [Candidatus Heimdallarchaeota archaeon AB_125]}	{K01556 KYNU; kynureninase [EC:3.7.1.3]}	{Catalyzes the cleavage of L-kynurenine (L-Kyn) and L-3- hydroxykynurenine (L-3OHKyn) into anthranilic acid (AA) and 3- hydroxyanthranilic acid (3-OHAA), respectively}	{Kynureninase (EC 3.7.1.3) (L-kynurenine hydrolase)}	{Kynureninase C-terminal domain}
C1.bin.1.faGL01134	{L-aspartate oxidase [Candidatus Heimdallarchaeota archaeon AB_125]}	{NA}	{Fumarate reductase flavoprotein C-term}	{Succinate dehydrogenase flavoprotein subunit (EC 1.3.5.1)}	{FAD binding domain}
C1.bin.1.faGL01243	{putative NH(3)-dependent NAD(+) synthetase [Candidatus Heimdallarchaeota archaeon AB_125]}	{K01916 nadE; NAD+ synthase [EC:6.3.1.5]}	{Catalyzes the ATP-dependent amidation of deamido-NAD to form NAD. Uses ammonia as a nitrogen source}	{NH(3)-dependent NAD(+) synthetase (EC 6.3.1.5)}	{NAD synthase}
C1.bin.1.faGL01440	{Bifunctional phosphoglucose/phosphomannose isomerase [Candidatus Heimdallarchaeota archaeon AB_125]}	{K15916 pgi-pmi; glucose/mannose-6-phosphate isomerase [EC:5.3.1.9 5.3.1.8]}	{Sugar isomerase (SIS)}	{Bifunctional phosphoglucose/phosphomannose isomerase (Glucose-6-phosphate isomerase) (GPI) (EC 5.3.1.9) (Mannose-6-phosphate isomerase) (EC 5.3.1.8) (Phosphoglucose isomerase) (PGI) (Phosphomannose isomerase) (PMI)}	{Bacterial phospho-glucose isomerase C-terminal SIS domain}
C1.bin.1.faGL02021	{hypothetical protein E3J43_09685 [Candidatus Heimdallarchaeota archaeon]}	{K06859 pgi1; glucose-6-phosphate isomerase, archaeal [EC:5.3.1.9]}	{Glucose-6-phosphate isomerase (GPI)}	{NA}	{Glucose-6-phosphate isomerase (GPI)}
C1.bin.1.faGL02197	{Quinolinate synthase A [Candidatus Heimdallarchaeota archaeon AB_125]}	{K03517 nadA; quinolinate synthase [EC:2.5.1.72]}	{Catalyzes the condensation of iminoaspartate with dihydroxyacetone phosphate to form quinolinate}	{Quinolinate synthase A (EC 2.5.1.72)}	{Quinolinate synthetase A protein}
C1.bin.1.faGL02198	{carboxylating nicotinate-nucleotide diphosphorylase [Candidatus Heimdallarchaeota archaeon]}	{K00767 nadC; nicotinate-nucleotide pyrophosphorylase (carboxylating) [EC:2.4.2.19]}	{Involved in the catabolism of quinolinic acid (QA)}	{Probable nicotinate-nucleotide pyrophosphorylase [carboxylating] (EC 2.4.2.19) (Quinolinate phosphoribosyltransferase [decarboxylating]) (QAPRTase)}	{Quinolinate phosphoribosyl transferase, N-terminal domain}
C1.bin.1.faGL02215	{Succinate dehydrogenase flavoprotein subunit [Candidatus Heimdallarchaeota archaeon AB_125]}	{K00239 sdhA; succinate dehydrogenase / fumarate reductase, flavoprotein subunit [EC:1.3.5.1 1.3.5.4]}	{Fumarate reductase succinate dehydrogenase flavoprotein}	{Succinate dehydrogenase flavoprotein subunit (EC 1.3.5.1)}	{Fumarate reductase flavoprotein C-term}
C1.bin.1.faGL02386	{alanine--glyoxylate aminotransferase family protein [Candidatus Lokiarchaeota archaeon]}	{K00830 AGXT; alanine-glyoxylate transaminase / serine-glyoxylate transaminase / serine-pyruvate transaminase [EC:2.6.1.44 2.6.1.45 2.6.1.51]}	{Aminotransferase class-V}	{Serine--pyruvate aminotransferase (SPT) (EC 2.6.1.51) (Alanine--glyoxylate aminotransferase) (AGT) (EC 2.6.1.44)}	{NA}
C1.bin.1.faGL02419	{pyridoxal phosphate-dependent aminotransferase [Candidatus Heimdallarchaeota archaeon]}	{K00812 aspB; aspartate aminotransferase [EC:2.6.1.1]}	{Aminotransferase}	{Aromatic-amino-acid aminotransferase 2 (ARAT-II) (AROAT) (EC 2.6.1.57)}	{Aminotransferase class I and II}
C1.bin.2.faGL00190	{hypothetical protein E3J43_09685 [Candidatus Heimdallarchaeota archaeon]}	{K06859 pgi1; glucose-6-phosphate isomerase, archaeal [EC:5.3.1.9]}	{Glucose-6-phosphate isomerase (GPI)}	{NA}	{Glucose-6-phosphate isomerase (GPI)}
C1.bin.2.faGL00563	{aminotransferase class I/II-fold pyridoxal phosphate-dependent enzyme [Candidatus Heimdallarchaeota archaeon]}	{K10907 aminotransferase [EC:2.6.1.-]}	{DegT/DnrJ/EryC1/StrS aminotransferase family}	{Aromatic-amino-acid aminotransferase 2 (ARAT-II) (AROAT) (EC 2.6.1.57)}	{Aminotransferase class I and II}
C1.bin.2.faGL00679	{bifunctional phosphoglucose/phosphomannose isomerase [Candidatus Heimdallarchaeota archaeon]}	{K15916 pgi-pmi; glucose/mannose-6-phosphate isomerase [EC:5.3.1.9 5.3.1.8]}	{TIGRFAM bifunctional phosphoglucose phosphomannose isomerase}	{Bifunctional phosphoglucose/phosphomannose isomerase (Glucose-6-phosphate isomerase) (GPI) (EC 5.3.1.9) (Mannose-6-phosphate isomerase) (EC 5.3.1.8) (Phosphoglucose isomerase) (PGI) (Phosphomannose isomerase) (PMI)}	{Bacterial phospho-glucose isomerase C-terminal SIS domain}
C1.bin.2.faGL01196	{pyridoxal phosphate-dependent aminotransferase [Candidatus Heimdallarchaeota archaeon]}	{K00812 aspB; aspartate aminotransferase [EC:2.6.1.1]}	{PFAM Aminotransferase class I and II}	{Aspartate aminotransferase (AspAT) (EC 2.6.1.1) (Transaminase A)}	{NA}
C1.bin.2.faGL01370	{carboxylating nicotinate-nucleotide diphosphorylase [Candidatus Heimdallarchaeota archaeon]}	{K00767 nadC; nicotinate-nucleotide pyrophosphorylase (carboxylating) [EC:2.4.2.19]}	{Belongs to the NadC ModD family}	{Nicotinate-nucleotide pyrophosphorylase [carboxylating] (EC 2.4.2.19) (Quinolinate phosphoribosyltransferase [decarboxylating]) (QAPRTase)}	{Quinolinate phosphoribosyl transferase, N-terminal domain}
C1.bin.2.faGL01371	{Quinolinate synthase A [Candidatus Heimdallarchaeota archaeon AB_125]}	{K03517 nadA; quinolinate synthase [EC:2.5.1.72]}	{Catalyzes the condensation of iminoaspartate with dihydroxyacetone phosphate to form quinolinate}	{Quinolinate synthase A (EC 2.5.1.72)}	{Quinolinate synthetase A protein}
C1.bin.2.faGL01398	{NAD(+) synthase [Candidatus Heimdallarchaeota archaeon]}	{K01916 nadE; NAD+ synthase [EC:6.3.1.5]}	{Catalyzes the ATP-dependent amidation of deamido-NAD to form NAD. Uses ammonia as a nitrogen source}	{NH(3)-dependent NAD(+) synthetase (EC 6.3.1.5)}	{NAD synthase}
C1.bin.2.faGL01791	{Kynureninase [Candidatus Heimdallarchaeota archaeon AB_125]}	{K01556 KYNU; kynureninase [EC:3.7.1.3]}	{Catalyzes the cleavage of L-kynurenine (L-Kyn) and L-3- hydroxykynurenine (L-3OHKyn) into anthranilic acid (AA) and 3- hydroxyanthranilic acid (3-OHAA), respectively}	{Kynureninase (EC 3.7.1.3) (L-kynurenine hydrolase)}	{Kynureninase C-terminal domain}
C1.bin.2.faGL02018	{nicotinamide-nucleotide adenylyltransferase, partial [Candidatus Heimdallarchaeota archaeon]}	{K00952 nadM; nicotinamide-nucleotide adenylyltransferase [EC:2.7.7.1]}	{nicotinamide-nucleotide adenylyltransferase activity}	{Nicotinamide-nucleotide adenylyltransferase (EC 2.7.7.1) (NAD(+) diphosphorylase) (NAD(+) pyrophosphorylase) (NMN adenylyltransferase)}	{NA}
C1.bin.20.faGL00201	{bifunctional phosphoglucose/phosphomannose isomerase [Candidatus Bathyarchaeota archaeon]}	{K15916 pgi-pmi; glucose/mannose-6-phosphate isomerase [EC:5.3.1.9 5.3.1.8]}	{TIGRFAM bifunctional phosphoglucose phosphomannose isomerase}	{Bifunctional phosphoglucose/phosphomannose isomerase (Glucose-6-phosphate isomerase) (GPI) (EC 5.3.1.9) (Mannose-6-phosphate isomerase) (EC 5.3.1.8) (Phosphoglucose isomerase) (PGI) (Phosphomannose isomerase) (PMI)}	{Bacterial phospho-glucose isomerase C-terminal SIS domain}
C1.bin.20.faGL00366	{Succinate dehydrogenase flavoprotein subunit [Candidatus Heimdallarchaeota archaeon LC_3]}	{K00239 sdhA; succinate dehydrogenase / fumarate reductase, flavoprotein subunit [EC:1.3.5.1 1.3.5.4]}	{PFAM fumarate reductase succinate dehydrogenase flavoprotein domain protein}	{Succinate dehydrogenase flavoprotein subunit (EC 1.3.5.1)}	{FAD binding domain}
C1.bin.20.faGL00852	{pyridoxal phosphate-dependent aminotransferase [Candidatus Heimdallarchaeota archaeon]}	{K00812 aspB; aspartate aminotransferase [EC:2.6.1.1]}	{PFAM Aminotransferase class I and II}	{Aspartate aminotransferase (AspAT) (EC 2.6.1.1) (Transaminase A)}	{Aminotransferase class I and II}
C1.bin.20.faGL00893	{quinolinate synthetase [Marinitoga hydrogenitolerans DSM 16785]}	{K03517 nadA; quinolinate synthase [EC:2.5.1.72]}	{Catalyzes the condensation of iminoaspartate with dihydroxyacetone phosphate to form quinolinate}	{Quinolinate synthase A (EC 2.5.1.72)}	{Quinolinate synthetase A protein}
C1.bin.20.faGL01261	{3-hydroxyanthranilate 3,4-dioxygenase [Candidatus Heimdallarchaeota archaeon LC_2]}	{NA}	{Protein of unknown function (DUF861)}	{NA}	{NA}
C1.bin.20.faGL01493	{carboxylating nicotinate-nucleotide diphosphorylase [Methanobrevibacter olleyae]}	{K00767 nadC; nicotinate-nucleotide pyrophosphorylase (carboxylating) [EC:2.4.2.19]}	{Involved in the catabolism of quinolinic acid (QA)}	{Probable nicotinate-nucleotide pyrophosphorylase [carboxylating] (EC 2.4.2.19) (Quinolinate phosphoribosyltransferase [decarboxylating]) (QAPRTase)}	{Quinolinate phosphoribosyl transferase, N-terminal domain}
C1.bin.20.faGL01494	{aspartate dehydrogenase [Candidatus Altiarchaeales archaeon WOR_SM1_79]}	{K06989 nadX; aspartate dehydrogenase [EC:1.4.1.21]}	{Aspartate dehydrogenase}	{L-aspartate dehydrogenase (EC 1.4.1.21)}	{Aspartate dehydrogenase, C-terminal}
C1.bin.20.faGL01603	{nicotinamide-nucleotide adenylyltransferase [Candidatus Heimdallarchaeota archaeon]}	{K00952 nadM; nicotinamide-nucleotide adenylyltransferase [EC:2.7.7.1]}	{nicotinamide-nucleotide adenylyltransferase activity}	{Nicotinamide-nucleotide adenylyltransferase (EC 2.7.7.1) (NAD(+) diphosphorylase) (NAD(+) pyrophosphorylase) (NMN adenylyltransferase)}	{NA}
C1.bin.20.faGL01607	{aminotransferase class I/II-fold pyridoxal phosphate-dependent enzyme [Candidatus Lokiarchaeota archaeon]}	{K10907 aminotransferase [EC:2.6.1.-]}	{PFAM Aminotransferase class I and II}	{Aromatic-amino-acid aminotransferase 2 (ARAT-II) (AROAT) (EC 2.6.1.57)}	{Aminotransferase class I and II}
C1.bin.20.faGL01712	{NAD(+) synthetase [Candidatus Heimdallarchaeota archaeon B3_Heim]}	{K01916 nadE; NAD+ synthase [EC:6.3.1.5]}	{NA}	{NH(3)-dependent NAD(+) synthetase (EC 6.3.1.5)}	{NAD synthase}
C1.bin.20.faGL01921	{glucose-6-phosphate isomerase [Candidatus Syntrophoarchaeum sp. WYZ-LMO15]}	{K06859 pgi1; glucose-6-phosphate isomerase, archaeal [EC:5.3.1.9]}	{PFAM Glucose-6-phosphate isomerase}	{NA}	{NA}
C1.bin.21.faGL00011	{NAD+ synthase [Candidatus Heimdallarchaeota archaeon]}	{K01916 nadE; NAD+ synthase [EC:6.3.1.5]}	{NA}	{NH(3)-dependent NAD(+) synthetase (EC 6.3.1.5)}	{NAD synthase}
C1.bin.21.faGL00135	{aminotransferase class I/II-fold pyridoxal phosphate-dependent enzyme [Candidatus Heimdallarchaeota archaeon]}	{K10907 aminotransferase [EC:2.6.1.-]}	{NA}	{Aspartate aminotransferase (AspAT) (EC 2.6.1.1) (Transaminase A)}	{Aminotransferase class I and II}
C1.bin.21.faGL00226	{nicotinamide-nucleotide adenylyltransferase, partial [Candidatus Heimdallarchaeota archaeon]}	{K00952 nadM; nicotinamide-nucleotide adenylyltransferase [EC:2.7.7.1]}	{NA}	{Nicotinamide-nucleotide adenylyltransferase (EC 2.7.7.1) (NAD(+) diphosphorylase) (NAD(+) pyrophosphorylase) (NMN adenylyltransferase)}	{NA}
C1.bin.21.faGL00345	{alanine--glyoxylate aminotransferase family protein [Candidatus Lokiarchaeota archaeon]}	{K00830 AGXT; alanine-glyoxylate transaminase / serine-glyoxylate transaminase / serine-pyruvate transaminase [EC:2.6.1.44 2.6.1.45 2.6.1.51]}	{NA}	{Serine--pyruvate aminotransferase (SPT) (EC 2.6.1.51) (Alanine--glyoxylate aminotransferase) (AGT) (EC 2.6.1.44)}	{Aminotransferase class-V}
C1.bin.21.faGL00523	{DUF108 domain-containing protein [Candidatus Heimdallarchaeota archaeon]}	{K06989 nadX; aspartate dehydrogenase [EC:1.4.1.21]}	{NA}	{L-aspartate dehydrogenase (EC 1.4.1.21)}	{Aspartate dehydrogenase, C-terminal}
C1.bin.21.faGL00631	{Succinate dehydrogenase flavoprotein subunit [Candidatus Heimdallarchaeota archaeon AB_125]}	{K00239 sdhA; succinate dehydrogenase / fumarate reductase, flavoprotein subunit [EC:1.3.5.1 1.3.5.4]}	{NA}	{Succinate dehydrogenase flavoprotein subunit (EC 1.3.5.1)}	{FAD binding domain}
C1.bin.21.faGL00956	{Bifunctional phosphoglucose/phosphomannose isomerase [Candidatus Heimdallarchaeota archaeon AB_125]}	{K15916 pgi-pmi; glucose/mannose-6-phosphate isomerase [EC:5.3.1.9 5.3.1.8]}	{NA}	{Bifunctional phosphoglucose/phosphomannose isomerase (Glucose-6-phosphate isomerase) (GPI) (EC 5.3.1.9) (Mannose-6-phosphate isomerase) (EC 5.3.1.8) (Phosphoglucose isomerase) (PGI) (Phosphomannose isomerase) (PMI)}	{Bacterial phospho-glucose isomerase C-terminal SIS domain}
C1.bin.21.faGL01329	{hypothetical protein E3J43_09685 [Candidatus Heimdallarchaeota archaeon]}	{K06859 pgi1; glucose-6-phosphate isomerase, archaeal [EC:5.3.1.9]}	{NA}	{NA}	{Glucose-6-phosphate isomerase (GPI)}
C1.bin.21.faGL01532	{Kynureninase [Candidatus Heimdallarchaeota archaeon AB_125]}	{K01556 KYNU; kynureninase [EC:3.7.1.3]}	{NA}	{Kynureninase (EC 3.7.1.3) (L-kynurenine hydrolase)}	{Kynureninase C-terminal domain}
C1.bin.21.faGL02614	{pyridoxal phosphate-dependent aminotransferase [Candidatus Heimdallarchaeota archaeon]}	{K00812 aspB; aspartate aminotransferase [EC:2.6.1.1]}	{NA}	{NA}	{Aminotransferase class I and II}
C1.bin.76.faGL00014	{putative NH(3)-dependent NAD(+) synthetase [Candidatus Heimdallarchaeota archaeon AB_125]}	{K01916 nadE; NAD+ synthase [EC:6.3.1.5]}	{Catalyzes the ATP-dependent amidation of deamido-NAD to form NAD. Uses ammonia as a nitrogen source}	{NH(3)-dependent NAD(+) synthetase (EC 6.3.1.5)}	{NA}
C1.bin.76.faGL00417	{aminotransferase class I/II-fold pyridoxal phosphate-dependent enzyme [Candidatus Heimdallarchaeota archaeon]}	{K10907 aminotransferase [EC:2.6.1.-]}	{DegT/DnrJ/EryC1/StrS aminotransferase family}	{Aromatic-amino-acid aminotransferase 2 (ARAT-II) (AROAT) (EC 2.6.1.57)}	{Aminotransferase class I and II}
C1.bin.76.faGL00569	{NAD(+) synthase [Candidatus Heimdallarchaeota archaeon]}	{K01916 nadE; NAD+ synthase [EC:6.3.1.5]}	{Catalyzes the ATP-dependent amidation of deamido-NAD to form NAD. Uses ammonia as a nitrogen source}	{NH(3)-dependent NAD(+) synthetase (EC 6.3.1.5)}	{NAD synthase}
C1.bin.76.faGL00725	{Succinate dehydrogenase flavoprotein subunit [Candidatus Heimdallarchaeota archaeon AB_125]}	{K00239 sdhA; succinate dehydrogenase / fumarate reductase, flavoprotein subunit [EC:1.3.5.1 1.3.5.4]}	{PFAM fumarate reductase succinate dehydrogenase flavoprotein domain protein}	{Succinate dehydrogenase flavoprotein subunit (EC 1.3.5.1)}	{Fumarate reductase flavoprotein C-term}
C1.bin.76.faGL00821	{carboxylating nicotinate-nucleotide diphosphorylase [Candidatus Heimdallarchaeota archaeon]}	{K00767 nadC; nicotinate-nucleotide pyrophosphorylase (carboxylating) [EC:2.4.2.19]}	{Belongs to the NadC ModD family}	{Probable nicotinate-nucleotide pyrophosphorylase [carboxylating] (EC 2.4.2.19) (Quinolinate phosphoribosyltransferase [decarboxylating]) (QAPRTase)}	{Quinolinate phosphoribosyl transferase, N-terminal domain}
C1.bin.76.faGL00822	{Quinolinate synthase A [Candidatus Heimdallarchaeota archaeon AB_125]}	{K03517 nadA; quinolinate synthase [EC:2.5.1.72]}	{Catalyzes the condensation of iminoaspartate with dihydroxyacetone phosphate to form quinolinate}	{Quinolinate synthase A (EC 2.5.1.72)}	{Quinolinate synthetase A protein}
C1.bin.76.faGL00948	{L-aspartate oxidase [Candidatus Heimdallarchaeota archaeon AB_125]}	{NA}	{FAD binding domain}	{Fumarate reductase (CoM/CoB) subunit A (EC 1.3.4.1) (Thiol:fumarate reductase subunit A)}	{FAD binding domain}
C1.bin.76.faGL01103	{hypothetical protein E3J43_09685 [Candidatus Heimdallarchaeota archaeon]}	{K06859 pgi1; glucose-6-phosphate isomerase, archaeal [EC:5.3.1.9]}	{PFAM Glucose-6-phosphate isomerase}	{NA}	{Glucose-6-phosphate isomerase (GPI)}
C1.bin.76.faGL01328	{pyridoxal phosphate-dependent aminotransferase [Candidatus Heimdallarchaeota archaeon]}	{K00812 aspB; aspartate aminotransferase [EC:2.6.1.1]}	{PFAM Aminotransferase class I and II}	{Aspartate aminotransferase (AspAT) (EC 2.6.1.1) (Transaminase A)}	{Aminotransferase class I and II}
C1.bin.76.faGL01471	{bifunctional phosphoglucose/phosphomannose isomerase [Candidatus Heimdallarchaeota archaeon]}	{K15916 pgi-pmi; glucose/mannose-6-phosphate isomerase [EC:5.3.1.9 5.3.1.8]}	{Sugar isomerase (SIS)}	{Bifunctional phosphoglucose/phosphomannose isomerase (Glucose-6-phosphate isomerase) (GPI) (EC 5.3.1.9) (Mannose-6-phosphate isomerase) (EC 5.3.1.8) (Phosphoglucose isomerase) (PGI) (Phosphomannose isomerase) (PMI)}	{Bacterial phospho-glucose isomerase C-terminal SIS domain}
C1.bin.76.faGL02062	{nicotinamide-nucleotide adenylyltransferase, partial [Candidatus Heimdallarchaeota archaeon]}	{K00952 nadM; nicotinamide-nucleotide adenylyltransferase [EC:2.7.7.1]}	{nicotinamide-nucleotide adenylyltransferase activity}	{Nicotinamide-nucleotide adenylyltransferase (EC 2.7.7.1) (NAD(+) diphosphorylase) (NAD(+) pyrophosphorylase) (NMN adenylyltransferase)}	{NA}
C2.bin.3.faGL000119	{Soluble hydrogenase 42 kDa subunit [Candidatus Heimdallarchaeota archaeon AB_125]}	{NA}	{COG0075 Archaeal aspartate aminotransferase or a related aminotransferase, includes purine catabolism protein PucG EF Amino acid transport and metabolism;Nucleotide transport and metabolism}	{Y959_METJA Uncharacterized aminotransferase MJ0959 OS=Methanocaldococcus jannaschii (strain ATCC 43067 / DSM 2661 / JAL-1 / JCM 10045 / NBRC 100440) GN=MJ0959 PE=3 SV=1}	{NA}
C2.bin.3.faGL000462	{nicotinamide-nucleotide adenylyltransferase [Thermococcus sp. P6]}	{K00952 nadM nicotinamide-nucleotide adenylyltransferase 2.7.7.1 Metabolism--Global and overview maps--Metabolic pathways|Metabolism--Metabolism of cofactors and vitamins--Nicotinate and nicotinamide metabolism}	{COG1056 Nicotinamide mononucleotide adenylyltransferase H Coenzyme transport and metabolism}	{NADM_PYRAB Nicotinamide-nucleotide adenylyltransferase OS=Pyrococcus abyssi (strain GE5 / Orsay) GN=PYRAB15740 PE=3 SV=1}	{NA}
C2.bin.3.faGL000545	{putative nicotinate-nucleotide pyrophosphorylase [carboxylating] [Candidatus Heimdallarchaeota archaeon AB_125]}	{K00767 nadC, QPRT nicotinate-nucleotide pyrophosphorylase (carboxylating) 2.4.2.19 Metabolism--Global and overview maps--Metabolic pathways|Metabolism--Metabolism of cofactors and vitamins--Nicotinate and nicotinamide metabolism}	{COG0157 Nicotinate-nucleotide pyrophosphorylase H Coenzyme transport and metabolism}	{NADC_ARCFU Probable nicotinate-nucleotide pyrophosphorylase [carboxylating] OS=Archaeoglobus fulgidus (strain ATCC 49558 / VC-16 / DSM 4304 / JCM 9628 / NBRC 100126) GN=nadC PE=3 SV=1}	{Quinolinate phosphoribosyl transferase, N-terminal domain}
C2.bin.3.faGL000546	{Quinolinate synthase A [Candidatus Heimdallarchaeota archaeon AB_125]}	{K03517 nadA quinolinate synthase 2.5.1.72 Metabolism--Global and overview maps--Metabolic pathways|Metabolism--Metabolism of cofactors and vitamins--Nicotinate and nicotinamide metabolism}	{COG0379 Quinolinate synthase H Coenzyme transport and metabolism}	{NADA_SINFN Quinolinate synthase A OS=Sinorhizobium fredii (strain NBRC 101917 / NGR234) GN=nadA PE=3 SV=1}	{Quinolinate synthetase A protein}
C2.bin.3.faGL000546	{Quinolinate synthase A [Candidatus Heimdallarchaeota archaeon AB_125]}	{K03517 nadA quinolinate synthase 2.5.1.72 Metabolism--Global and overview maps--Metabolic pathways|Metabolism--Metabolism of cofactors and vitamins--Nicotinate and nicotinamide metabolism}	{COG0379 Quinolinate synthase H Coenzyme transport and metabolism}	{NADA_SINFN Quinolinate synthase A OS=Sinorhizobium fredii (strain NBRC 101917 / NGR234) GN=nadA PE=3 SV=1}	{Quinolinate synthetase A protein}
C2.bin.3.faGL000666	{Aspartate aminotransferase [Candidatus Heimdallarchaeota archaeon AB_125]}	{NA}	{NA}	{NA}	{Aminotransferase class I and II}
C2.bin.3.faGL000858	{putative NH(3)-dependent NAD(+) synthetase [Candidatus Heimdallarchaeota archaeon AB_125]}	{K01916 nadE NAD+ synthase 6.3.1.5 Metabolism--Global and overview maps--Metabolic pathways|Metabolism--Metabolism of cofactors and vitamins--Nicotinate and nicotinamide metabolism}	{COG0171 NH3-dependent NAD+ synthetase H Coenzyme transport and metabolism}	{NADE_METAC NH(3)-dependent NAD(+) synthetase OS=Methanosarcina acetivorans (strain ATCC 35395 / DSM 2834 / JCM 12185 / C2A) GN=nadE PE=3 SV=1}	{NAD synthase}
C2.bin.3.faGL001039	{Kynureninase [Candidatus Heimdallarchaeota archaeon AB_125]}	{K01556 KYNU, kynU kynureninase 3.7.1.3 Metabolism--Amino acid metabolism--Tryptophan metabolism|Metabolism--Global and overview maps--Metabolic pathways}	{COG3844 Kynureninase E Amino acid transport and metabolism}	{KYNU_GEOTN Kynureninase OS=Geobacillus thermodenitrificans (strain NG80-2) GN=kynU PE=3 SV=2}	{Kynureninase C-terminal domain}
C2.bin.3.faGL001935	{Bifunctional phosphoglucose/phosphomannose isomerase [Candidatus Heimdallarchaeota archaeon AB_125]}	{K15916 pgi-pmi glucose/mannose-6-phosphate isomerase 5.3.1.9 5.3.1.8 Metabolism--Carbohydrate metabolism--Glycolysis / Gluconeogenesis|Metabolism--Global and overview maps--Microbial metabolism in diverse environments|Metabolism--Carbohydrate metabolism--Pentose phosphate pathway|Metabolism--Carbohydrate metabolism--Amino sugar and nucleotide sugar metabolism|Metabolism--Global and overview maps…	{COG1737 DNA-binding transcriptional regulator, MurR/RpiR family, contains HTH and SIS domains K Transcription}	{NA}	{Bacterial phospho-glucose isomerase C-terminal SIS domain}
[truncated: 81 more rows]

## Sheet: Motility and chemotaxis
Dataset S6 Function genes annotation of Heimdallarchaeia MAGs by NR, KEGG, COG/eggNOG, SwissProt and Pfam Datasets used for Figure 5 in the main text and Supplementary information: Figures S5 and S6.
Gene_id	{NR}	{KEGG}	{COG/eggNOG}	{SwissProt}	{Pfam}
[truncated: 53 more rows]

## Sheet: Polysaccharide metabolism
Dataset S6 Function genes annotation of Heimdallarchaeia MAGs by NR, KEGG, COG/eggNOG, SwissProt and Pfam Datasets used for Figure 5 in the main text and Supplementary information: Figures S5 and S6.
Gene_id	{NR}	{KEGG}	{COG/eggNOG}	{SwissProt}	{Pfam}
[truncated: 191 more rows]

[truncated: 4 more sheets: CAZy analysis, Other channels, Carotenoid biosynthesis, Quinone biosynthesis]
